# Supplementary material for: Phenotypical and biochemical characterization of tomato plants treated with triacontanol
Source: Sci Rep. 2024 May 27;14:12096. doi: 10.1038/s41598-024-62398-0 (PMC11130248; doi:10.1038/s41598-024-62398-0)
Supplement: Supplementary file 1 — Supplementary Information 1. [file 41598_2024_62398_MOESM1_ESM.xlsx]

## Sheet: Proteins
Checked	Protein FDR Confidence: Combined	Master	Accession	Description	Exp. q-value: Combined	Contaminant	Sum PEP Score	Coverage [%]	# Peptides	# PSMs	# Protein Unique Peptides	# Unique Peptides	# AAs	MW [kDa]	calc. pI	Score Mascot: Mascot	# Peptides (by Search Engine): Mascot	# Razor Peptides	Abundance Ratio: (Treated) / (Control)	Abundance Ratio (log2): (Treated) / (Control)	Abundance Ratio P-Value: (Treated) / (Control)	Abundance Ratio Adj. P-Value: (Treated) / (Control)	Abundance Ratio Variability [%]: (Treated) / (Control)	Abundances (Grouped): Control	Abundances (Grouped): Treated	Abundances (Grouped) CV [%]: Control	Abundances (Grouped) CV [%]: Treated	Abundances (Grouped) Count: Control	Abundances (Grouped) Count: Treated	Found in File: [F1]	Found in File: [F2]	Found in File: [F3]	Found in Sample: [S1] F1: 126, Control, Controllo, 1	Found in Sample: [S4] F1: 127, Control, Controllo, 2	Found in Sample: [S2] F2: 126, Control, Controllo, 1	Found in Sample: [S7] F2: 127, Control, Controllo, 2	Found in Sample: [S3] F3: 126, Control, Controllo, 1	Found in Sample: [S10] F3: 127, Control, Controllo, 2	Found in Sample: [S5] F1: 128,Treated, Triacontanol Spray, 1	Found in Sample: [S6] F1: 129, Treated, Triacontanol Spray, 2	Found in Sample: [S8] F2: 128, Treated, Triacontanol Spray, 1	Found in Sample: [S9] F2: 129, Treated, Triacontanol Spray, 2	Found in Sample: [S11] F3: 128, Treated, Triacontanol Spray, 1	Found in Sample: [S12] F3: 129, Treated, Triacontanol Spray, 2	# Protein Groups	Modifications
FALSE	High	Master Protein	P27065	Ribulose bisphosphate carboxylase large chain OS=Solanum lycopersicum OX=4081 GN=rbcL PE=1 SV=4	0	FALSE	693.686	71	45	5368	5	8	477	52.9	7.02	151323	45	75	0.924	-0.11	0.0917055	0.426745	1.55	104	96	2.67	1.19	2	2	High	High	High	High	High	High	High	High	High	High	High	High	High	High	High	1
	Checked	Confidence	Annotated Sequence	Modifications	Contaminant	Qvality PEP	Qvality q-value	# Protein Groups	# Proteins	# PSMs	Master Protein Accessions	Positions in Master Proteins	Modifications in Master Proteins	# Missed Cleavages	Theo. MH+ [Da]	Abundance Ratio: (Sample) / (Control)	Abundance Ratio (log2): (Sample) / (Control)	Abundance Ratio Adj. P-Value: (Sample) / (Control)	Abundance Ratio Variability [%]: (Sample) / (Control)	Abundances (Grouped): Control	Abundances (Grouped): Sample	Abundances (Grouped) CV [%]: Control	Abundances (Grouped) CV [%]: Sample	Abundance: F1: 126, Control, Controllo, 1	Abundance: F1: 127, Control, Controllo, 2	Abundance: F2: 126, Control, Controllo, 1	Abundance: F2: 127, Control, Controllo, 2	Abundance: F3: 126, Control, Controllo, 1	Abundance: F3: 127, Control, Controllo, 2	Abundance: F1: 128, Sample, Triacontanolo Spray, 1	Abundance: F1: 129, Sample, Triacontanolo Spray, 2	Abundance: F2: 128, Sample, Triacontanolo Spray, 1	Abundance: F2: 129, Sample, Triacontanolo Spray, 2	Abundance: F3: 128, Sample, Triacontanolo Spray, 1	Abundance: F3: 129, Sample, Triacontanolo Spray, 2	Quan Info	Found in File: [F1]	Found in File: [F2]	Found in File: [F3]	Found in Sample: [S1] F1: 126, Control, Controllo, 1	Found in Sample: [S4] F1: 127, Control, Controllo, 2	Found in Sample: [S2] F2: 126, Control, Controllo, 1	Found in Sample: [S7] F2: 127, Control, Controllo, 2	Found in Sample: [S3] F3: 126, Control, Controllo, 1	Found in Sample: [S10] F3: 127, Control, Controllo, 2	Found in Sample: [S5] F1: 128, Sample, Triacontanolo Spray, 1	Found in Sample: [S6] F1: 129, Sample, Triacontanolo Spray, 2	Found in Sample: [S8] F2: 128, Sample, Triacontanolo Spray, 1	Found in Sample: [S9] F2: 129, Sample, Triacontanolo Spray, 2
	FALSE	High	[K].LTYYTPEYQTKDTDILAAFR.[YV]	1xTMT6plex [K11]; 1xTMT6plex [N-Term]	FALSE	2.47585e-07	3.23444e-05	2	22	3	P27065; G8D593	P27065 [22-41]; G8D593 [7-26]		1	2867.52	0.857	-0.22	0.824716	44.57	107.7	92.3	15.35	26.18	769.6	692.7	888	770.5	739.2	666	500.5	743.4	518.5	873.1	402.2	702.1	Shared	High	High	High	High	High	High	High	High	High	High	High	High	High
	FALSE	High	[K].EIVFNFAAVDVLDK.[-]	1xTMT6plex [K14]; 1xTMT6plex [N-Term]	FALSE	1.5231e-10	3.23444e-05	1	1	513	P27065	P27065 [464-477]		0	2038.16	0.902	-0.15	0.499376	3.15	105.2	94.8	2.6	0.41	25737.1	29200.7	28897.5	32764.3	30207.4	34475.1	21853.1	24142.3	24329.6	27511	25670.1	29038.7		High	High	High	High	High	High	High	High	High	High	High	High	High
	FALSE	High	[K].EIVFNFAAVDVLDK.[-]	1xDeamidated [N5]; 1xTMT6plex [K14]; 1xTMT6plex [N-Term]	FALSE	4.02245e-08	3.23444e-05	1	1	11	P27065	P27065 [464-477]		0	2039.15	0.904	-0.15	0.542029	6.08	105	95	0.24	5.55	1431.2	1639.7	2087.6	2275	1086.2	1168.7	1260.7	1381.3	1790.4	1867.9	959.8	982.6		High	High	High	High	High	High	High	High	High	High	High	High	High
	FALSE	High	[K].TFQGPPHGIQVER.[D]	1xTMT6plex [N-Term]	FALSE	1.37929e-07	3.23444e-05	5	21	100	P27065; Q8MDI4; A0A068EXM2; G8D593; A0A6B9IXR1	P27065 [147-159]; Q8MDI4 [87-99]; A0A068EXM2 [123-135]; G8D593 [132-144]; A0A6B9IXR1 [77-89]		0	1694.92	0.944	-0.08	0.455569	0.06	102.9	97.1	2.02	2.07	4918.6	5527.4	5480	6279.9	5422.8	5942.9	4257	4979.1	4728.2	5675.4	4743.3	5326.8	Shared	High	High	High	High	High	High	High	High	High	High	High	High	High
	FALSE	High	[K].TFQGPPHGIQVER.[D]	1xDeamidated [Q]; 1xTMT6plex [N-Term]	FALSE	1.49242e-07	3.23444e-05	5	21	21	P27065; Q8MDI4; A0A068EXM2; G8D593; A0A6B9IXR1	P27065 [147-159]; Q8MDI4 [87-99]; A0A068EXM2 [123-135]; G8D593 [132-144]; A0A6B9IXR1 [77-89]		0	1695.9	0.996	-0.01	0.949293	4.26	100.2	99.8	3.25	0.81	1088.2	1245.3	780.3	904.3	992	1074	1023	1148.8	740.6	845.4	909.6	1014.9	Shared	High	High	High	High	High	High	High	High	High	High	High	High	High
	FALSE	High	[R].FLFCAEALFK.[A]	1xCarbamidomethyl [C4]; 1xTMT6plex [K10]; 1xTMT6plex [N-Term]	FALSE	7.55838e-07	3.23444e-05	2	13	209	P27065; A0A3Q7JXC3	P27065 [218-227]; A0A3Q7JXC3 [157-166]		0	1703.96	0.88	-0.18	0.529662	6.18	106.4	93.6	5.76	0.13	14670.9	17279.4	15076	18013.6	16651.8	19736.7	12211.8	13903.9	12739.9	14365.8	14005.1	15893.6	Shared	High	High	High	High	High	High	High	High	High	High	High	High	High
	FALSE	High	[R].FLFCAEALFKAQTETGEIK.[G]	1xCarbamidomethyl [C4]; 2xTMT6plex [K10; K19]; 1xTMT6plex [N-Term]	FALSE	5.79507e-08	3.23444e-05	1	11	6	P27065	P27065 [218-236]		1	2890.6	1.036	0.05	0.887708	15.56	98.2	101.8	11.5	3.28			107.7	107.6	225.6	194.7			100.7	107.3	176.3	233.5		Not Found	High	High	Not Found	Not Found	High	High	High	High	Not Found	Not Found	High	High
	FALSE	High	[R].EACKWSPELAAACEVWK.[E]	2xCarbamidomethyl [C3; C13]; 2xTMT6plex [K4; K17]; 1xTMT6plex [N-Term]	FALSE	7.74804e-08	3.23444e-05	1	1	1	P27065	P27065 [447-463]		1	2722.43	0.66	-0.6	0.670262	53.5	120.5	79.5	42.86	5.73			298.9	174.7					126.8	156.1				Not Found	High	Not Found	Not Found	Not Found	High	High	Not Found	Not Found	Not Found	Not Found	High	High
	FALSE	High	[R].EACKWSPELAAACEVWKEIVFNFAAVDVLDK.[-]	2xCarbamidomethyl [C3; C13]; 3xTMT6plex [K4; K17; K31]; 1xTMT6plex [N-Term]	FALSE	2.03558e-13	3.23444e-05	1	1	4	P27065	P27065 [447-477]		2	4512.41	1.073	0.1	0.86701	36.4	96.5	103.5	4.61	29.33	523.1	530.3	363.6	372.1	333.3	360.2	403.5	704	290.5	473	259.7	452.8		High	High	High	High	High	High	High	High	High	High	High	High	High
	FALSE	High	[R].MSGGDHIHSGTVVGK.[L]	1xTMT6plex [K15]; 1xTMT6plex [N-Term]	FALSE	2.11471e-07	3.23444e-05	2	10	42	P27065; A0A068EXM2	P27065 [320-334]; A0A068EXM2 [296-310]		0	1940.04	0.873	-0.2	0.705042	21.35	106.8	93.2	15.97	4.25	2627.4	3671.8	2744.7	3763.7	1515.6	2020.5	2460.4	2631.6	2526.7	2695.4	1416.3	1492.3	Shared	High	High	High	High	High	High	High	High	High	High	High	High	High
	FALSE	High	[R].VTPQPGVPPEEAGAAVAAESSTGTWTTVWTDGLTSLDR.[Y]	1xTMT6plex [N-Term]	FALSE	6.32181e-09	3.23444e-05	3	20	1233	P27065; A0A068EXM2; G8D593	P27065 [42-79]; A0A068EXM2 [18-55]; G8D593 [27-64]		0	4084.03	0.91	-0.14	0.495506	2.69	104.7	95.3	2.23	0.34	10495.5	12077.9	10653.5	12009.9	10674.8	11951	9013.9	10132.4	8991.9	10212.7	9103.5	10242.4	Shared	High	High	High	High	High	High	High	High	High	High	High	High	High
	FALSE	High	[R].VTPQPGVPPEEAGAAVAAESSTGTWTTVWTDGLTSLDRYKGR.[C]	1xTMT6plex [K40]; 1xTMT6plex [N-Term]	FALSE	6.81369e-07	3.23444e-05	3	20	5	P27065; A0A068EXM2; G8D593	P27065 [42-83]; A0A068EXM2 [18-59]; G8D593 [27-68]		2	4817.48	1.192	0.25	0.798208	55.42	91.2	108.8	6.67	43.57	141.6	152	159.2	151.5	103.4	102.9	111.8	243.8	112.6	248.1	82.1	166.1	Shared	High	High	High	High	High	High	High	High	High	High	High	High	High
	FALSE	High	[R].ELGVPIVMHDYLTGGFTANTTLAHYCR.[D]	1xCarbamidomethyl [C26]; 1xTMT6plex [N-Term]	FALSE	3.12094e-13	3.23444e-05	2	10	130	P27065; A0A068EXM2	P27065 [259-285]; A0A068EXM2 [235-261]		0	3265.63	0.935	-0.1	0.566548	5.14	103.4	96.6	3.42	8.31	2608.6	3041.3	2858.9	3285.6	2747.7	3128	2128.4	2768.2	2425.5	3028.1	2255.9	2873.8	Shared	High	High	High	High	High	High	High	High	High	High	High	High	High
	FALSE	High	[R].ELGVPIVMHDYLTGGFTANTTLAHYCR.[D]	1xCarbamidomethyl [C26]; 1xDeamidated [N19]; 1xTMT6plex [N-Term]	FALSE	1.49143e-12	3.23444e-05	2	10	15	P27065; A0A068EXM2	P27065 [259-285]; A0A068EXM2 [235-261]		0	3266.62	0.946	-0.08	0.504615	1.91	102.8	97.2	2.24	0.41	523.5	593.5	531.3	567.1	496.2	585.2	451.4	525.6	454.1	512.7	459.5	531.1	Shared	High	High	High	High	High	High	High	High	High	High	High	High	High
	FALSE	High	[R].ELGVPIVMHDYLTGGFTANTTLAHYCR.[D]	1xCarbamidomethyl [C26]; 1xOxidation [M8]; 1xTMT6plex [N-Term]	FALSE	2.0193e-11	3.23444e-05	2	10	39	P27065; A0A068EXM2	P27065 [259-285]; A0A068EXM2 [235-261]		0	3281.63	0.98	-0.03	0.519205	0.86	101	99	2.63	1.81	967.6	1055.2	1030.4	1168.8	684.3	789.3	870.9	1000.5	922.5	1091.7	623.8	724.7	Shared	High	High	High	High	High	High	High	High	High	High	High	High	High
	FALSE	High	[R].ELGVPIVMHDYLTGGFTANTTLAHYCR.[D]	1xCarbamidomethyl [C26]; 1xDeamidated [N19]; 1xOxidation [M8]; 1xTMT6plex [N-Term]	FALSE	4.26246e-09	3.23444e-05	2	10	17	P27065; A0A068EXM2	P27065 [259-285]; A0A068EXM2 [235-261]		0	3282.61	0.949	-0.08	0.553258	3.5	102.6	97.4	1.32	4.65	199	227.2	882.8	933.3	208	241.9	160.4	193	772.2	908.2	184.4	227.3	Shared	High	High	High	High	High	High	High	High	High	High	High	High	High
	FALSE	High	[R].ELGVPIVMHDYLTGGFTANTTLAHYCRDNGLLLHIHR.[A]	1xCarbamidomethyl [C26]; 1xTMT6plex [N-Term]	FALSE	6.61865e-07	3.23444e-05	2	10	3	P27065; A0A068EXM2	P27065 [259-295]; A0A068EXM2 [235-271]		1	4434.28	0.939	-0.09	0.782872	14.49	103.2	96.8	2.96	10.82	200.5	219.8			282.6	283.2	155.1	202			222.6	298.8	Shared	High	High	High	High	High	High	High	High	High	High	High	High	High
	FALSE	High	[K].LEGERDITLGFVDLLR.[D]	1xTMT6plex [N-Term]	FALSE	2.95864e-09	3.23444e-05	2	10	2	P27065; A0A068EXM2	P27065 [335-350]; A0A068EXM2 [311-326]		1	2075.17	0.74	-0.43	0.752292	59.24	114.9	85.1	16.45	37.65	241.6	205.9	490.1	430.3			113.7	225	219.8	426.2			Shared	High	High	Not Found	High	High	High	High	Not Found	Not Found	High	High	High	High
	FALSE	High	[R].GGLDFTKDDENVNSQPFMR.[W]	1xTMT6plex [K7]; 1xTMT6plex [N-Term]	FALSE	1.97018e-09	3.23444e-05	2	16	21	P27065; A0A068EXM2	P27065 [195-213]; A0A068EXM2 [171-189]		1	2628.31	0.888	-0.17	0.729814	21.82	106	94	20.96	0.37	2670.5	2138.7	2568	2061.1	3848	3330.8	1876.9	2120.6	1764.2	1988.9	2840.7	3258.6	Shared	High	High	High	High	High	High	High	High	High	High	High	High	High
	FALSE	High	[R].GGLDFTKDDENVNSQPFMR.[W]	1xDeamidated [N]; 1xTMT6plex [K7]; 1xTMT6plex [N-Term]	FALSE	2.2784e-08	3.23444e-05	2	16	14	P27065; A0A068EXM2	P27065 [195-213]; A0A068EXM2 [171-189]		1	2629.3	0.969	-0.05	0.863152	14.06	101.6	98.4	14.13	0.78	2241	2000.6	1092	992.3	1499.2	1335.8	1772.7	2075.7	909.8	1005.3	1204.2	1334.5	Shared	High	High	High	High	High	High	High	High	High	High	High	High	High
	FALSE	High	[K].GHYLNATAGTCEEMIK.[R]	1xCarbamidomethyl [C11]; 1xOxidation [M14]; 1xTMT6plex [K16]; 1xTMT6plex [N-Term]	FALSE	5.2234e-09	3.23444e-05	2	11	140	P27065; A0A068EXM2	P27065 [237-252]; A0A068EXM2 [213-228]		0	2269.14	0.956	-0.07	0.755917	9.26	102.3	97.7	6.16	2.67	8990	10840.2	7524.5	8844.8	6572.5	7831.3	8769.5	9101.3	7013	7810.5	6065.3	6653.5	Shared	High	High	High	High	High	High	High	High	High	High	High	High	High
	FALSE	High	[K].GHYLNATAGTCEEMIK.[R]	1xCarbamidomethyl [C11]; 1xDeamidated [N5]; 1xOxidation [M14]; 1xTMT6plex [K16]; 1xTMT6plex [N-Term]	FALSE	1.006e-09	3.23444e-05	2	11	52	P27065; A0A068EXM2	P27065 [237-252]; A0A068EXM2 [213-228]		0	2270.12	1.048	0.07	0.512497	1.92	97.7	102.3	1.12	0.71	3556.4	3924.3	3187.1	3585.5	2149.8	2448.9	3461.4	3892.4	3152.8	3537.4	2015.5	2287.6	Shared	High	High	High	High	High	High	High	High	High	High	High	High	High
	FALSE	High	[K].GHYLNATAGTCEEMIKR.[AV]	1xCarbamidomethyl [C11]; 1xTMT6plex [K16]; 1xTMT6plex [N-Term]	FALSE	4.70875e-09	3.23444e-05	2	11	8	P27065; A0A068EXM2	P27065 [237-253]; A0A068EXM2 [213-229]		1	2409.24	0.934	-0.1	0.84539	28.09	103.4	96.6	24.11	2.29	1725.5	1330.2	642.3	487.4	401.5	340.1	1223.5	1453.4	437.8	522.5	293.8	332.5	Shared	High	High	High	High	High	High	High	High	High	High	High	High	High
	FALSE	High	[K].GHYLNATAGTCEEMIK.[R]	1xCarbamidomethyl [C11]; 1xDeamidated [N5]; 1xTMT6plex [K16]; 1xTMT6plex [N-Term]	FALSE	8.34663e-10	3.23444e-05	2	11	112	P27065; A0A068EXM2	P27065 [237-252]; A0A068EXM2 [213-228]		0	2254.12	0.933	-0.1	0.616604	6.77	103.5	96.5	4.69	1.76	5124.4	5991.2	5633.4	6599.7	5779.7	6727.2	4526.5	5091.7	5186.3	5652.8	5153.4	5611.5	Shared	High	High	High	High	High	High	High	High	High	High	High	High	High
	FALSE	High	[K].GHYLNATAGTCEEMIK.[R]	1xCarbamidomethyl [C11]; 1xTMT6plex [K16]; 1xTMT6plex [N-Term]	FALSE	2.75678e-10	3.23444e-05	2	11	390	P27065; A0A068EXM2	P27065 [237-252]; A0A068EXM2 [213-228]		0	2253.14	0.87	-0.2	0.535886	7.19	106.9	93.1	6.85	0	29892.6	35936.9	27408	33005.8	22781.2	27444.4	24974.6	27969.3	22899.9	26021.6	19089	21618.2	Shared	High	High	High	High	High	High	High	High	High	High	High	High	High
	FALSE	High	[K].AQTETGEIKGHYLNATAGTCEEMIK.[R]	1xCarbamidomethyl [C20]; 2xTMT6plex [K9; K25]; 1xTMT6plex [N-Term]	FALSE	8.17743e-08	3.23444e-05	2	10	3	P27065; A0A068EXM2	P27065 [228-252]; A0A068EXM2 [204-228]		1	3439.78	0.843	-0.25	0.508231	6.2	108.5	91.5	4.44	1.47	294.8	296.6	153.1	159.9	160.7	175	214.4	233.4	117.9	136.1	106.2	137.8	Shared	High	High	High	High	High	High	High	High	High	High	High	High	High
	FALSE	High	[K].AQTETGEIKGHYLNATAGTCEEMIK.[R]	1xCarbamidomethyl [C20]; 1xDeamidated [N14]; 2xTMT6plex [K9; K25]; 1xTMT6plex [N-Term]	FALSE	3.13601e-08	3.23444e-05	2	10	2	P27065; A0A068EXM2	P27065 [228-252]; A0A068EXM2 [204-228]		1	3440.76	0.808	-0.31	0.47252	3.18	110.6	89.4	1.72	4.75	125.8	139.5	103.4	116.8			88.3	109.1	77.3	92.2			Shared	High	High	Not Found	High	High	High	High	Not Found	Not Found	High	High	High	High
	FALSE	High	[K].AQTETGEIKGHYLNATAGTCEEMIK.[R]	1xCarbamidomethyl [C20]; 1xOxidation [M23]; 2xTMT6plex [K9; K25]; 1xTMT6plex [N-Term]	FALSE	2.19517e-07	3.23444e-05	2	10	1	P27065; A0A068EXM2	P27065 [228-252]; A0A068EXM2 [204-228]		1	3455.78	0.97	-0.04	0.494784	0.93	101.5	98.5	0.3	1.19					98.1	107.8					86.7	99.9	Shared	Not Found	Not Found	High	Not Found	Not Found	Not Found	Not Found	High	High	Not Found	Not Found	Not Found	Not Found
	FALSE	High	[K].AQTETGEIKGHYLNATAGTCEEMIK.[R]	1xCarbamidomethyl [C20]; 1xDeamidated [N14]; 1xOxidation [M23]; 2xTMT6plex [K9; K25]; 1xTMT6plex [N-Term]	FALSE	1.2642e-07	3.23444e-05	2	10	2	P27065; A0A068EXM2	P27065 [228-252]; A0A068EXM2 [204-228]		1	3456.76	0.867	-0.21	0.618823	14.57	107.1	92.9	1.89	11.96	126.5	134.5					91.2	122.7					Shared	High	High	Not Found	High	High	High	High	Not Found	Not Found	High	High	High	High
	FALSE	High	[K].AQTETGEIKGHYLNATAGTCEEMIKR.[A]	1xCarbamidomethyl [C20]; 2xTMT6plex [K9; K25]; 1xTMT6plex [N-Term]	FALSE	1.49763e-12	3.23444e-05	2	10	7	P27065; A0A068EXM2	P27065 [228-253]; A0A068EXM2 [204-229]		2	3595.88	0.876	-0.19	0.797259	35.2	106.6	93.4	20.48	12.62	675.5	547.3	338.6	288.3	540.8	425.4	424.5	565.3	228.2	302	343.2	472.8	Shared	High	High	High	High	High	High	High	High	High	High	High	High	High
	FALSE	High	[K].AQTETGEIKGHYLNATAGTCEEMIKR.[A]	1xCarbamidomethyl [C20]; 1xDeamidated [N14]; 2xTMT6plex [K9; K25]; 1xTMT6plex [N-Term]	FALSE	8.77271e-10	3.23444e-05	2	10	2	P27065; A0A068EXM2	P27065 [228-253]; A0A068EXM2 [204-229]		2	3596.87	0.977	-0.03	0.924337	22.19	101.2	98.8	17.53	3.47	167.7	133.8			55.7	50.7	122.4	138.1			45.4	57.2	Shared	High	Not Found	High	High	High	Not Found	Not Found	High	High	High	High	Not Found	Not Found
	FALSE	High	[K].DDENVNSQPFMR.[W]	1xDeamidated [N/Q]; 1xTMT6plex [N-Term]	FALSE	2.76933e-07	3.23444e-05	2	16	73	P27065; A0A068EXM2	P27065 [202-213]; A0A068EXM2 [178-189]		0	1681.77	0.943	-0.08	0.580346	4.62	102.9	97.1	2.73	1.68	2399.1	2558.4	3024.8	3129.9	2969.5	3166.4	2064.5	2381.8	2514.2	2921.5	2465.6	2873	Shared	High	High	High	High	High	High	High	High	High	High	High	High	High
	FALSE	High	[K].DDENVNSQPFMR.[W]	1xTMT6plex [N-Term]	FALSE	2.65678e-07	3.23444e-05	2	16	92	P27065; A0A068EXM2	P27065 [202-213]; A0A068EXM2 [178-189]		0	1680.78	0.879	-0.19	0.477019	2.47	106.5	93.5	0.58	2.93	4479.8	4873.8	4550.8	5022.9	3941.6	4352.9	3512.9	4127	3596.3	4299.6	3126	3687.8	Shared	High	High	High	High	High	High	High	High	High	High	High	High	High
	FALSE	High	[R].DITLGFVDLLR.[D]	1xTMT6plex [N-Term]	FALSE	5.99135e-07	3.23444e-05	2	10	323	P27065; A0A068EXM2	P27065 [340-350]; A0A068EXM2 [316-326]		0	1490.88	0.936	-0.09	0.470942	0.26	103.3	96.7	0.99	0.74	13835.4	15298.1	16091.6	17830.3	16590.8	18403	11926.8	14871.3	13817.2	15845.1	14424.1	16189.6	Shared	High	High	High	High	High	High	High	High	High	High	High	High	High
	FALSE	High	[R].DITLGFVDLLRDDFVEQDR.[S]	1xTMT6plex [N-Term]	FALSE	4.38919e-07	3.23444e-05	2	10	13	P27065; A0A068EXM2	P27065 [340-358]; A0A068EXM2 [316-334]		1	2495.3	0.803	-0.32	0.751897	43.08	110.9	89.1	13.49	26.68	2730.1	2517.7	2212.4	1996.9	2749.7	2423.2	1642.8	2561.1	1222.4	2032.2	1344.6	2431.5	Shared	High	High	High	High	High	High	High	High	High	High	High	High	High
	FALSE	High	[K].WSPELAAACEVWKEIVFNFAAVDVLDK.[-]	1xCarbamidomethyl [C9]; 2xTMT6plex [K13; K27]; 1xTMT6plex [N-Term]	FALSE	1.2797e-09	3.23444e-05	1	1	6	P27065	P27065 [451-477]		1	3795.04	0.954	-0.07	0.884785	21.5	102.4	97.6	8.39	12.01	479.5	460.3	165.5	160.5	237.5	234.7	348.3	496.9	128.2	166.9	180.1	241.8		High	High	High	High	High	High	High	High	High	High	High	High	High
	FALSE	High	[K].WSPELAAACEVWK.[E]	1xCarbamidomethyl [C9]; 1xTMT6plex [K13]; 1xTMT6plex [N-Term]	FALSE	3.49276e-09	3.23444e-05	1	1	109	P27065	P27065 [451-463]		0	2005.06	0.86	-0.22	0.532298	7.28	107.5	92.5	7.56	0.62	6251.6	7599	5170.2	6004.7	5519.3	6946.9	5179.8	5935.7	4191.2	4613.7	4531.1	5468.4		High	High	High	High	High	High	High	High	High	High	High	High	High
	FALSE	High	[R].DRFLFCAEALFKAQTETGEIK.[G]	1xCarbamidomethyl [C6]; 2xTMT6plex [K12; K21]; 1xTMT6plex [N-Term]	FALSE	1.58168e-07	3.23444e-05	1	11	2	P27065	P27065 [216-236]		2	3161.73	0.977	-0.03	0.923745	19.75	101.1	98.9	14.75	3.97	1047.9	941.4			1120.8	980.4	819.5	981.2			882.8	1061.4		High	Not Found	High	High	High	Not Found	Not Found	High	High	High	High	Not Found	Not Found
	FALSE	High	[K].DQYIAYVAYPLDLFEEGSVTNMFTSIVGNVFGFK.[A]	1xOxidation [M22]; 1xTMT6plex [K34]; 1xTMT6plex [N-Term]	FALSE	7.12916e-10	3.23444e-05	4	20	9	P27065; Q8MDI4; A0A068EXM2; A0A6B9IXR1	P27065 [95-128]; Q8MDI4 [35-68]; A0A068EXM2 [71-104]; A0A6B9IXR1 [25-58]		0	4309.18	0.84	-0.25	0.533925	8.48	108.7	91.3	8.97	0.89	213.4	256.6	472.1	605.3	199.2	262.6	174.2	199.6	378.6	419.1	172.6	205.4	Shared	High	High	High	High	High	High	High	High	High	High	High	High	High
	FALSE	High	[K].DQYIAYVAYPLDLFEEGSVTNMFTSIVGNVFGFK.[A]	1xTMT6plex [K34]; 1xTMT6plex [N-Term]	FALSE	1.03578e-08	3.23444e-05	4	20	6	P27065; Q8MDI4; A0A068EXM2; A0A6B9IXR1	P27065 [95-128]; Q8MDI4 [35-68]; A0A068EXM2 [71-104]; A0A6B9IXR1 [25-58]		0	4293.19	0.754	-0.41	0.567917	19.19	114	86	13.64	4.57	63.9	78.4	189.1	262.9	107	142.1	49.4	52.1	148.3	173.2	84.3	87.1	Shared	High	High	High	High	High	High	High	High	High	High	High	High	High
	FALSE	High	[R].MSGGDHIHSGTVVGKLEGERDITLGFVDLLR.[D]	1xTMT6plex [K15]; 1xTMT6plex [N-Term]	FALSE	1.28015e-06	8.47799e-05	2	10	1	P27065; A0A068EXM2	P27065 [320-350]; A0A068EXM2 [296-326]		2	3767.03	0.702	-0.51	0.565475	24.63	117.5	82.5	12.77	10.56	240.4	314.7					182.6	178.6					Shared	High	Not Found	Not Found	High	High	Not Found	Not Found	Not Found	Not Found	High	High	Not Found	Not Found
	FALSE	High	[R].MSGGDHIHSGTVVGK.[L]	1xOxidation [M1]; 1xTMT6plex [K15]; 1xTMT6plex [N-Term]	FALSE	2.91096e-06	8.47799e-05	2	10	22	P27065; A0A068EXM2	P27065 [320-334]; A0A068EXM2 [296-310]		0	1956.04	1.057	0.08	0.895293	25.21	97.3	102.7	17.83	6.01	974.4	1415.4	1337.6	1907	391.9	524.9	1176.9	1206.8	1491.6	1603.6	427.5	418.8	Shared	High	High	High	High	High	High	High	High	High	High	High	High	High
	FALSE	High	[R].IPPAYVKTFQGPPHGIQVER.[D]	1xTMT6plex [K7]; 1xTMT6plex [N-Term]	FALSE	9.38287e-06	8.47799e-05	4	20	1	P27065; Q8MDI4; A0A068EXM2; A0A6B9IXR1	P27065 [140-159]; Q8MDI4 [80-99]; A0A068EXM2 [116-135]; A0A6B9IXR1 [70-89]		1	2692.53	1.238	0.31	0.63093	21.08	89.4	110.6	4.02	23.84	508	587.3					500.4	798.8					Shared	High	Not Found	Not Found	High	High	Not Found	Not Found	Not Found	Not Found	High	High	Not Found	Not Found
	FALSE	High	[K].LTYYTPEYQTK.[D]	1xTMT6plex [K11]; 1xTMT6plex [N-Term]	FALSE	3.33479e-05	8.47799e-05	2	23	103	P27065; G8D593	P27065 [22-32]; G8D593 [7-17]		0	1865.01	0.939	-0.09	0.474957	0.75	103.2	96.8	2	1.29	7711	8811.6	7062.1	7851.1	7773	8745.8	6673.4	7930.9	6149.1	6992.1	6725.9	7756.9	Shared	High	High	High	High	High	High	High	High	High	High	High	High	High
	FALSE	High	[K].LTYYTPEYQTK.[D]	1xDeamidated [Q9]; 1xTMT6plex [K11]; 1xTMT6plex [N-Term]	FALSE	0.000158591	8.47799e-05	2	23	16	P27065; G8D593	P27065 [22-32]; G8D593 [7-17]		0	1865.99	0.93	-0.1	0.475056	1.61	103.6	96.4	7.15	8.68	908.6	1145.5	1320.8	1728.9	1662.6	1919.5	766.5	984.5	1192.8	1744	1473.8	1726.4	Shared	High	High	High	High	High	High	High	High	High	High	High	High	High
	FALSE	High	[KR].DTDILAAFR.[YV]	1xTMT6plex [N-Term]	FALSE	4.97468e-05	8.47799e-05	4	28	160	P27065; A0A068EXM2; G8D593; A0A0K0M9H5	P27065 [33-41]; A0A068EXM2 [9-17]; G8D593 [18-26]; A0A0K0M9H5 [33-41]		0	1250.69	0.944	-0.08	0.473217	0.64	102.9	97.1	1.64	1.03	10066	11783.5	11404	12756.3	10493	11618.4	9002.8	10926.7	10083.3	11303.6	9027.6	10374.4	Shared	High	High	High	High	High	High	High	High	High	High	High	High	High
	FALSE	High	[R].VTPQPGVPPEEAGAAVAAESSTGTWTTVWTDGLTSLDR.[Y]	1xDeamidated [Q4]; 1xTMT6plex [N-Term]	FALSE	6.19505e-06	8.47799e-05	3	20	14	P27065; A0A068EXM2; G8D593	P27065 [42-79]; A0A068EXM2 [18-55]; G8D593 [27-64]		0	4085.02	0.943	-0.08	0.662034	7.39	102.9	97.1	4.03	3.02	53.7	48.7	165.4	170.7	124.5	136.9	36.7	47.8	135.9	157.3	109.2	129.3	Shared	High	High	High	High	High	High	High	High	High	High	High	High	High
	FALSE	High	[K].DQYIAYVAYPLDLFEEGSVTNMFTSIVGNVFGFK.[A]	1xDeamidated [N]; 1xTMT6plex [K34]; 1xTMT6plex [N-Term]	FALSE	1.19385e-05	8.47799e-05	4	20	4	P27065; Q8MDI4; A0A068EXM2; A0A6B9IXR1	P27065 [95-128]; Q8MDI4 [35-68]; A0A068EXM2 [71-104]; A0A6B9IXR1 [25-58]		0	4294.17	0.874	-0.19	0.693687	20.06	106.7	93.3	17.19	1.8	53.9	72.7	26.8	38.4	31.7	41.5	47.8	48.9	22.9	28.7	30.3	32.1	Shared	High	High	High	High	High	High	High	High	High	High	High	High	High
	FALSE	High	[R].DNGLLLHIHR.[VA]	1xTMT6plex [N-Term]	FALSE	3.53781e-06	8.47799e-05	3	12	43	K4CCX8; P27065; A0A068EXM2	K4CCX8 [22-31]; P27065 [286-295]; A0A068EXM2 [262-271]		0	1416.83	0.91	-0.14	0.509004	3.39	104.7	95.3	3.73	0.49	3803.5	4371.4	3198.7	3734.6	3565.1	4060.4	3154.6	3752.6	2752.3	3075.3	3045.6	3473.3	Shared	High	High	High	High	High	High	High	High	High	High	High	High	High
	FALSE	High	[R].DNGLLLHIHR.[VA]	1xDeamidated [N2]; 1xTMT6plex [N-Term]	FALSE	1.55109e-05	8.47799e-05	3	12	75	K4CCX8; P27065; A0A068EXM2	K4CCX8 [22-31]; P27065 [286-295]; A0A068EXM2 [262-271]		0	1417.81	0.99	-0.01	0.882205	4.69	100.5	99.5	4.32	0.16	6958.6	8643.4	4805.5	5582.9	3643.4	4111.3	6620.5	7381.6	4499.2	5094.2	3388.3	3827.3	Shared	High	High	High	High	High	High	High	High	High	High	High	High	High
	FALSE	High	[R].ELGVPIVMHDYLTGGFTANTTLAHYCRDNGLLLHIHR.[A]	1xCarbamidomethyl [C26]; 1xDeamidated [N19]; 1xTMT6plex [N-Term]	FALSE	3.0979e-06	8.47799e-05	2	10	1	P27065; A0A068EXM2	P27065 [259-295]; A0A068EXM2 [235-271]		1	4435.26	0.957	-0.06	0.885268	21.88	102.2	97.8	12.95	7.8	131.1	119.2					99.3	126					Shared	High	Not Found	Not Found	High	High	Not Found	Not Found	Not Found	Not Found	High	High	Not Found	Not Found
	FALSE	High	[K].WSPELAAACEVWKEIVFNFAAVDVLDK.[-]	1xCarbamidomethyl [C9]; 1xDeamidated [N18]; 2xTMT6plex [K13; K27]; 1xTMT6plex [N-Term]	FALSE	1.10785e-05	8.47799e-05	1	1	3	P27065	P27065 [451-477]		1	3796.03	0.903	-0.15	0.548699	6	105.1	94.9	5.53	0.18					97.1	98.3					77.3	87.8		High	High	High	High	High	High	High	High	High	High	High	High	High
	FALSE	High	[R].DDFVEQDRSR.[G]	1xTMT6plex [N-Term]	FALSE	0.000271243	8.47799e-05	2	10	20	P27065; A0A068EXM2	P27065 [351-360]; A0A068EXM2 [327-336]		1	1495.73	0.967	-0.05	0.870888	13.49	101.7	98.3	5.47	7.36	1202.6	1211.1	1966.3	2018.4	1441.9	1407.1	950.7	1223.7	1613	2026.6	1173.9	1490.2	Shared	High	High	High	High	High	High	High	High	High	High	High	High	High
	FALSE	High	[R].DDFVEQDR.[S]	1xTMT6plex [N-Term]	FALSE	0.000182725	8.47799e-05	2	10	194	P27065; A0A068EXM2	P27065 [351-358]; A0A068EXM2 [327-334]		0	1252.6	0.945	-0.08	0.491177	1.65	102.8	97.2	0.15	1.72	9349	10071	8182.5	9107.9	10527.5	11553.8	7997.7	9308.7	7122.5	8300.1	8966.3	10379.3	Shared	High	High	High	High	High	High	High	High	High	High	High	High	High
	FALSE	High	[R].DDFVEQDR.[S]	1xDeamidated [Q6]; 1xTMT6plex [N-Term]	FALSE	0.000269001	8.47799e-05	2	10	4	P27065; A0A068EXM2	P27065 [351-358]; A0A068EXM2 [327-334]		0	1253.58	0.858	-0.22	0.470942	0.7	107.6	92.4	1.96	1.28	247.1	277.5	247.4	270.1	347.3	392.3	195.4	226.1	180.4	218.5	294.4	320.4	Shared	High	High	High	High	High	High	High	High	High	High	High	High	High
	FALSE	High	[K].DDENVNSQPFMR.[W]	1xDeamidated [N/Q]; 1xOxidation [M11]; 1xTMT6plex [N-Term]	FALSE	2.33138e-05	8.47799e-05	2	16	59	P27065; A0A068EXM2	P27065 [202-213]; A0A068EXM2 [178-189]		0	1697.76	1.127	0.17	0.586799	9.68	94	106	2.49	6.73	1388.1	1489.2	1408.3	1466.5	1585.8	1658.3	1360.5	1722.8	1362	1700.1	1526.6	1810.5	Shared	High	High	High	High	High	High	High	High	High	High	High	High	High
	FALSE	High	[K].DDENVNSQPFMR.[W]	1xOxidation [M11]; 1xTMT6plex [N-Term]	FALSE	3.08114e-05	8.47799e-05	2	16	129	P27065; A0A068EXM2	P27065 [202-213]; A0A068EXM2 [178-189]		0	1696.78	0.982	-0.03	0.860326	6.66	100.9	99.1	2.12	4.23	3669.1	3879.7	3852.3	4162.3	3863.5	4088.5	3207.7	3778.1	3349.2	4069.3	3317.9	3989.4	Shared	High	High	High	High	High	High	High	High	High	High	High	High	High
	FALSE	High	[K].DDENVNSQPFMR.[W]	2xDeamidated [N4; N6]; 1xTMT6plex [N-Term]	FALSE	0.000410195	8.47799e-05	2	16	3	P27065; A0A068EXM2	P27065 [202-213]; A0A068EXM2 [178-189]		0	1682.75	1.163	0.22	0.470942	0.08	92.5	107.5	4.94	5.02	21.1	26.1	34.6	38.9	34.7	40.8	23.3	28.4	37.8	43	35.6	46.1	Shared	High	High	High	High	High	High	High	High	High	High	High	High	High
	FALSE	High	[K].AQTETGEIK.[G]	1xDeamidated [Q2]; 1xTMT6plex [K9]; 1xTMT6plex [N-Term]	FALSE	3.77859e-05	8.47799e-05	2	12	12	P27065; A0A068EXM2	P27065 [228-236]; A0A068EXM2 [204-212]		0	1435.8	0.949	-0.08	0.621896	5.27	102.6	97.4	4.52	0.5	1118.2	1269.1	1292.8	1510.3	1451.9	1668.7	968.6	1062.9	1174.9	1315.3	1308.8	1500.2	Shared	High	High	High	High	High	High	High	High	High	High	High	High	High
	FALSE	High	[K].AQTETGEIK.[G]	1xTMT6plex [K9]; 1xTMT6plex [N-Term]	FALSE	6.48445e-06	8.47799e-05	2	12	83	P27065; A0A068EXM2	P27065 [228-236]; A0A068EXM2 [204-212]		0	1434.82	0.984	-0.02	0.599888	1.37	100.8	99.2	8.92	7.61	8178.3	9952.9	7470.8	9547.9	7017.9	8565.1	7389.5	8850.5	6793.7	9149.2	6389.7	8059.9	Shared	High	High	High	High	High	High	High	High	High	High	High	High	High
	FALSE	High	[K].GHYLNATAGTCEEMIKR.[AV]	1xCarbamidomethyl [C11]; 1xOxidation [M14]; 1xTMT6plex [K16]; 1xTMT6plex [N-Term]	FALSE	1.77177e-05	8.47799e-05	2	11	9	P27065; A0A068EXM2	P27065 [237-253]; A0A068EXM2 [213-229]		1	2425.24	0.961	-0.06	0.882886	22.87	102	98	21.13	0.44	553.6	447.5	674.8	545.1	731.8	580.2	424.9	475	512.9	598.5	529.1	616.4	Shared	High	High	High	High	High	High	High	High	High	High	High	High	High
	FALSE	High	[K].GHYLNATAGTCEEMIKR.[AV]	1xCarbamidomethyl [C11]; 1xDeamidated [N5]; 1xTMT6plex [K16]; 1xTMT6plex [N-Term]	FALSE	4.99251e-06	8.47799e-05	2	11	2	P27065; A0A068EXM2	P27065 [237-253]; A0A068EXM2 [213-229]		1	2410.23	0.839	-0.25	0.794829	50.21	108.7	91.3	35.61	10.61	153.1	99.9					84.5	111.5					Shared	High	Not Found	Not Found	High	High	Not Found	Not Found	Not Found	Not Found	High	High	Not Found	Not Found
	FALSE	High	[R].GGLDFTKDDENVNSQPFMR.[W]	1xDeamidated [N/Q]; 1xOxidation [M18]; 1xTMT6plex [K7]; 1xTMT6plex [N-Term]	FALSE	6.94433e-05	8.47799e-05	2	16	16	P27065; A0A068EXM2	P27065 [195-213]; A0A068EXM2 [171-189]		1	2645.29	1.148	0.2	0.671929	18.49	93.1	106.9	15.94	1.58	1913	1688.6	1603.4	1397.4	1940.7	1672.4	1830.8	2084.6	1477.7	1747	1790.6	2073.7	Shared	High	High	High	High	High	High	High	High	High	High	High	High	High
	FALSE	High	[R].GGLDFTKDDENVNSQPFMR.[W]	1xOxidation [M18]; 1xTMT6plex [K7]; 1xTMT6plex [N-Term]	FALSE	5.85296e-05	8.47799e-05	2	16	20	P27065; A0A068EXM2	P27065 [195-213]; A0A068EXM2 [171-189]		1	2644.31	1.035	0.05	0.935169	22	98.3	101.7	18.64	2.16	3086.9	2547.1	879.3	725.3	1669	1411	2479.3	2815.2	724.6	841.4	1371.1	1618.2	Shared	High	High	High	High	High	High	High	High	High	High	High	High	High
	FALSE	High	[R].VALEACVK.[A]	1xCarbamidomethyl [C6]; 1xTMT6plex [K8]; 1xTMT6plex [N-Term]	FALSE	0.000235521	8.47799e-05	2	10	233	P27065; A0A068EXM2	P27065 [422-429]; A0A068EXM2 [398-405]		0	1347.81	0.896	-0.16	0.47801	2.07	105.5	94.5	0.9	1.08	20339.7	22601.4	19490.5	21624.3	22056.6	24212.6	16971.5	19227.3	16253.3	18076.5	18277.2	20385.8	Shared	High	High	High	High	High	High	High	High	High	High	High	High	High
	FALSE	High	[R].VALEACVKAR.[N]	1xCarbamidomethyl [C6]; 1xTMT6plex [K8]; 1xTMT6plex [N-Term]	FALSE	7.56091e-06	8.47799e-05	2	10	11	P27065; A0A068EXM2	P27065 [422-431]; A0A068EXM2 [398-407]		1	1574.95	1.68	0.75	0.570552	27.55	74.6	125.4	9.98	35.37	1388.8	1698.2	902.3	1122.4	836.9	1075.6	1660.3	2974.2	1160	2183.7	1068.1	2104.2	Shared	High	High	High	High	High	High	High	High	High	High	High	High	High
	FALSE	High	[R].FLFCAEALFKAQTETGEIK.[G]	1xCarbamidomethyl [C4]; 1xDeamidated [Q12]; 2xTMT6plex [K10; K19]; 1xTMT6plex [N-Term]	FALSE	2.73077e-05	8.47799e-05	1	11	2	P27065	P27065 [218-236]		1	2891.58	1.005	0.01	0.999527	16.73	99.8	100.2	13.84	2.03			33.6	31.4	74.7	64.5			29.6	33	57.3	70		Not Found	High	High	Not Found	Not Found	High	High	High	High	Not Found	Not Found	High	High
	FALSE	High	[R].LEDLRIPPAYVK.[T]	1xTMT6plex [K12]; 1xTMT6plex [N-Term]	FALSE	0.000600534	0.000141646	5	21	3	P27065; Q8MDI4; A0A068EXM2; A0A6B9IXR1; A0A3Q7EEI8	P27065 [135-146]; Q8MDI4 [75-86]; A0A068EXM2 [111-122]; A0A6B9IXR1 [65-76]; A0A3Q7EEI8 [106-117]		1	1872.14	1.024	0.03	0.959666	33.03	98.8	101.2	14.85	16.27	298.1	263.7					224.4	321.2					Shared	High	High	Not Found	High	High	High	High	Not Found	Not Found	High	High	High	High
	FALSE	High	[R].AMHAVIDR.[Q]	1xTMT6plex [N-Term]	FALSE	0.000583628	0.000141646	2	10	78	P27065; A0A068EXM2	P27065 [296-303]; A0A068EXM2 [272-279]		0	1141.63	0.885	-0.18	0.513991	4.83	106.1	93.9	4.14	0.46	4446.9	5226.4	4198.1	4891.7	3571	4114.6	3868.8	4295.2	3516.8	3890.2	2903.4	3362.7	Shared	High	High	High	High	High	High	High	High	High	High	High	High	High
	FALSE	High	[R].GGLDFTKDDENVNSQPFMR.[W]	2xDeamidated [N13; Q15]; 1xOxidation [M18]; 1xTMT6plex [K7]; 1xTMT6plex [N-Term]	FALSE	0.000760191	0.000141646	2	16	1	P27065; A0A068EXM2	P27065 [195-213]; A0A068EXM2 [171-189]		1	2646.28	1.115	0.16	0.733397	19.63	94.6	105.4	10.61	8.04			215.7	202.8					193.1	245.5			Shared	Not Found	High	Not Found	Not Found	Not Found	High	High	Not Found	Not Found	Not Found	Not Found	High	High
	FALSE	High	[R].QKNHGIHFR.[V]	1xTMT6plex [K2]; 1xTMT6plex [N-Term]	FALSE	0.000972411	0.000172284	2	10	8	P27065; A0A068EXM2	P27065 [304-312]; A0A068EXM2 [280-288]		1	1594.93	1.022	0.03	0.989454	30.83	98.9	101.1	25.41	3.51	888.7	647.2	727.2	552.7	741.1	616.1	656.6	775.1	564.3	660.8	569.9	688.8	Shared	High	High	High	High	High	High	High	High	High	High	High	High	High
	FALSE	High	[K].DQYIAYVAYPLDLFEEGSVTNMFTSIVGNVFGFKALR.[A]	1xTMT6plex [K34]; 1xTMT6plex [N-Term]	FALSE	0.00108802	0.000198951	4	20	1	P27065; Q8MDI4; A0A068EXM2; A0A6B9IXR1	P27065 [95-131]; Q8MDI4 [35-71]; A0A068EXM2 [71-107]; A0A6B9IXR1 [25-61]		1	4633.41																					Shared	Not Found	High	Not Found	Not Found	Not Found	High	High	Not Found	Not Found	Not Found	Not Found	High	High
	FALSE	High	[R].AMHAVIDR.[Q]	1xOxidation [M2]; 1xTMT6plex [N-Term]	FALSE	0.00216753	0.000328461	2	10	102	P27065; A0A068EXM2	P27065 [296-303]; A0A068EXM2 [272-279]		0	1157.63	0.987	-0.02	0.78511	3.04	100.6	99.4	1.79	1.11	4399.3	4896.4	4237.6	4700.1	3411.6	3827.2	4069.4	4704.3	3861.9	4314.5	3204.7	3511.1	Shared	High	High	High	High	High	High	High	High	High	High	High	High	High
	FALSE	High	[K].DQYIAYVAYPLDLFEEGSVTNMFTSIVGNVFGFK.[A]	2xDeamidated [N21; N29]; 1xTMT6plex [K34]; 1xTMT6plex [N-Term]	FALSE	0.00456037	0.000522754	4	20	1	P27065; Q8MDI4; A0A068EXM2; A0A6B9IXR1	P27065 [95-128]; Q8MDI4 [35-68]; A0A068EXM2 [71-104]; A0A6B9IXR1 [25-58]		0	4295.16	0.964	-0.05	0.74548	7.19	101.8	98.2	9.96	3.12	41.6	39.5					35.1	38.1					Shared	High	Not Found	Not Found	High	High	Not Found	Not Found	Not Found	Not Found	High	High	Not Found	Not Found
	FALSE	High	[R].QKNHGIHFR.[V]	1xGln->pyro-Glu [N-Term]; 1xTMT6plex [K2]	FALSE	0.00609894	0.000691196	2	10	2	P27065; A0A068EXM2	P27065 [304-312]; A0A068EXM2 [280-288]		1	1348.74	1.203	0.27	0.699283	28.14	90.8	109.2	12.52	14.09			138.9	127.1					126.7	175.6			Shared	High	High	Not Found	High	High	High	High	Not Found	Not Found	High	High	High	High
	FALSE	High	[R].DITLGFVDLLRDDFVEQDR.[S]	1xDeamidated [Q17]; 1xTMT6plex [N-Term]	FALSE	0.00872013	0.000944449	2	10	1	P27065; A0A068EXM2	P27065 [340-358]; A0A068EXM2 [316-334]		1	2496.28	0.86	-0.22	0.546641	10.01	107.5	92.5	2.49	12.01			31.2	35.3					23	30.9			Shared	Not Found	High	Not Found	Not Found	Not Found	High	High	Not Found	Not Found	Not Found	Not Found	High	High
	FALSE	High	[R].QKNHGIHFR.[V]	1xDeamidated [N3]; 1xTMT6plex [K2]; 1xTMT6plex [N-Term]	FALSE	0.00932455	0.0011392	2	10	4	P27065; A0A068EXM2	P27065 [304-312]; A0A068EXM2 [280-288]		1	1595.92	0.623	-0.68	0.50984	18.1	123.2	76.8	8.95	8.25	87	105.5	174.6	225.6	197.8	247.1	59.4	56.8	117.2	128.9	126.5	125.2	Shared	High	High	High	High	High	High	High	High	High	High	High	High	High
	FALSE	High	[K].DQYIAYVAYPLDLFEEGSVTNMFTSIVGNVFGFK.[A]	1xDeamidated [N]; 1xOxidation [M22]; 1xTMT6plex [K34]; 1xTMT6plex [N-Term]	FALSE	0.0101555	0.00120328	4	20	2	P27065; Q8MDI4; A0A068EXM2; A0A6B9IXR1	P27065 [95-128]; Q8MDI4 [35-68]; A0A068EXM2 [71-104]; A0A6B9IXR1 [25-58]		0	4310.17																					Shared	Not Found	High	High	Not Found	Not Found	High	High	High	High	Not Found	Not Found	High	High
	FALSE	High	[R].IPPAYVK.[T]	1xTMT6plex [K7]; 1xTMT6plex [N-Term]	FALSE	0.0112651	0.00134224	5	21	35	P27065; Q8MDI4; A0A068EXM2; A0A6B9IXR1; A0A3Q7EEI8	P27065 [140-146]; Q8MDI4 [80-86]; A0A068EXM2 [116-122]; A0A6B9IXR1 [70-76]; A0A3Q7EEI8 [111-117]		0	1245.8	0.903	-0.15	0.517146	4.27	105.1	94.9	2.82	1.24	2304.6	2643.1	2890	3269.5	2167.6	2456.1	1964.5	2167.9	2497.7	2840.5	1828.4	2046.9	Shared	High	High	High	High	High	High	High	High	High	High	High	High	High
	FALSE	High	[R].AVYECLR.[G]	1xCarbamidomethyl [C5]; 1xTMT6plex [N-Term]	FALSE	0.0116468	0.00136128	4	19	37	P27065; Q8MDI4; A0A068EXM2; G8D593	P27065 [188-194]; Q8MDI4 [128-134]; A0A068EXM2 [164-170]; G8D593 [173-179]		0	1139.61	0.87	-0.2	0.473217	1.57	107	93	1.56	0.07	2058	2298	1870.6	2050.5	2671.5	3169.6	1659	1886.3	1503.2	1659.3	2164.6	2731.8	Shared	High	High	High	High	High	High	High	High	High	High	High	High	High
	FALSE	High	[K].NHGIHFR.[V]	1xTMT6plex [N-Term]	FALSE	0.0118645	0.00138438	2	10	40	P27065; A0A068EXM2	P27065 [306-312]; A0A068EXM2 [282-288]		0	1109.62	0.899	-0.15	0.600616	9.34	105.3	94.7	6.47	2.43	2899.2	3469.8	2777.6	3278.5	2103.4	2532.5	2507.2	2828.8	2409.9	2591.5	1855	2029.8	Shared	High	High	High	High	High	High	High	High	High	High	High	High	High
	FALSE	High	[R].GGLDFTK.[D]	1xTMT6plex [K7]; 1xTMT6plex [N-Term]	FALSE	0.0164264	0.00181131	4	18	50	P27065; Q8MDI4; A0A068EXM2; G8D593	P27065 [195-201]; Q8MDI4 [135-141]; A0A068EXM2 [171-177]; G8D593 [180-186]		0	1195.71	0.895	-0.16	0.552302	6.94	105.5	94.5	4.47	2.14	9136.8	10934.2	8524.4	9863.2	5857.3	6834.4	7678.5	8424.7	7339.4	8089.7	5044.3	5542	Shared	High	High	High	High	High	High	High	High	High	High	High	High	High
	FALSE	High	[K].DDENVNSQPFMR.[W]	2xDeamidated [N4; N6]; 1xOxidation [M11]; 1xTMT6plex [N-Term]	FALSE	0.018212	0.0020015	2	16	1	P27065; A0A068EXM2	P27065 [202-213]; A0A068EXM2 [178-189]		0	1698.75	1.558	0.64	0.599949	40.04	78.2	121.8	20.46	17.06			30.5	24.9					33.4	48.2			Shared	Not Found	High	Not Found	Not Found	Not Found	High	High	Not Found	Not Found	Not Found	Not Found	High	High
	FALSE	High	[R].DRFLFCAEALFKAQTETGEIK.[G]	1xCarbamidomethyl [C6]; 1xDeamidated [Q14]; 2xTMT6plex [K12; K21]; 1xTMT6plex [N-Term]	FALSE	0.0195257	0.0020727	1	11	1	P27065	P27065 [216-236]		2	3162.71	1.145	0.2	0.71197	21.82	93.3	106.7	14.16	6.54					34.3	30.7					31.1	38.7		Not Found	Not Found	High	Not Found	Not Found	Not Found	Not Found	High	High	Not Found	Not Found	Not Found	Not Found
	FALSE	High	[K].NHGIHFR.[V]	1xDeamidated [N1]; 1xTMT6plex [N-Term]	FALSE	0.0198324	0.0020727	2	10	1	P27065; A0A068EXM2	P27065 [306-312]; A0A068EXM2 [282-288]		0	1110.6	0.898	-0.16	0.611948	10.56	105.4	94.6	1.22	8.82	283.7	315.3					250.7	251.3					Shared	High	Not Found	Not Found	High	High	Not Found	Not Found	Not Found	Not Found	High	High	Not Found	Not Found
	FALSE	High	[R].EGNEIIR.[E]	1xDeamidated [N3]; 1xTMT6plex [N-Term]	FALSE	0.0223198	0.00225733	1	2	15	P27065	P27065 [440-446]		0	1060.58	0.99	-0.01	0.887199	4.04	100.5	99.5	6.26	10.1	895.8	1072	915.3	1073.3	820.9	981.1	784.7	1048.7	819.4	1018.7	725.5	948		High	High	High	High	High	High	High	High	High	High	High	High	High
	FALSE	High	[R].NEGRDLAR.[E]	1xTMT6plex [N-Term]	FALSE	0.039402	0.00328872	2	6	1	P27065; A0A068EXM2	P27065 [432-439]; A0A068EXM2 [408-415]		1	1159.64	0.755	-0.41	0.659202	33.92	114	86	29.37	2.27	121.9	202.9					105.9	116.4					Shared	High	Not Found	Not Found	High	High	Not Found	Not Found	Not Found	Not Found	High	High	Not Found	Not Found
	FALSE	High	[R].EGNEIIR.[E]	1xTMT6plex [N-Term]	FALSE	0.0812717	0.00595949	1	2	3	P27065	P27065 [440-446]		0	1059.6	0.922	-0.12	0.493829	2.33	104	96	1.17	1.06	208	207.5			303.1	351	162.6	196			268.7	295.4		High	High	High	High	High	High	High	High	High	High	High	High	High
FALSE	High	Master Protein	A0A068EXM2	Ribulose bisphosphate carboxylase large chain (Fragment) OS=Solanum lycopersicum OX=4081 GN=rbcL PE=3 SV=1	0	FALSE	576.567	71	36	4371	1	2	419	46.4	7.02	118456	36	0	0.968	-0.05	0.71309	0.819416	9.98	101.6	98.4	5.41	4.09	2	2	High	High	High	High	High	High	High	High	High	High	High	High	High	High	High	1
	Checked	Confidence	Annotated Sequence	Modifications	Contaminant	Qvality PEP	Qvality q-value	# Protein Groups	# Proteins	# PSMs	Master Protein Accessions	Positions in Master Proteins	Modifications in Master Proteins	# Missed Cleavages	Theo. MH+ [Da]	Abundance Ratio: (Sample) / (Control)	Abundance Ratio (log2): (Sample) / (Control)	Abundance Ratio Adj. P-Value: (Sample) / (Control)	Abundance Ratio Variability [%]: (Sample) / (Control)	Abundances (Grouped): Control	Abundances (Grouped): Sample	Abundances (Grouped) CV [%]: Control	Abundances (Grouped) CV [%]: Sample	Abundance: F1: 126, Control, Controllo, 1	Abundance: F1: 127, Control, Controllo, 2	Abundance: F2: 126, Control, Controllo, 1	Abundance: F2: 127, Control, Controllo, 2	Abundance: F3: 126, Control, Controllo, 1	Abundance: F3: 127, Control, Controllo, 2	Abundance: F1: 128, Sample, Triacontanolo Spray, 1	Abundance: F1: 129, Sample, Triacontanolo Spray, 2	Abundance: F2: 128, Sample, Triacontanolo Spray, 1	Abundance: F2: 129, Sample, Triacontanolo Spray, 2	Abundance: F3: 128, Sample, Triacontanolo Spray, 1	Abundance: F3: 129, Sample, Triacontanolo Spray, 2	Quan Info	Found in File: [F1]	Found in File: [F2]	Found in File: [F3]	Found in Sample: [S1] F1: 126, Control, Controllo, 1	Found in Sample: [S4] F1: 127, Control, Controllo, 2	Found in Sample: [S2] F2: 126, Control, Controllo, 1	Found in Sample: [S7] F2: 127, Control, Controllo, 2	Found in Sample: [S3] F3: 126, Control, Controllo, 1	Found in Sample: [S10] F3: 127, Control, Controllo, 2	Found in Sample: [S5] F1: 128, Sample, Triacontanolo Spray, 1	Found in Sample: [S6] F1: 129, Sample, Triacontanolo Spray, 2	Found in Sample: [S8] F2: 128, Sample, Triacontanolo Spray, 1	Found in Sample: [S9] F2: 129, Sample, Triacontanolo Spray, 2
	FALSE	High	[K].TFQGPPHGIQVER.[D]	1xTMT6plex [N-Term]	FALSE	1.37929e-07	3.23444e-05	5	21	100	P27065; Q8MDI4; A0A068EXM2; G8D593; A0A6B9IXR1	P27065 [147-159]; Q8MDI4 [87-99]; A0A068EXM2 [123-135]; G8D593 [132-144]; A0A6B9IXR1 [77-89]		0	1694.92	0.944	-0.08	0.455569	0.06	102.9	97.1	2.02	2.07	4918.6	5527.4	5480	6279.9	5422.8	5942.9	4257	4979.1	4728.2	5675.4	4743.3	5326.8	Shared	High	High	High	High	High	High	High	High	High	High	High	High	High
	FALSE	High	[K].TFQGPPHGIQVER.[D]	1xDeamidated [Q]; 1xTMT6plex [N-Term]	FALSE	1.49242e-07	3.23444e-05	5	21	21	P27065; Q8MDI4; A0A068EXM2; G8D593; A0A6B9IXR1	P27065 [147-159]; Q8MDI4 [87-99]; A0A068EXM2 [123-135]; G8D593 [132-144]; A0A6B9IXR1 [77-89]		0	1695.9	0.996	-0.01	0.949293	4.26	100.2	99.8	3.25	0.81	1088.2	1245.3	780.3	904.3	992	1074	1023	1148.8	740.6	845.4	909.6	1014.9	Shared	High	High	High	High	High	High	High	High	High	High	High	High	High
	FALSE	High	[R].MSGGDHIHSGTVVGK.[L]	1xTMT6plex [K15]; 1xTMT6plex [N-Term]	FALSE	2.11471e-07	3.23444e-05	2	10	42	P27065; A0A068EXM2	P27065 [320-334]; A0A068EXM2 [296-310]		0	1940.04	0.873	-0.2	0.705042	21.35	106.8	93.2	15.97	4.25	2627.4	3671.8	2744.7	3763.7	1515.6	2020.5	2460.4	2631.6	2526.7	2695.4	1416.3	1492.3	Shared	High	High	High	High	High	High	High	High	High	High	High	High	High
	FALSE	High	[R].VTPQPGVPPEEAGAAVAAESSTGTWTTVWTDGLTSLDR.[Y]	1xTMT6plex [N-Term]	FALSE	6.32181e-09	3.23444e-05	3	20	1233	P27065; A0A068EXM2; G8D593	P27065 [42-79]; A0A068EXM2 [18-55]; G8D593 [27-64]		0	4084.03	0.91	-0.14	0.495506	2.69	104.7	95.3	2.23	0.34	10495.5	12077.9	10653.5	12009.9	10674.8	11951	9013.9	10132.4	8991.9	10212.7	9103.5	10242.4	Shared	High	High	High	High	High	High	High	High	High	High	High	High	High
	FALSE	High	[R].VTPQPGVPPEEAGAAVAAESSTGTWTTVWTDGLTSLDRYKGR.[C]	1xTMT6plex [K40]; 1xTMT6plex [N-Term]	FALSE	6.81369e-07	3.23444e-05	3	20	5	P27065; A0A068EXM2; G8D593	P27065 [42-83]; A0A068EXM2 [18-59]; G8D593 [27-68]		2	4817.48	1.192	0.25	0.798208	55.42	91.2	108.8	6.67	43.57	141.6	152	159.2	151.5	103.4	102.9	111.8	243.8	112.6	248.1	82.1	166.1	Shared	High	High	High	High	High	High	High	High	High	High	High	High	High
	FALSE	High	[R].ELGVPIVMHDYLTGGFTANTTLAHYCR.[D]	1xCarbamidomethyl [C26]; 1xTMT6plex [N-Term]	FALSE	3.12094e-13	3.23444e-05	2	10	130	P27065; A0A068EXM2	P27065 [259-285]; A0A068EXM2 [235-261]		0	3265.63	0.935	-0.1	0.566548	5.14	103.4	96.6	3.42	8.31	2608.6	3041.3	2858.9	3285.6	2747.7	3128	2128.4	2768.2	2425.5	3028.1	2255.9	2873.8	Shared	High	High	High	High	High	High	High	High	High	High	High	High	High
	FALSE	High	[R].ELGVPIVMHDYLTGGFTANTTLAHYCR.[D]	1xCarbamidomethyl [C26]; 1xDeamidated [N19]; 1xTMT6plex [N-Term]	FALSE	1.49143e-12	3.23444e-05	2	10	15	P27065; A0A068EXM2	P27065 [259-285]; A0A068EXM2 [235-261]		0	3266.62	0.946	-0.08	0.504615	1.91	102.8	97.2	2.24	0.41	523.5	593.5	531.3	567.1	496.2	585.2	451.4	525.6	454.1	512.7	459.5	531.1	Shared	High	High	High	High	High	High	High	High	High	High	High	High	High
	FALSE	High	[R].ELGVPIVMHDYLTGGFTANTTLAHYCR.[D]	1xCarbamidomethyl [C26]; 1xOxidation [M8]; 1xTMT6plex [N-Term]	FALSE	2.0193e-11	3.23444e-05	2	10	39	P27065; A0A068EXM2	P27065 [259-285]; A0A068EXM2 [235-261]		0	3281.63	0.98	-0.03	0.519205	0.86	101	99	2.63	1.81	967.6	1055.2	1030.4	1168.8	684.3	789.3	870.9	1000.5	922.5	1091.7	623.8	724.7	Shared	High	High	High	High	High	High	High	High	High	High	High	High	High
	FALSE	High	[R].ELGVPIVMHDYLTGGFTANTTLAHYCR.[D]	1xCarbamidomethyl [C26]; 1xDeamidated [N19]; 1xOxidation [M8]; 1xTMT6plex [N-Term]	FALSE	4.26246e-09	3.23444e-05	2	10	17	P27065; A0A068EXM2	P27065 [259-285]; A0A068EXM2 [235-261]		0	3282.61	0.949	-0.08	0.553258	3.5	102.6	97.4	1.32	4.65	199	227.2	882.8	933.3	208	241.9	160.4	193	772.2	908.2	184.4	227.3	Shared	High	High	High	High	High	High	High	High	High	High	High	High	High
	FALSE	High	[R].ELGVPIVMHDYLTGGFTANTTLAHYCRDNGLLLHIHR.[A]	1xCarbamidomethyl [C26]; 1xTMT6plex [N-Term]	FALSE	6.61865e-07	3.23444e-05	2	10	3	P27065; A0A068EXM2	P27065 [259-295]; A0A068EXM2 [235-271]		1	4434.28	0.939	-0.09	0.782872	14.49	103.2	96.8	2.96	10.82	200.5	219.8			282.6	283.2	155.1	202			222.6	298.8	Shared	High	High	High	High	High	High	High	High	High	High	High	High	High
	FALSE	High	[K].LEGERDITLGFVDLLR.[D]	1xTMT6plex [N-Term]	FALSE	2.95864e-09	3.23444e-05	2	10	2	P27065; A0A068EXM2	P27065 [335-350]; A0A068EXM2 [311-326]		1	2075.17	0.74	-0.43	0.752292	59.24	114.9	85.1	16.45	37.65	241.6	205.9	490.1	430.3			113.7	225	219.8	426.2			Shared	High	High	Not Found	High	High	High	High	Not Found	Not Found	High	High	High	High
	FALSE	High	[R].GGLDFTKDDENVNSQPFMR.[W]	1xTMT6plex [K7]; 1xTMT6plex [N-Term]	FALSE	1.97018e-09	3.23444e-05	2	16	21	P27065; A0A068EXM2	P27065 [195-213]; A0A068EXM2 [171-189]		1	2628.31	0.888	-0.17	0.729814	21.82	106	94	20.96	0.37	2670.5	2138.7	2568	2061.1	3848	3330.8	1876.9	2120.6	1764.2	1988.9	2840.7	3258.6	Shared	High	High	High	High	High	High	High	High	High	High	High	High	High
	FALSE	High	[R].GGLDFTKDDENVNSQPFMR.[W]	1xDeamidated [N]; 1xTMT6plex [K7]; 1xTMT6plex [N-Term]	FALSE	2.2784e-08	3.23444e-05	2	16	14	P27065; A0A068EXM2	P27065 [195-213]; A0A068EXM2 [171-189]		1	2629.3	0.969	-0.05	0.863152	14.06	101.6	98.4	14.13	0.78	2241	2000.6	1092	992.3	1499.2	1335.8	1772.7	2075.7	909.8	1005.3	1204.2	1334.5	Shared	High	High	High	High	High	High	High	High	High	High	High	High	High
	FALSE	High	[K].GHYLNATAGTCEEMIK.[R]	1xCarbamidomethyl [C11]; 1xOxidation [M14]; 1xTMT6plex [K16]; 1xTMT6plex [N-Term]	FALSE	5.2234e-09	3.23444e-05	2	11	140	P27065; A0A068EXM2	P27065 [237-252]; A0A068EXM2 [213-228]		0	2269.14	0.956	-0.07	0.755917	9.26	102.3	97.7	6.16	2.67	8990	10840.2	7524.5	8844.8	6572.5	7831.3	8769.5	9101.3	7013	7810.5	6065.3	6653.5	Shared	High	High	High	High	High	High	High	High	High	High	High	High	High
	FALSE	High	[K].GHYLNATAGTCEEMIK.[R]	1xCarbamidomethyl [C11]; 1xDeamidated [N5]; 1xOxidation [M14]; 1xTMT6plex [K16]; 1xTMT6plex [N-Term]	FALSE	1.006e-09	3.23444e-05	2	11	52	P27065; A0A068EXM2	P27065 [237-252]; A0A068EXM2 [213-228]		0	2270.12	1.048	0.07	0.512497	1.92	97.7	102.3	1.12	0.71	3556.4	3924.3	3187.1	3585.5	2149.8	2448.9	3461.4	3892.4	3152.8	3537.4	2015.5	2287.6	Shared	High	High	High	High	High	High	High	High	High	High	High	High	High
	FALSE	High	[K].GHYLNATAGTCEEMIKR.[AV]	1xCarbamidomethyl [C11]; 1xTMT6plex [K16]; 1xTMT6plex [N-Term]	FALSE	4.70875e-09	3.23444e-05	2	11	8	P27065; A0A068EXM2	P27065 [237-253]; A0A068EXM2 [213-229]		1	2409.24	0.934	-0.1	0.84539	28.09	103.4	96.6	24.11	2.29	1725.5	1330.2	642.3	487.4	401.5	340.1	1223.5	1453.4	437.8	522.5	293.8	332.5	Shared	High	High	High	High	High	High	High	High	High	High	High	High	High
	FALSE	High	[K].GHYLNATAGTCEEMIK.[R]	1xCarbamidomethyl [C11]; 1xDeamidated [N5]; 1xTMT6plex [K16]; 1xTMT6plex [N-Term]	FALSE	8.34663e-10	3.23444e-05	2	11	112	P27065; A0A068EXM2	P27065 [237-252]; A0A068EXM2 [213-228]		0	2254.12	0.933	-0.1	0.616604	6.77	103.5	96.5	4.69	1.76	5124.4	5991.2	5633.4	6599.7	5779.7	6727.2	4526.5	5091.7	5186.3	5652.8	5153.4	5611.5	Shared	High	High	High	High	High	High	High	High	High	High	High	High	High
	FALSE	High	[K].GHYLNATAGTCEEMIK.[R]	1xCarbamidomethyl [C11]; 1xTMT6plex [K16]; 1xTMT6plex [N-Term]	FALSE	2.75678e-10	3.23444e-05	2	11	390	P27065; A0A068EXM2	P27065 [237-252]; A0A068EXM2 [213-228]		0	2253.14	0.87	-0.2	0.535886	7.19	106.9	93.1	6.85	0	29892.6	35936.9	27408	33005.8	22781.2	27444.4	24974.6	27969.3	22899.9	26021.6	19089	21618.2	Shared	High	High	High	High	High	High	High	High	High	High	High	High	High
	FALSE	High	[K].AQTETGEIKGHYLNATAGTCEEMIK.[R]	1xCarbamidomethyl [C20]; 2xTMT6plex [K9; K25]; 1xTMT6plex [N-Term]	FALSE	8.17743e-08	3.23444e-05	2	10	3	P27065; A0A068EXM2	P27065 [228-252]; A0A068EXM2 [204-228]		1	3439.78	0.843	-0.25	0.508231	6.2	108.5	91.5	4.44	1.47	294.8	296.6	153.1	159.9	160.7	175	214.4	233.4	117.9	136.1	106.2	137.8	Shared	High	High	High	High	High	High	High	High	High	High	High	High	High
	FALSE	High	[K].AQTETGEIKGHYLNATAGTCEEMIK.[R]	1xCarbamidomethyl [C20]; 1xDeamidated [N14]; 2xTMT6plex [K9; K25]; 1xTMT6plex [N-Term]	FALSE	3.13601e-08	3.23444e-05	2	10	2	P27065; A0A068EXM2	P27065 [228-252]; A0A068EXM2 [204-228]		1	3440.76	0.808	-0.31	0.47252	3.18	110.6	89.4	1.72	4.75	125.8	139.5	103.4	116.8			88.3	109.1	77.3	92.2			Shared	High	High	Not Found	High	High	High	High	Not Found	Not Found	High	High	High	High
	FALSE	High	[K].AQTETGEIKGHYLNATAGTCEEMIK.[R]	1xCarbamidomethyl [C20]; 1xOxidation [M23]; 2xTMT6plex [K9; K25]; 1xTMT6plex [N-Term]	FALSE	2.19517e-07	3.23444e-05	2	10	1	P27065; A0A068EXM2	P27065 [228-252]; A0A068EXM2 [204-228]		1	3455.78	0.97	-0.04	0.494784	0.93	101.5	98.5	0.3	1.19					98.1	107.8					86.7	99.9	Shared	Not Found	Not Found	High	Not Found	Not Found	Not Found	Not Found	High	High	Not Found	Not Found	Not Found	Not Found
	FALSE	High	[K].AQTETGEIKGHYLNATAGTCEEMIK.[R]	1xCarbamidomethyl [C20]; 1xDeamidated [N14]; 1xOxidation [M23]; 2xTMT6plex [K9; K25]; 1xTMT6plex [N-Term]	FALSE	1.2642e-07	3.23444e-05	2	10	2	P27065; A0A068EXM2	P27065 [228-252]; A0A068EXM2 [204-228]		1	3456.76	0.867	-0.21	0.618823	14.57	107.1	92.9	1.89	11.96	126.5	134.5					91.2	122.7					Shared	High	High	Not Found	High	High	High	High	Not Found	Not Found	High	High	High	High
	FALSE	High	[K].AQTETGEIKGHYLNATAGTCEEMIKR.[A]	1xCarbamidomethyl [C20]; 2xTMT6plex [K9; K25]; 1xTMT6plex [N-Term]	FALSE	1.49763e-12	3.23444e-05	2	10	7	P27065; A0A068EXM2	P27065 [228-253]; A0A068EXM2 [204-229]		2	3595.88	0.876	-0.19	0.797259	35.2	106.6	93.4	20.48	12.62	675.5	547.3	338.6	288.3	540.8	425.4	424.5	565.3	228.2	302	343.2	472.8	Shared	High	High	High	High	High	High	High	High	High	High	High	High	High
	FALSE	High	[K].AQTETGEIKGHYLNATAGTCEEMIKR.[A]	1xCarbamidomethyl [C20]; 1xDeamidated [N14]; 2xTMT6plex [K9; K25]; 1xTMT6plex [N-Term]	FALSE	8.77271e-10	3.23444e-05	2	10	2	P27065; A0A068EXM2	P27065 [228-253]; A0A068EXM2 [204-229]		2	3596.87	0.977	-0.03	0.924337	22.19	101.2	98.8	17.53	3.47	167.7	133.8			55.7	50.7	122.4	138.1			45.4	57.2	Shared	High	Not Found	High	High	High	Not Found	Not Found	High	High	High	High	Not Found	Not Found
	FALSE	High	[K].DDENVNSQPFMR.[W]	1xDeamidated [N/Q]; 1xTMT6plex [N-Term]	FALSE	2.76933e-07	3.23444e-05	2	16	73	P27065; A0A068EXM2	P27065 [202-213]; A0A068EXM2 [178-189]		0	1681.77	0.943	-0.08	0.580346	4.62	102.9	97.1	2.73	1.68	2399.1	2558.4	3024.8	3129.9	2969.5	3166.4	2064.5	2381.8	2514.2	2921.5	2465.6	2873	Shared	High	High	High	High	High	High	High	High	High	High	High	High	High
	FALSE	High	[K].DDENVNSQPFMR.[W]	1xTMT6plex [N-Term]	FALSE	2.65678e-07	3.23444e-05	2	16	92	P27065; A0A068EXM2	P27065 [202-213]; A0A068EXM2 [178-189]		0	1680.78	0.879	-0.19	0.477019	2.47	106.5	93.5	0.58	2.93	4479.8	4873.8	4550.8	5022.9	3941.6	4352.9	3512.9	4127	3596.3	4299.6	3126	3687.8	Shared	High	High	High	High	High	High	High	High	High	High	High	High	High
	FALSE	High	[R].DITLGFVDLLR.[D]	1xTMT6plex [N-Term]	FALSE	5.99135e-07	3.23444e-05	2	10	323	P27065; A0A068EXM2	P27065 [340-350]; A0A068EXM2 [316-326]		0	1490.88	0.936	-0.09	0.470942	0.26	103.3	96.7	0.99	0.74	13835.4	15298.1	16091.6	17830.3	16590.8	18403	11926.8	14871.3	13817.2	15845.1	14424.1	16189.6	Shared	High	High	High	High	High	High	High	High	High	High	High	High	High
	FALSE	High	[R].DITLGFVDLLRDDFVEQDR.[S]	1xTMT6plex [N-Term]	FALSE	4.38919e-07	3.23444e-05	2	10	13	P27065; A0A068EXM2	P27065 [340-358]; A0A068EXM2 [316-334]		1	2495.3	0.803	-0.32	0.751897	43.08	110.9	89.1	13.49	26.68	2730.1	2517.7	2212.4	1996.9	2749.7	2423.2	1642.8	2561.1	1222.4	2032.2	1344.6	2431.5	Shared	High	High	High	High	High	High	High	High	High	High	High	High	High
	FALSE	High	[K].DQYIAYVAYPLDLFEEGSVTNMFTSIVGNVFGFK.[A]	1xOxidation [M22]; 1xTMT6plex [K34]; 1xTMT6plex [N-Term]	FALSE	7.12916e-10	3.23444e-05	4	20	9	P27065; Q8MDI4; A0A068EXM2; A0A6B9IXR1	P27065 [95-128]; Q8MDI4 [35-68]; A0A068EXM2 [71-104]; A0A6B9IXR1 [25-58]		0	4309.18	0.84	-0.25	0.533925	8.48	108.7	91.3	8.97	0.89	213.4	256.6	472.1	605.3	199.2	262.6	174.2	199.6	378.6	419.1	172.6	205.4	Shared	High	High	High	High	High	High	High	High	High	High	High	High	High
	FALSE	High	[K].DQYIAYVAYPLDLFEEGSVTNMFTSIVGNVFGFK.[A]	1xTMT6plex [K34]; 1xTMT6plex [N-Term]	FALSE	1.03578e-08	3.23444e-05	4	20	6	P27065; Q8MDI4; A0A068EXM2; A0A6B9IXR1	P27065 [95-128]; Q8MDI4 [35-68]; A0A068EXM2 [71-104]; A0A6B9IXR1 [25-58]		0	4293.19	0.754	-0.41	0.567917	19.19	114	86	13.64	4.57	63.9	78.4	189.1	262.9	107	142.1	49.4	52.1	148.3	173.2	84.3	87.1	Shared	High	High	High	High	High	High	High	High	High	High	High	High	High
	FALSE	High	[R].MSGGDHIHSGTVVGKLEGERDITLGFVDLLR.[D]	1xTMT6plex [K15]; 1xTMT6plex [N-Term]	FALSE	1.28015e-06	8.47799e-05	2	10	1	P27065; A0A068EXM2	P27065 [320-350]; A0A068EXM2 [296-326]		2	3767.03	0.702	-0.51	0.565475	24.63	117.5	82.5	12.77	10.56	240.4	314.7					182.6	178.6					Shared	High	Not Found	Not Found	High	High	Not Found	Not Found	Not Found	Not Found	High	High	Not Found	Not Found
	FALSE	High	[R].MSGGDHIHSGTVVGK.[L]	1xOxidation [M1]; 1xTMT6plex [K15]; 1xTMT6plex [N-Term]	FALSE	2.91096e-06	8.47799e-05	2	10	22	P27065; A0A068EXM2	P27065 [320-334]; A0A068EXM2 [296-310]		0	1956.04	1.057	0.08	0.895293	25.21	97.3	102.7	17.83	6.01	974.4	1415.4	1337.6	1907	391.9	524.9	1176.9	1206.8	1491.6	1603.6	427.5	418.8	Shared	High	High	High	High	High	High	High	High	High	High	High	High	High
	FALSE	High	[R].IPPAYVKTFQGPPHGIQVER.[D]	1xTMT6plex [K7]; 1xTMT6plex [N-Term]	FALSE	9.38287e-06	8.47799e-05	4	20	1	P27065; Q8MDI4; A0A068EXM2; A0A6B9IXR1	P27065 [140-159]; Q8MDI4 [80-99]; A0A068EXM2 [116-135]; A0A6B9IXR1 [70-89]		1	2692.53	1.238	0.31	0.63093	21.08	89.4	110.6	4.02	23.84	508	587.3					500.4	798.8					Shared	High	Not Found	Not Found	High	High	Not Found	Not Found	Not Found	Not Found	High	High	Not Found	Not Found
	FALSE	High	[KR].DTDILAAFR.[YV]	1xTMT6plex [N-Term]	FALSE	4.97468e-05	8.47799e-05	4	28	160	P27065; A0A068EXM2; G8D593; A0A0K0M9H5	P27065 [33-41]; A0A068EXM2 [9-17]; G8D593 [18-26]; A0A0K0M9H5 [33-41]		0	1250.69	0.944	-0.08	0.473217	0.64	102.9	97.1	1.64	1.03	10066	11783.5	11404	12756.3	10493	11618.4	9002.8	10926.7	10083.3	11303.6	9027.6	10374.4	Shared	High	High	High	High	High	High	High	High	High	High	High	High	High
	FALSE	High	[R].VTPQPGVPPEEAGAAVAAESSTGTWTTVWTDGLTSLDR.[Y]	1xDeamidated [Q4]; 1xTMT6plex [N-Term]	FALSE	6.19505e-06	8.47799e-05	3	20	14	P27065; A0A068EXM2; G8D593	P27065 [42-79]; A0A068EXM2 [18-55]; G8D593 [27-64]		0	4085.02	0.943	-0.08	0.662034	7.39	102.9	97.1	4.03	3.02	53.7	48.7	165.4	170.7	124.5	136.9	36.7	47.8	135.9	157.3	109.2	129.3	Shared	High	High	High	High	High	High	High	High	High	High	High	High	High
	FALSE	High	[K].DQYIAYVAYPLDLFEEGSVTNMFTSIVGNVFGFK.[A]	1xDeamidated [N]; 1xTMT6plex [K34]; 1xTMT6plex [N-Term]	FALSE	1.19385e-05	8.47799e-05	4	20	4	P27065; Q8MDI4; A0A068EXM2; A0A6B9IXR1	P27065 [95-128]; Q8MDI4 [35-68]; A0A068EXM2 [71-104]; A0A6B9IXR1 [25-58]		0	4294.17	0.874	-0.19	0.693687	20.06	106.7	93.3	17.19	1.8	53.9	72.7	26.8	38.4	31.7	41.5	47.8	48.9	22.9	28.7	30.3	32.1	Shared	High	High	High	High	High	High	High	High	High	High	High	High	High
	FALSE	High	[R].DNGLLLHIHR.[VA]	1xTMT6plex [N-Term]	FALSE	3.53781e-06	8.47799e-05	3	12	43	K4CCX8; P27065; A0A068EXM2	K4CCX8 [22-31]; P27065 [286-295]; A0A068EXM2 [262-271]		0	1416.83	0.91	-0.14	0.509004	3.39	104.7	95.3	3.73	0.49	3803.5	4371.4	3198.7	3734.6	3565.1	4060.4	3154.6	3752.6	2752.3	3075.3	3045.6	3473.3	Shared	High	High	High	High	High	High	High	High	High	High	High	High	High
	FALSE	High	[R].DNGLLLHIHR.[VA]	1xDeamidated [N2]; 1xTMT6plex [N-Term]	FALSE	1.55109e-05	8.47799e-05	3	12	75	K4CCX8; P27065; A0A068EXM2	K4CCX8 [22-31]; P27065 [286-295]; A0A068EXM2 [262-271]		0	1417.81	0.99	-0.01	0.882205	4.69	100.5	99.5	4.32	0.16	6958.6	8643.4	4805.5	5582.9	3643.4	4111.3	6620.5	7381.6	4499.2	5094.2	3388.3	3827.3	Shared	High	High	High	High	High	High	High	High	High	High	High	High	High
	FALSE	High	[R].ELGVPIVMHDYLTGGFTANTTLAHYCRDNGLLLHIHR.[A]	1xCarbamidomethyl [C26]; 1xDeamidated [N19]; 1xTMT6plex [N-Term]	FALSE	3.0979e-06	8.47799e-05	2	10	1	P27065; A0A068EXM2	P27065 [259-295]; A0A068EXM2 [235-271]		1	4435.26	0.957	-0.06	0.885268	21.88	102.2	97.8	12.95	7.8	131.1	119.2					99.3	126					Shared	High	Not Found	Not Found	High	High	Not Found	Not Found	Not Found	Not Found	High	High	Not Found	Not Found
	FALSE	High	[R].DDFVEQDRSR.[G]	1xTMT6plex [N-Term]	FALSE	0.000271243	8.47799e-05	2	10	20	P27065; A0A068EXM2	P27065 [351-360]; A0A068EXM2 [327-336]		1	1495.73	0.967	-0.05	0.870888	13.49	101.7	98.3	5.47	7.36	1202.6	1211.1	1966.3	2018.4	1441.9	1407.1	950.7	1223.7	1613	2026.6	1173.9	1490.2	Shared	High	High	High	High	High	High	High	High	High	High	High	High	High
	FALSE	High	[R].DDFVEQDR.[S]	1xTMT6plex [N-Term]	FALSE	0.000182725	8.47799e-05	2	10	194	P27065; A0A068EXM2	P27065 [351-358]; A0A068EXM2 [327-334]		0	1252.6	0.945	-0.08	0.491177	1.65	102.8	97.2	0.15	1.72	9349	10071	8182.5	9107.9	10527.5	11553.8	7997.7	9308.7	7122.5	8300.1	8966.3	10379.3	Shared	High	High	High	High	High	High	High	High	High	High	High	High	High
	FALSE	High	[R].DDFVEQDR.[S]	1xDeamidated [Q6]; 1xTMT6plex [N-Term]	FALSE	0.000269001	8.47799e-05	2	10	4	P27065; A0A068EXM2	P27065 [351-358]; A0A068EXM2 [327-334]		0	1253.58	0.858	-0.22	0.470942	0.7	107.6	92.4	1.96	1.28	247.1	277.5	247.4	270.1	347.3	392.3	195.4	226.1	180.4	218.5	294.4	320.4	Shared	High	High	High	High	High	High	High	High	High	High	High	High	High
	FALSE	High	[K].DDENVNSQPFMR.[W]	1xDeamidated [N/Q]; 1xOxidation [M11]; 1xTMT6plex [N-Term]	FALSE	2.33138e-05	8.47799e-05	2	16	59	P27065; A0A068EXM2	P27065 [202-213]; A0A068EXM2 [178-189]		0	1697.76	1.127	0.17	0.586799	9.68	94	106	2.49	6.73	1388.1	1489.2	1408.3	1466.5	1585.8	1658.3	1360.5	1722.8	1362	1700.1	1526.6	1810.5	Shared	High	High	High	High	High	High	High	High	High	High	High	High	High
	FALSE	High	[K].DDENVNSQPFMR.[W]	1xOxidation [M11]; 1xTMT6plex [N-Term]	FALSE	3.08114e-05	8.47799e-05	2	16	129	P27065; A0A068EXM2	P27065 [202-213]; A0A068EXM2 [178-189]		0	1696.78	0.982	-0.03	0.860326	6.66	100.9	99.1	2.12	4.23	3669.1	3879.7	3852.3	4162.3	3863.5	4088.5	3207.7	3778.1	3349.2	4069.3	3317.9	3989.4	Shared	High	High	High	High	High	High	High	High	High	High	High	High	High
	FALSE	High	[K].DDENVNSQPFMR.[W]	2xDeamidated [N4; N6]; 1xTMT6plex [N-Term]	FALSE	0.000410195	8.47799e-05	2	16	3	P27065; A0A068EXM2	P27065 [202-213]; A0A068EXM2 [178-189]		0	1682.75	1.163	0.22	0.470942	0.08	92.5	107.5	4.94	5.02	21.1	26.1	34.6	38.9	34.7	40.8	23.3	28.4	37.8	43	35.6	46.1	Shared	High	High	High	High	High	High	High	High	High	High	High	High	High
	FALSE	High	[K].AQTETGEIK.[G]	1xDeamidated [Q2]; 1xTMT6plex [K9]; 1xTMT6plex [N-Term]	FALSE	3.77859e-05	8.47799e-05	2	12	12	P27065; A0A068EXM2	P27065 [228-236]; A0A068EXM2 [204-212]		0	1435.8	0.949	-0.08	0.621896	5.27	102.6	97.4	4.52	0.5	1118.2	1269.1	1292.8	1510.3	1451.9	1668.7	968.6	1062.9	1174.9	1315.3	1308.8	1500.2	Shared	High	High	High	High	High	High	High	High	High	High	High	High	High
	FALSE	High	[K].AQTETGEIK.[G]	1xTMT6plex [K9]; 1xTMT6plex [N-Term]	FALSE	6.48445e-06	8.47799e-05	2	12	83	P27065; A0A068EXM2	P27065 [228-236]; A0A068EXM2 [204-212]		0	1434.82	0.984	-0.02	0.599888	1.37	100.8	99.2	8.92	7.61	8178.3	9952.9	7470.8	9547.9	7017.9	8565.1	7389.5	8850.5	6793.7	9149.2	6389.7	8059.9	Shared	High	High	High	High	High	High	High	High	High	High	High	High	High
	FALSE	High	[K].GHYLNATAGTCEEMIKR.[AV]	1xCarbamidomethyl [C11]; 1xOxidation [M14]; 1xTMT6plex [K16]; 1xTMT6plex [N-Term]	FALSE	1.77177e-05	8.47799e-05	2	11	9	P27065; A0A068EXM2	P27065 [237-253]; A0A068EXM2 [213-229]		1	2425.24	0.961	-0.06	0.882886	22.87	102	98	21.13	0.44	553.6	447.5	674.8	545.1	731.8	580.2	424.9	475	512.9	598.5	529.1	616.4	Shared	High	High	High	High	High	High	High	High	High	High	High	High	High
	FALSE	High	[K].GHYLNATAGTCEEMIKR.[AV]	1xCarbamidomethyl [C11]; 1xDeamidated [N5]; 1xTMT6plex [K16]; 1xTMT6plex [N-Term]	FALSE	4.99251e-06	8.47799e-05	2	11	2	P27065; A0A068EXM2	P27065 [237-253]; A0A068EXM2 [213-229]		1	2410.23	0.839	-0.25	0.794829	50.21	108.7	91.3	35.61	10.61	153.1	99.9					84.5	111.5					Shared	High	Not Found	Not Found	High	High	Not Found	Not Found	Not Found	Not Found	High	High	Not Found	Not Found
	FALSE	High	[R].GGLDFTKDDENVNSQPFMR.[W]	1xDeamidated [N/Q]; 1xOxidation [M18]; 1xTMT6plex [K7]; 1xTMT6plex [N-Term]	FALSE	6.94433e-05	8.47799e-05	2	16	16	P27065; A0A068EXM2	P27065 [195-213]; A0A068EXM2 [171-189]		1	2645.29	1.148	0.2	0.671929	18.49	93.1	106.9	15.94	1.58	1913	1688.6	1603.4	1397.4	1940.7	1672.4	1830.8	2084.6	1477.7	1747	1790.6	2073.7	Shared	High	High	High	High	High	High	High	High	High	High	High	High	High
	FALSE	High	[R].GGLDFTKDDENVNSQPFMR.[W]	1xOxidation [M18]; 1xTMT6plex [K7]; 1xTMT6plex [N-Term]	FALSE	5.85296e-05	8.47799e-05	2	16	20	P27065; A0A068EXM2	P27065 [195-213]; A0A068EXM2 [171-189]		1	2644.31	1.035	0.05	0.935169	22	98.3	101.7	18.64	2.16	3086.9	2547.1	879.3	725.3	1669	1411	2479.3	2815.2	724.6	841.4	1371.1	1618.2	Shared	High	High	High	High	High	High	High	High	High	High	High	High	High
	FALSE	High	[R].VALEACVK.[A]	1xCarbamidomethyl [C6]; 1xTMT6plex [K8]; 1xTMT6plex [N-Term]	FALSE	0.000235521	8.47799e-05	2	10	233	P27065; A0A068EXM2	P27065 [422-429]; A0A068EXM2 [398-405]		0	1347.81	0.896	-0.16	0.47801	2.07	105.5	94.5	0.9	1.08	20339.7	22601.4	19490.5	21624.3	22056.6	24212.6	16971.5	19227.3	16253.3	18076.5	18277.2	20385.8	Shared	High	High	High	High	High	High	High	High	High	High	High	High	High
	FALSE	High	[R].VALEACVKAR.[N]	1xCarbamidomethyl [C6]; 1xTMT6plex [K8]; 1xTMT6plex [N-Term]	FALSE	7.56091e-06	8.47799e-05	2	10	11	P27065; A0A068EXM2	P27065 [422-431]; A0A068EXM2 [398-407]		1	1574.95	1.68	0.75	0.570552	27.55	74.6	125.4	9.98	35.37	1388.8	1698.2	902.3	1122.4	836.9	1075.6	1660.3	2974.2	1160	2183.7	1068.1	2104.2	Shared	High	High	High	High	High	High	High	High	High	High	High	High	High
	FALSE	High	[R].FLFCAEALXKAQTETGEIK.[G]	1xCarbamidomethyl [C4]; 2xTMT6plex [K10; K19]; 1xTMT6plex [N-Term]	FALSE	3.94085e-06	8.47799e-05	1	1	1	A0A068EXM2	A0A068EXM2 [194-212]		1	2906.59	1.027	0.04	0.897312	11.33	98.7	101.3	15.21	4.48			37.5	33.1					32.7	34.8				Not Found	High	Not Found	Not Found	Not Found	High	High	Not Found	Not Found	Not Found	Not Found	High	High
	FALSE	High	[R].LEDLRIPPAYVK.[T]	1xTMT6plex [K12]; 1xTMT6plex [N-Term]	FALSE	0.000600534	0.000141646	5	21	3	P27065; Q8MDI4; A0A068EXM2; A0A6B9IXR1; A0A3Q7EEI8	P27065 [135-146]; Q8MDI4 [75-86]; A0A068EXM2 [111-122]; A0A6B9IXR1 [65-76]; A0A3Q7EEI8 [106-117]		1	1872.14	1.024	0.03	0.959666	33.03	98.8	101.2	14.85	16.27	298.1	263.7					224.4	321.2					Shared	High	High	Not Found	High	High	High	High	Not Found	Not Found	High	High	High	High
	FALSE	High	[R].AMHAVIDR.[Q]	1xTMT6plex [N-Term]	FALSE	0.000583628	0.000141646	2	10	78	P27065; A0A068EXM2	P27065 [296-303]; A0A068EXM2 [272-279]		0	1141.63	0.885	-0.18	0.513991	4.83	106.1	93.9	4.14	0.46	4446.9	5226.4	4198.1	4891.7	3571	4114.6	3868.8	4295.2	3516.8	3890.2	2903.4	3362.7	Shared	High	High	High	High	High	High	High	High	High	High	High	High	High
	FALSE	High	[R].GGLDFTKDDENVNSQPFMR.[W]	2xDeamidated [N13; Q15]; 1xOxidation [M18]; 1xTMT6plex [K7]; 1xTMT6plex [N-Term]	FALSE	0.000760191	0.000141646	2	16	1	P27065; A0A068EXM2	P27065 [195-213]; A0A068EXM2 [171-189]		1	2646.28	1.115	0.16	0.733397	19.63	94.6	105.4	10.61	8.04			215.7	202.8					193.1	245.5			Shared	Not Found	High	Not Found	Not Found	Not Found	High	High	Not Found	Not Found	Not Found	Not Found	High	High
	FALSE	High	[R].QKNHGIHFR.[V]	1xTMT6plex [K2]; 1xTMT6plex [N-Term]	FALSE	0.000972411	0.000172284	2	10	8	P27065; A0A068EXM2	P27065 [304-312]; A0A068EXM2 [280-288]		1	1594.93	1.022	0.03	0.989454	30.83	98.9	101.1	25.41	3.51	888.7	647.2	727.2	552.7	741.1	616.1	656.6	775.1	564.3	660.8	569.9	688.8	Shared	High	High	High	High	High	High	High	High	High	High	High	High	High
	FALSE	High	[K].DQYIAYVAYPLDLFEEGSVTNMFTSIVGNVFGFKALR.[A]	1xTMT6plex [K34]; 1xTMT6plex [N-Term]	FALSE	0.00108802	0.000198951	4	20	1	P27065; Q8MDI4; A0A068EXM2; A0A6B9IXR1	P27065 [95-131]; Q8MDI4 [35-71]; A0A068EXM2 [71-107]; A0A6B9IXR1 [25-61]		1	4633.41																					Shared	Not Found	High	Not Found	Not Found	Not Found	High	High	Not Found	Not Found	Not Found	Not Found	High	High
	FALSE	High	[R].AMHAVIDR.[Q]	1xOxidation [M2]; 1xTMT6plex [N-Term]	FALSE	0.00216753	0.000328461	2	10	102	P27065; A0A068EXM2	P27065 [296-303]; A0A068EXM2 [272-279]		0	1157.63	0.987	-0.02	0.78511	3.04	100.6	99.4	1.79	1.11	4399.3	4896.4	4237.6	4700.1	3411.6	3827.2	4069.4	4704.3	3861.9	4314.5	3204.7	3511.1	Shared	High	High	High	High	High	High	High	High	High	High	High	High	High
	FALSE	High	[-].YTPEYQTK.[D]	1xTMT6plex [K8]; 1xTMT6plex [N-Term]	FALSE	0.00356027	0.00037053	1	2	9	A0A068EXM2	A0A068EXM2 [1-8]		0	1487.81	0.964	-0.05	0.817273	10.69	101.9	98.1	6.01	4.18	837.9	1050.9	663.9	773.4	1435.1	1639.4	815.5	853.1	595	659.6	1379.4	1480.4		High	High	High	High	High	High	High	High	High	High	High	High	High
	FALSE	High	[K].DQYIAYVAYPLDLFEEGSVTNMFTSIVGNVFGFK.[A]	2xDeamidated [N21; N29]; 1xTMT6plex [K34]; 1xTMT6plex [N-Term]	FALSE	0.00456037	0.000522754	4	20	1	P27065; Q8MDI4; A0A068EXM2; A0A6B9IXR1	P27065 [95-128]; Q8MDI4 [35-68]; A0A068EXM2 [71-104]; A0A6B9IXR1 [25-58]		0	4295.16	0.964	-0.05	0.74548	7.19	101.8	98.2	9.96	3.12	41.6	39.5					35.1	38.1					Shared	High	Not Found	Not Found	High	High	Not Found	Not Found	Not Found	Not Found	High	High	Not Found	Not Found
	FALSE	High	[R].QKNHGIHFR.[V]	1xGln->pyro-Glu [N-Term]; 1xTMT6plex [K2]	FALSE	0.00609894	0.000691196	2	10	2	P27065; A0A068EXM2	P27065 [304-312]; A0A068EXM2 [280-288]		1	1348.74	1.203	0.27	0.699283	28.14	90.8	109.2	12.52	14.09			138.9	127.1					126.7	175.6			Shared	High	High	Not Found	High	High	High	High	Not Found	Not Found	High	High	High	High
	FALSE	High	[R].DITLGFVDLLRDDFVEQDR.[S]	1xDeamidated [Q17]; 1xTMT6plex [N-Term]	FALSE	0.00872013	0.000944449	2	10	1	P27065; A0A068EXM2	P27065 [340-358]; A0A068EXM2 [316-334]		1	2496.28	0.86	-0.22	0.546641	10.01	107.5	92.5	2.49	12.01			31.2	35.3					23	30.9			Shared	Not Found	High	Not Found	Not Found	Not Found	High	High	Not Found	Not Found	Not Found	Not Found	High	High
	FALSE	High	[R].QKNHGIHFR.[V]	1xDeamidated [N3]; 1xTMT6plex [K2]; 1xTMT6plex [N-Term]	FALSE	0.00932455	0.0011392	2	10	4	P27065; A0A068EXM2	P27065 [304-312]; A0A068EXM2 [280-288]		1	1595.92	0.623	-0.68	0.50984	18.1	123.2	76.8	8.95	8.25	87	105.5	174.6	225.6	197.8	247.1	59.4	56.8	117.2	128.9	126.5	125.2	Shared	High	High	High	High	High	High	High	High	High	High	High	High	High
	FALSE	High	[K].DQYIAYVAYPLDLFEEGSVTNMFTSIVGNVFGFK.[A]	1xDeamidated [N]; 1xOxidation [M22]; 1xTMT6plex [K34]; 1xTMT6plex [N-Term]	FALSE	0.0101555	0.00120328	4	20	2	P27065; Q8MDI4; A0A068EXM2; A0A6B9IXR1	P27065 [95-128]; Q8MDI4 [35-68]; A0A068EXM2 [71-104]; A0A6B9IXR1 [25-58]		0	4310.17																					Shared	Not Found	High	High	Not Found	Not Found	High	High	High	High	Not Found	Not Found	High	High
	FALSE	High	[R].IPPAYVK.[T]	1xTMT6plex [K7]; 1xTMT6plex [N-Term]	FALSE	0.0112651	0.00134224	5	21	35	P27065; Q8MDI4; A0A068EXM2; A0A6B9IXR1; A0A3Q7EEI8	P27065 [140-146]; Q8MDI4 [80-86]; A0A068EXM2 [116-122]; A0A6B9IXR1 [70-76]; A0A3Q7EEI8 [111-117]		0	1245.8	0.903	-0.15	0.517146	4.27	105.1	94.9	2.82	1.24	2304.6	2643.1	2890	3269.5	2167.6	2456.1	1964.5	2167.9	2497.7	2840.5	1828.4	2046.9	Shared	High	High	High	High	High	High	High	High	High	High	High	High	High
	FALSE	High	[R].AVYECLR.[G]	1xCarbamidomethyl [C5]; 1xTMT6plex [N-Term]	FALSE	0.0116468	0.00136128	4	19	37	P27065; Q8MDI4; A0A068EXM2; G8D593	P27065 [188-194]; Q8MDI4 [128-134]; A0A068EXM2 [164-170]; G8D593 [173-179]		0	1139.61	0.87	-0.2	0.473217	1.57	107	93	1.56	0.07	2058	2298	1870.6	2050.5	2671.5	3169.6	1659	1886.3	1503.2	1659.3	2164.6	2731.8	Shared	High	High	High	High	High	High	High	High	High	High	High	High	High
	FALSE	High	[K].NHGIHFR.[V]	1xTMT6plex [N-Term]	FALSE	0.0118645	0.00138438	2	10	40	P27065; A0A068EXM2	P27065 [306-312]; A0A068EXM2 [282-288]		0	1109.62	0.899	-0.15	0.600616	9.34	105.3	94.7	6.47	2.43	2899.2	3469.8	2777.6	3278.5	2103.4	2532.5	2507.2	2828.8	2409.9	2591.5	1855	2029.8	Shared	High	High	High	High	High	High	High	High	High	High	High	High	High
	FALSE	High	[R].GGLDFTK.[D]	1xTMT6plex [K7]; 1xTMT6plex [N-Term]	FALSE	0.0164264	0.00181131	4	18	50	P27065; Q8MDI4; A0A068EXM2; G8D593	P27065 [195-201]; Q8MDI4 [135-141]; A0A068EXM2 [171-177]; G8D593 [180-186]		0	1195.71	0.895	-0.16	0.552302	6.94	105.5	94.5	4.47	2.14	9136.8	10934.2	8524.4	9863.2	5857.3	6834.4	7678.5	8424.7	7339.4	8089.7	5044.3	5542	Shared	High	High	High	High	High	High	High	High	High	High	High	High	High
	FALSE	High	[K].DDENVNSQPFMR.[W]	2xDeamidated [N4; N6]; 1xOxidation [M11]; 1xTMT6plex [N-Term]	FALSE	0.018212	0.0020015	2	16	1	P27065; A0A068EXM2	P27065 [202-213]; A0A068EXM2 [178-189]		0	1698.75	1.558	0.64	0.599949	40.04	78.2	121.8	20.46	17.06			30.5	24.9					33.4	48.2			Shared	Not Found	High	Not Found	Not Found	Not Found	High	High	Not Found	Not Found	Not Found	Not Found	High	High
	FALSE	High	[K].NHGIHFR.[V]	1xDeamidated [N1]; 1xTMT6plex [N-Term]	FALSE	0.0198324	0.0020727	2	10	1	P27065; A0A068EXM2	P27065 [306-312]; A0A068EXM2 [282-288]		0	1110.6	0.898	-0.16	0.611948	10.56	105.4	94.6	1.22	8.82	283.7	315.3					250.7	251.3					Shared	High	Not Found	Not Found	High	High	Not Found	Not Found	Not Found	Not Found	High	High	Not Found	Not Found
	FALSE	High	[R].NEGRDLAR.[E]	1xTMT6plex [N-Term]	FALSE	0.039402	0.00328872	2	6	1	P27065; A0A068EXM2	P27065 [432-439]; A0A068EXM2 [408-415]		1	1159.64	0.755	-0.41	0.659202	33.92	114	86	29.37	2.27	121.9	202.9					105.9	116.4					Shared	High	Not Found	Not Found	High	High	Not Found	Not Found	Not Found	Not Found	High	High	Not Found	Not Found
FALSE	High	Master Protein	A0A3Q7IN43	ATPase_AAA_core domain-containing protein OS=Solanum lycopersicum OX=4081 PE=4 SV=1	0	FALSE	688.827	79	35	1970	12	12	434	47.7	7.74	63551	35	67	0.951	-0.07	0.21624	0.490093	2.64	102.5	97.5	0.51	2.01	2	2	High	High	High	High	High	High	High	High	High	High	High	High	High	High	High	1
	Checked	Confidence	Annotated Sequence	Modifications	Contaminant	Qvality PEP	Qvality q-value	# Protein Groups	# Proteins	# PSMs	Master Protein Accessions	Positions in Master Proteins	Modifications in Master Proteins	# Missed Cleavages	Theo. MH+ [Da]	Abundance Ratio: (Sample) / (Control)	Abundance Ratio (log2): (Sample) / (Control)	Abundance Ratio Adj. P-Value: (Sample) / (Control)	Abundance Ratio Variability [%]: (Sample) / (Control)	Abundances (Grouped): Control	Abundances (Grouped): Sample	Abundances (Grouped) CV [%]: Control	Abundances (Grouped) CV [%]: Sample	Abundance: F1: 126, Control, Controllo, 1	Abundance: F1: 127, Control, Controllo, 2	Abundance: F2: 126, Control, Controllo, 1	Abundance: F2: 127, Control, Controllo, 2	Abundance: F3: 126, Control, Controllo, 1	Abundance: F3: 127, Control, Controllo, 2	Abundance: F1: 128, Sample, Triacontanolo Spray, 1	Abundance: F1: 129, Sample, Triacontanolo Spray, 2	Abundance: F2: 128, Sample, Triacontanolo Spray, 1	Abundance: F2: 129, Sample, Triacontanolo Spray, 2	Abundance: F3: 128, Sample, Triacontanolo Spray, 1	Abundance: F3: 129, Sample, Triacontanolo Spray, 2	Quan Info	Found in File: [F1]	Found in File: [F2]	Found in File: [F3]	Found in Sample: [S1] F1: 126, Control, Controllo, 1	Found in Sample: [S4] F1: 127, Control, Controllo, 2	Found in Sample: [S2] F2: 126, Control, Controllo, 1	Found in Sample: [S7] F2: 127, Control, Controllo, 2	Found in Sample: [S3] F3: 126, Control, Controllo, 1	Found in Sample: [S10] F3: 127, Control, Controllo, 2	Found in Sample: [S5] F1: 128, Sample, Triacontanolo Spray, 1	Found in Sample: [S6] F1: 129, Sample, Triacontanolo Spray, 2	Found in Sample: [S8] F2: 128, Sample, Triacontanolo Spray, 1	Found in Sample: [S9] F2: 129, Sample, Triacontanolo Spray, 2
	FALSE	High	[K].IVDSFPGQSIDFFGALR.[A]	1xDeamidated [Q8]; 1xTMT6plex [N-Term]	FALSE	2.28817e-07	3.23444e-05	2	2	1	A0A3Q7I009; A0A3Q7IN43	A0A3Q7I009 [334-350]; A0A3Q7IN43 [332-348]		0	2099.1	0.956	-0.06	0.475056	0.79	102.2	97.8	2.87	3.63			366.4	417.1					319.3	381.4			Shared	Not Found	High	Not Found	Not Found	Not Found	High	High	Not Found	Not Found	Not Found	Not Found	High	High
	FALSE	High	[K].IVDSFPGQSIDFFGALR.[A]	1xTMT6plex [N-Term]	FALSE	3.16172e-09	3.23444e-05	2	2	21	A0A3Q7I009; A0A3Q7IN43	A0A3Q7I009 [334-350]; A0A3Q7IN43 [332-348]		0	2098.12	0.922	-0.12	0.518759	3.57	104.1	95.9	2.14	1.27	1436.1	1692.6	1193.6	1310.1	1240	1377.9	1326.6	1458.2	992.8	1086.4	1073.6	1194.2	Shared	High	High	High	High	High	High	High	High	High	High	High	High	High
	FALSE	High	[R].VPIIVTGNDFSTLYAPLIR.[D]	1xDeamidated [N8]; 1xTMT6plex [N-Term]	FALSE	2.33552e-09	3.23444e-05	2	2	13	A0A3Q7I009; A0A3Q7IN43	A0A3Q7I009 [279-297]; A0A3Q7IN43 [277-295]		0	2319.32	0.969	-0.05	0.473217	0.3	101.6	98.4	3.57	3.29	609.2	639.7	1110	1128.8	978	1025.8	540.3	585.8	976	1032.6	872	968.7	Shared	High	High	High	High	High	High	High	High	High	High	High	High	High
	FALSE	High	[R].VPIIVTGNDFSTLYAPLIR.[D]	1xTMT6plex [N-Term]	FALSE	2.48483e-11	3.23444e-05	2	2	17	A0A3Q7I009; A0A3Q7IN43	A0A3Q7I009 [279-297]; A0A3Q7IN43 [277-295]		0	2318.33	0.904	-0.15	0.476788	1.74	105.1	94.9	0.24	1.42	1364	1493.9	1329.4	1464.4	1906	2110	1145.6	1267.9	1120.2	1256.5	1582.4	1773.9	Shared	High	High	High	High	High	High	High	High	High	High	High	High	High
	FALSE	High	[K].EAALGDANADAINTGTF.[-]	1xTMT6plex [N-Term]	FALSE	5.24512e-09	3.23444e-05	1	1	200	A0A3Q7IN43	A0A3Q7IN43 [418-434]		0	1879.92	1.042	0.06	0.613513	3.92	98	102	1.7	2.04	1938.2	2039.3	1662.4	1814.3	1531.6	1657.1	1795.5	2099	1591.3	1863.9	1411	1648		High	High	High	High	High	High	High	High	High	High	High	High	High
	FALSE	High	[K].EAALGDANADAINTGTF.[-]	1xDeamidated [N]; 1xTMT6plex [N-Term]	FALSE	3.84249e-09	3.23444e-05	1	1	90	A0A3Q7IN43	A0A3Q7IN43 [418-434]		0	1880.91	1.015	0.02	0.514702	0.64	99.3	100.7	2.5	1.89	505	547.4	632.7	678.3	604.6	594.2	494.1	540.6	585.6	647	521.3	578.8		High	High	High	High	High	High	High	High	High	High	High	High	High
	FALSE	High	[K].NFLTLPNIKVPLILGVWGGKGQGK.[S]	3xTMT6plex [K9; K20; K24]; 1xTMT6plex [N-Term]	FALSE	3.3098e-08	3.23444e-05	2	2	3	A0A3Q7I009; A0A3Q7IN43	A0A3Q7I009 [149-172]; A0A3Q7IN43 [147-170]		2	3466.15	0.869	-0.2	0.487194	2.06	107	93	12.57	10.61	573.9	741.5	867.1	1139.6	427.4	558.7	474.4	615.9	686.7	878.8	345.2	454.4	Shared	High	High	High	High	High	High	High	High	High	High	High	High	High
	FALSE	High	[K].NFLTLPNIKVPLILGVWGGK.[G]	2xTMT6plex [K9; K20]; 1xTMT6plex [N-Term]	FALSE	2.87395e-09	3.23444e-05	2	2	6	A0A3Q7I009; A0A3Q7IN43	A0A3Q7I009 [149-168]; A0A3Q7IN43 [147-166]		1	2866.79	0.782	-0.36	0.476788	2.12	112.2	87.8	22.95	24.92	2034.9	3082.5	1500.3	2299.7	1248.6	1931.7	1432.1	2332.3	1055.7	1668.3	909.6	1464.2	Shared	High	High	High	High	High	High	High	High	High	High	High	High	High
	FALSE	High	[R].VQLAETYLKEAALGDANADAINTGTF.[-]	1xTMT6plex [K9]; 1xTMT6plex [N-Term]	FALSE	8.55929e-08	3.23444e-05	1	1	3	A0A3Q7IN43	A0A3Q7IN43 [409-434]		1	3154.67	1.639	0.71	0.551096	21.34	75.8	124.2	10.75	30.58	103.1	132			218.6	276.6	156.9	283.7			243.6	417.1		High	Not Found	High	High	High	Not Found	Not Found	High	High	High	High	Not Found	Not Found
	FALSE	High	[K].MGINPIMMSAGELESGNAGEPAK.[L]	3xOxidation [M1; M7; M8]; 1xTMT6plex [K23]; 1xTMT6plex [N-Term]	FALSE	1.71831e-08	3.23444e-05	2	2	33	A0A3Q7I009; A0A3Q7IN43	A0A3Q7I009 [183-205]; A0A3Q7IN43 [181-203]		0	2810.38	1.178	0.24	0.480895	3.33	91.8	108.2	1.02	2.15	1019.4	1067.8	906.7	983.6	654.1	705.1	1031.8	1189.3	963.3	1140	695	806.6	Shared	High	High	High	High	High	High	High	High	High	High	High	High	High
	FALSE	High	[K].MGINPIMMSAGELESGNAGEPAK.[L]	2xOxidation [M]; 1xTMT6plex [K23]; 1xTMT6plex [N-Term]	FALSE	1.77559e-11	3.23444e-05	2	2	102	A0A3Q7I009; A0A3Q7IN43	A0A3Q7I009 [183-205]; A0A3Q7IN43 [181-203]		0	2794.38	1.112	0.15	0.477819	2.07	94.7	105.3	1.85	0.12	5880.9	6520	5080.9	5406.3	4601	4849.2	6022.4	6864.9	5102.3	5791.7	4651.7	5268.8	Shared	High	High	High	High	High	High	High	High	High	High	High	High	High
	FALSE	High	[K].MGINPIMMSAGELESGNAGEPAK.[L]	1xDeamidated [N17]; 1xOxidation [M]; 1xTMT6plex [K23]; 1xTMT6plex [N-Term]	FALSE	1.99459e-10	3.23444e-05	2	2	22	A0A3Q7I009; A0A3Q7IN43	A0A3Q7I009 [183-205]; A0A3Q7IN43 [181-203]		0	2779.37	1.061	0.09	0.511048	2.52	97	103	3.44	1.04	910.2	933.6	1007.5	1085.7	978.2	1019.2	883.6	987.5	944.3	1059	935.9	1044.4	Shared	High	High	High	High	High	High	High	High	High	High	High	High	High
	FALSE	High	[K].MGINPIMMSAGELESGNAGEPAK.[L]	1xOxidation [M]; 1xTMT6plex [K23]; 1xTMT6plex [N-Term]	FALSE	6.8376e-12	3.23444e-05	2	2	86	A0A3Q7I009; A0A3Q7IN43	A0A3Q7I009 [183-205]; A0A3Q7IN43 [181-203]		0	2778.39	0.994	-0.01	0.906074	3.56	100.3	99.7	0.1	3.5	6034.6	6474.9	5372.8	5863.4	5190.5	5641.6	5740.2	6298.3	5009.3	5409.7	4769.8	5130.1	Shared	High	High	High	High	High	High	High	High	High	High	High	High	High
	FALSE	High	[K].MGINPIMMSAGELESGNAGEPAK.[L]	1xDeamidated [N17]; 1xTMT6plex [K23]; 1xTMT6plex [N-Term]	FALSE	5.35292e-12	3.23444e-05	2	2	9	A0A3Q7I009; A0A3Q7IN43	A0A3Q7I009 [183-205]; A0A3Q7IN43 [181-203]		0	2763.38	0.902	-0.15	0.474676	1.77	105.1	94.9	2.75	4.43	1679.4	1733.2	1274.4	1342.6	1111.4	1187.9	1384.4	1458.3	1071	1165.9	926.4	989.9	Shared	High	High	High	High	High	High	High	High	High	High	High	High	High
	FALSE	High	[K].MGINPIMMSAGELESGNAGEPAK.[L]	1xTMT6plex [K23]; 1xTMT6plex [N-Term]	FALSE	3.22627e-13	3.23444e-05	2	2	29	A0A3Q7I009; A0A3Q7IN43	A0A3Q7I009 [183-205]; A0A3Q7IN43 [181-203]		0	2762.39	0.781	-0.36	0.50624	9.51	112.3	87.7	2.48	6.58	3999.8	4524.4	4781.2	5385.7	3997.5	4542.5	3094.6	3141.1	3589.8	3739.7	3082	3270.4	Shared	High	High	High	High	High	High	High	High	High	High	High	High	High
	FALSE	High	[K].MGINPIMMSAGELESGNAGEPAK.[L]	1xDeamidated [N]; 2xOxidation [M]; 1xTMT6plex [K23]; 1xTMT6plex [N-Term]	FALSE	7.7489e-07	3.23444e-05	2	2	12	A0A3Q7I009; A0A3Q7IN43	A0A3Q7I009 [183-205]; A0A3Q7IN43 [181-203]		0	2795.37	1.05	0.07	0.487618	1.41	97.6	102.4	2.69	1.35	166	188.7	540.5	614	430.1	447	157.3	187.1	524.4	588.5	421.6	504.6	Shared	High	High	High	High	High	High	High	High	High	High	High	High	High
	FALSE	High	[R].MGGTTQYTVNNQMVNATLMNIADNPTNVQLPGMYNK.[Q]	1xDeamidated [N]; 3xOxidation [M13; M19; M]; 1xTMT6plex [K36]; 1xTMT6plex [N-Term]	FALSE	3.89113e-08	3.23444e-05	2	2	2	A0A3Q7I009; A0A3Q7IN43	A0A3Q7I009 [238-273]; A0A3Q7IN43 [236-271]		0	4451.14	1.18	0.24	0.638022	18.73	91.7	108.3	13.99	3.79			18.5	16.6					17.6	21.1			Shared	Not Found	High	High	Not Found	Not Found	High	High	High	High	Not Found	Not Found	High	High
	FALSE	High	[R].MGGTTQYTVNNQMVNATLMNIADNPTNVQLPGMYNK.[Q]	2xOxidation [M]; 1xTMT6plex [K36]; 1xTMT6plex [N-Term]	FALSE	1.82107e-08	3.23444e-05	2	2	7	A0A3Q7I009; A0A3Q7IN43	A0A3Q7I009 [238-273]; A0A3Q7IN43 [236-271]		0	4434.16	0.876	-0.19	0.470942	0.14	106.6	93.4	2.77	2.64	257.8	275.5			203.6	210.5	254.3	261.1			133.1	154.7	Shared	High	Not Found	High	High	High	Not Found	Not Found	High	High	High	High	Not Found	Not Found
	FALSE	High	[R].MGGTTQYTVNNQMVNATLMNIADNPTNVQLPGMYNK.[Q]	1xDeamidated [N/Q]; 1xOxidation [M]; 1xTMT6plex [K36]; 1xTMT6plex [N-Term]	FALSE	1.48009e-07	3.23444e-05	2	2	5	A0A3Q7I009; A0A3Q7IN43	A0A3Q7I009 [238-273]; A0A3Q7IN43 [236-271]		0	4419.15	1.103	0.14	0.569039	7.53	95.1	104.9	9.27	2.11	167	170.9	482	510.8	148.7	139.9	172.7	196.6	363.6	412	143	157.1	Shared	High	High	High	High	High	High	High	High	High	High	High	High	High
	FALSE	High	[R].MGGTTQYTVNNQMVNATLMNIADNPTNVQLPGMYNK.[Q]	1xOxidation [M]; 1xTMT6plex [K36]; 1xTMT6plex [N-Term]	FALSE	1.16822e-08	3.23444e-05	2	2	11	A0A3Q7I009; A0A3Q7IN43	A0A3Q7I009 [238-273]; A0A3Q7IN43 [236-271]		0	4418.17	1.02	0.03	0.79247	4.85	99	101	4.84	0.22	936.5	1003.6	486.6	503.1	623.6	627.8	788.2	871	446	512.3	573.6	637.6	Shared	High	High	High	High	High	High	High	High	High	High	High	High	High
	FALSE	High	[R].MGGTTQYTVNNQMVNATLMNIADNPTNVQLPGMYNK.[Q]	1xDeamidated [N/Q]; 1xTMT6plex [K36]; 1xTMT6plex [N-Term]	FALSE	1.3123e-07	3.23444e-05	2	2	4	A0A3Q7I009; A0A3Q7IN43	A0A3Q7I009 [238-273]; A0A3Q7IN43 [236-271]		0	4403.15	0.876	-0.19	0.470942	0.16	106.6	93.4	4.24	4.4	438.4	449.8	174	182.6	157.8	160.5	363.2	369.5	139.6	149.1	130.3	152	Shared	High	High	High	High	High	High	High	High	High	High	High	High	High
	FALSE	High	[R].MGGTTQYTVNNQMVNATLMNIADNPTNVQLPGMYNK.[Q]	1xTMT6plex [K36]; 1xTMT6plex [N-Term]	FALSE	2.51562e-12	3.23444e-05	2	2	12	A0A3Q7I009; A0A3Q7IN43	A0A3Q7I009 [238-273]; A0A3Q7IN43 [236-271]		0	4402.17	0.719	-0.48	0.482994	8.2	116.3	83.7	2.28	5.53	795.3	895	793.3	879.1	752.4	853.9	548.5	553.4	559.9	579.7	513	564.6	Shared	High	High	High	High	High	High	High	High	High	High	High	High	High
	FALSE	High	[K].LDGFYIAPAFMDK.[L]	1xTMT6plex [K13]; 1xTMT6plex [N-Term]	FALSE	1.71141e-07	3.23444e-05	2	2	19	A0A3Q7I009; A0A3Q7IN43	A0A3Q7I009 [129-141]; A0A3Q7IN43 [127-139]		0	1946.05	0.84	-0.25	0.517917	8.01	108.7	91.3	0.87	6.76	4096.3	4387.8	3382.2	3749.3	3256.6	3656.2	3249.4	3324.5	2746.9	2832.6	2716.7	2779.9	Shared	High	High	High	High	High	High	High	High	High	High	High	High	High
	FALSE	High	[R].KMGINPIMMSAGELESGNAGEPAK.[L]	2xTMT6plex [K1; K24]; 1xTMT6plex [N-Term]	FALSE	6.19118e-10	3.23444e-05	2	2	6	A0A3Q7I009; A0A3Q7IN43	A0A3Q7I009 [182-205]; A0A3Q7IN43 [180-203]		1	3119.65	1.085	0.12	0.819317	23.91	95.9	104.1	10.7	11.96	394	388.9	65.1	53.8	349.3	328.3	355.9	467.6	42.3	70	296.1	394.5	Shared	High	High	High	High	High	High	High	High	High	High	High	High	High
	FALSE	High	[R].KMGINPIMMSAGELESGNAGEPAK.[L]	1xDeamidated [N]; 2xTMT6plex [K1; K24]; 1xTMT6plex [N-Term]	FALSE	3.33738e-08	3.23444e-05	2	2	3	A0A3Q7I009; A0A3Q7IN43	A0A3Q7I009 [182-205]; A0A3Q7IN43 [180-203]		1	3120.63	1.02	0.03	0.958634	32.88	99	101	11.7	19.26			79.6	67.5	42.4	42.9			56.6	83.7	33.6	50.4	Shared	Not Found	High	High	Not Found	Not Found	High	High	High	High	Not Found	Not Found	High	High
	FALSE	High	[R].KMGINPIMMSAGELESGNAGEPAK.[L]	1xOxidation [M]; 2xTMT6plex [K1; K24]; 1xTMT6plex [N-Term]	FALSE	7.49592e-07	3.23444e-05	2	2	4	A0A3Q7I009; A0A3Q7IN43	A0A3Q7I009 [182-205]; A0A3Q7IN43 [180-203]		1	3135.65	1.061	0.08	0.865128	22.15	97.1	102.9	13.84	7.16	42.9	39.7	41.6	35.9	54.5	55	33.1	37.4	34.9	43.8	53	67.2	Shared	High	High	High	High	High	High	High	High	High	High	High	High	High
	FALSE	High	[R].KMGINPIMMSAGELESGNAGEPAKLIR.[Q]	2xTMT6plex [K1; K24]; 1xTMT6plex [N-Term]	FALSE	1.24307e-09	3.23444e-05	2	2	3	A0A3Q7I009; A0A3Q7IN43	A0A3Q7I009 [182-208]; A0A3Q7IN43 [180-206]		2	3501.92	1.345	0.43	0.558004	15.39	85.3	114.7	9.35	23.79	160.8	199.4	174	215.6	149.5	195.5	181.1	278.7	186.4	305.9	173.6	278	Shared	High	High	High	High	High	High	High	High	High	High	High	High	High
	FALSE	High	[R].KGNMCCLFINDLDAGAGR.[M]	2xCarbamidomethyl [C5; C6]; 1xDeamidated [N]; 1xTMT6plex [K1]; 1xTMT6plex [N-Term]	FALSE	1.13919e-10	3.23444e-05	2	2	19	A0A3Q7I009; A0A3Q7IN43	A0A3Q7I009 [220-237]; A0A3Q7IN43 [218-235]		1	2471.22	0.921	-0.12	0.533264	3.81	104.1	95.9	9.19	5.56	2247.1	1927.8	2239.1	2168.9	2131.4	2066.4	1700	1668.6	1840.3	1930.4	1799.8	1859.9	Shared	High	High	High	High	High	High	High	High	High	High	High	High	High
	FALSE	High	[R].KGNMCCLFINDLDAGAGR.[M]	2xCarbamidomethyl [C5; C6]; 1xTMT6plex [K1]; 1xTMT6plex [N-Term]	FALSE	4.24424e-10	3.23444e-05	2	2	10	A0A3Q7I009; A0A3Q7IN43	A0A3Q7I009 [220-237]; A0A3Q7IN43 [218-235]		1	2470.24	0.843	-0.25	0.563955	11.03	108.5	91.5	11.2	0.71	1110.4	1066	1229.6	1143.6	1577.3	1418	798.1	913.7	894.1	990.7	1090.9	1176.4	Shared	High	High	High	High	High	High	High	High	High	High	High	High	High
	FALSE	High	[R].KWVSGTGIELIGEK.[L]	2xTMT6plex [K1; K14]; 1xTMT6plex [N-Term]	FALSE	1.75386e-10	3.23444e-05	1	1	16	A0A3Q7IN43	A0A3Q7IN43 [358-371]		1	2204.33	0.891	-0.17	0.475056	0.82	105.8	94.2	6.92	6.14	1851.5	1833.5	2378.6	2415.3	2271.7	2296.7	1504.6	1566.7	1889.3	1998.3	1896.5	2049.7		High	High	High	High	High	High	High	High	High	High	High	High	High
	FALSE	High	[K].LLEYGNMLVQEQENVKR.[V]	1xTMT6plex [K16]; 1xTMT6plex [N-Term]	FALSE	5.09565e-08	3.23444e-05	2	2	7	A0A3Q7I009; A0A3Q7IN43	A0A3Q7I009 [394-410]; A0A3Q7IN43 [392-408]		1	2521.38	0.7	-0.51	0.633266	35.82	117.6	82.4	30.46	2.9	879.1	639	901.2	635.9	1090.3	759.6	441.7	526.4	468.2	536.7	546.5	654.6	Shared	High	High	High	High	High	High	High	High	High	High	High	High	High
	FALSE	High	[K].LLEYGNMLVQEQENVK.[R]	1xDeamidated [N/Q]; 1xOxidation [M7]; 1xTMT6plex [K16]; 1xTMT6plex [N-Term]	FALSE	1.92224e-07	3.23444e-05	2	2	22	A0A3Q7I009; A0A3Q7IN43	A0A3Q7I009 [394-409]; A0A3Q7IN43 [392-407]		0	2382.26	1.097	0.13	0.487126	2.63	95.4	104.6	3.28	0.78	2121.7	2191	1220.8	1289.7	1288.9	1367.6	2091.8	2323.4	1220.6	1385.6	1255.5	1427	Shared	High	High	High	High	High	High	High	High	High	High	High	High	High
	FALSE	High	[K].LLEYGNMLVQEQENVK.[R]	1xOxidation [M7]; 1xTMT6plex [K16]; 1xTMT6plex [N-Term]	FALSE	4.94979e-08	3.23444e-05	2	2	68	A0A3Q7I009; A0A3Q7IN43	A0A3Q7I009 [394-409]; A0A3Q7IN43 [392-407]		0	2381.28	1.079	0.11	0.470942	0.81	96.2	103.8	2.24	1.47	3169.1	3339.3	3449.6	3637.9	3791.1	4019.5	3020.4	3458.6	3391.8	3769.7	3747.4	4113.7	Shared	High	High	High	High	High	High	High	High	High	High	High	High	High
	FALSE	High	[K].LLEYGNMLVQEQENVK.[R]	1xDeamidated [N/Q]; 1xTMT6plex [K16]; 1xTMT6plex [N-Term]	FALSE	7.4014e-09	3.23444e-05	2	2	31	A0A3Q7I009; A0A3Q7IN43	A0A3Q7I009 [394-409]; A0A3Q7IN43 [392-407]		0	2366.27	0.981	-0.03	0.55173	1.27	101	99	2.15	3.36	3398.3	3624.5	2306.4	2494.6	2556.6	2691.5	3082.7	3310.5	2160.3	2335.3	2279.5	2485.5	Shared	High	High	High	High	High	High	High	High	High	High	High	High	High
	FALSE	High	[K].LLEYGNMLVQEQENVK.[R]	1xTMT6plex [K16]; 1xTMT6plex [N-Term]	FALSE	3.24141e-09	3.23444e-05	2	2	94	A0A3Q7I009; A0A3Q7IN43	A0A3Q7I009 [394-409]; A0A3Q7IN43 [392-407]		0	2365.28	0.888	-0.17	0.473217	1.84	105.9	94.1	1.85	3.61	6088.4	6565.7	6961	7411.1	5684.3	5997.3	5079.7	5474.3	5697.4	6185.7	4644.9	4916.5	Shared	High	High	High	High	High	High	High	High	High	High	High	High	High
	FALSE	High	[K].LLEYGNMLVQEQENVKR.[V]	1xDeamidated [Q/N]; 1xTMT6plex [K16]; 1xTMT6plex [N-Term]	FALSE	4.76894e-07	3.23444e-05	2	2	2	A0A3Q7I009; A0A3Q7IN43	A0A3Q7I009 [394-410]; A0A3Q7IN43 [392-408]		1	2522.37	0.945	-0.08	0.868058	24.04	102.8	97.2	13.84	8.94	175.9	166.6	166.2	141.5			141	180.8	112.6	145.8			Shared	High	High	Not Found	High	High	High	High	Not Found	Not Found	High	High	High	High
	FALSE	High	[K].GNMCCLFINDLDAGAGR.[M]	2xCarbamidomethyl [C4; C5]; 1xTMT6plex [N-Term]	FALSE	2.37429e-10	3.23444e-05	2	2	28	A0A3Q7I009; A0A3Q7IN43	A0A3Q7I009 [221-237]; A0A3Q7IN43 [219-235]		0	2112.98	0.85	-0.23	0.568522	11.4	108.1	91.9	7.59	3.27	1048.6	1259.2	1561.8	1828.3	953.6	1185.6	823.6	907.1	1313.9	1462	821.4	886.6	Shared	High	High	High	High	High	High	High	High	High	High	High	High	High
	FALSE	High	[K].GNMCCLFINDLDAGAGR.[M]	2xCarbamidomethyl [C4; C5]; 1xDeamidated [N]; 1xTMT6plex [N-Term]	FALSE	1.04427e-09	3.23444e-05	2	2	34	A0A3Q7I009; A0A3Q7IN43	A0A3Q7I009 [221-237]; A0A3Q7IN43 [219-235]		0	2113.97	0.941	-0.09	0.534238	3.23	103	97	1.82	1.27	1700.4	1912	1629.4	1827.1	1806.2	2040.7	1513	1687	1434.2	1600.8	1569.7	1673.2	Shared	High	High	High	High	High	High	High	High	High	High	High	High	High
	FALSE	High	[K].GLYDNTSDDQQDIAR.[G]	1xTMT6plex [N-Term]	FALSE	4.64926e-11	3.23444e-05	1	1	127	A0A3Q7IN43	A0A3Q7IN43 [72-86]		0	1939.92	0.972	-0.04	0.547351	1.67	101.4	98.6	2.09	0.49	4225.7	4744.5	4703.6	5267.9	3965.7	4489.8	3863.4	4370.2	4179.7	4849.6	3576.4	4071		High	High	High	High	High	High	High	High	High	High	High	High	High
	FALSE	High	[K].GLYDNTSDDQQDIAR.[G]	1xDeamidated [N/Q]; 1xTMT6plex [N-Term]	FALSE	1.54197e-11	3.23444e-05	1	1	60	A0A3Q7IN43	A0A3Q7IN43 [72-86]		0	1940.9	1.012	0.02	0.743313	2.21	99.4	100.6	1.86	0.25	1431.7	1572.4	1734.5	1935.5	1713.5	1989.7	1376.4	1526	1610.3	1840.2	1640.8	1850.8		High	High	High	High	High	High	High	High	High	High	High	High	High
	FALSE	High	[K].GLVDSLFQAPTGTGTHHAIMNSYEYVSQALK.[T]	1xTMT6plex [K31]; 1xTMT6plex [N-Term]	FALSE	1.46101e-11	3.23444e-05	1	1	5	A0A3Q7IN43	A0A3Q7IN43 [89-119]		0	3793.96	0.895	-0.16	0.894607	56.55	105.6	94.4	24.18	27.92	598	927.9	210.7	322.3	527.2	813.5	716.4	545.4	240.6	190.4	634	467.9		High	High	High	High	High	High	High	High	High	High	High	High	High
	FALSE	High	[K].GLVDSLFQAPTGTGTHHAIMNSYEYVSQALK.[T]	1xDeamidated [N/Q]; 1xTMT6plex [K31]; 1xTMT6plex [N-Term]	FALSE	2.52774e-07	3.23444e-05	1	1	3	A0A3Q7IN43	A0A3Q7IN43 [89-119]		0	3794.95	1.05	0.07	0.932393	46.03	97.6	102.4	17.83	25.03			830.5	1170	291.4	410.7			1086.5	857.7	380.2	302.6		Not Found	High	High	Not Found	Not Found	High	High	High	High	Not Found	Not Found	High	High
	FALSE	High	[K].GLVDSLFQAPTGTGTHHAIMNSYEYVSQALK.[T]	1xOxidation [M20]; 1xTMT6plex [K31]; 1xTMT6plex [N-Term]	FALSE	4.51853e-07	3.23444e-05	1	1	8	A0A3Q7IN43	A0A3Q7IN43 [89-119]		0	3809.96	1.153	0.21	0.760029	30.34	92.9	107.1	10.14	18.48	369.2	469.8	610.9	770.9	626.4	796.9	503.5	427.2	790.7	692.1	762	683.8		High	High	High	High	High	High	High	High	High	High	High	High	High
	FALSE	High	[K].GNMCCLFINDLDAGAGR.[M]	2xCarbamidomethyl [C4; C5]; 1xOxidation [M3]; 1xTMT6plex [N-Term]	FALSE	5.67534e-09	3.23444e-05	2	2	37	A0A3Q7I009; A0A3Q7IN43	A0A3Q7I009 [221-237]; A0A3Q7IN43 [219-235]		0	2128.98	1.024	0.03	0.748754	4.58	98.8	101.2	4.78	0.41	1242.8	1398.4	937.2	1119.6	916.7	1068.9	1138.8	1315.8	910.9	1039.7	902.5	1011.8	Shared	High	High	High	High	High	High	High	High	High	High	High	High	High
	FALSE	High	[K].WVSGTGIELIGEK.[L]	1xTMT6plex [K13]; 1xTMT6plex [N-Term]	FALSE	2.07048e-10	3.23444e-05	1	1	147	A0A3Q7IN43	A0A3Q7IN43 [359-371]		0	1847.07	0.949	-0.08	0.581385	4.09	102.6	97.4	3.55	0.35	7529.5	8691.4	7884.5	9044.2	9148.9	10499.2	6772.3	7653.7	7012.3	7807.7	8151.3	9241.6		High	High	High	High	High	High	High	High	High	High	High	High	High
	FALSE	High	[K].RVQLAETYLK.[E]	1xDeamidated [Q3]; 1xTMT6plex [K10]; 1xTMT6plex [N-Term]	FALSE	4.59594e-05	8.47799e-05	1	1	1	A0A3Q7IN43	A0A3Q7IN43 [408-417]		1	1680.01	0.881	-0.18	0.629725	13.21	106.4	93.6	9.52	3.04					286.6	358.7					253	274.4		Not Found	Not Found	High	Not Found	Not Found	Not Found	Not Found	High	High	Not Found	Not Found	Not Found	Not Found
	FALSE	High	[K].RVQLAETYLK.[E]	1xTMT6plex [K10]; 1xTMT6plex [N-Term]	FALSE	7.94711e-06	8.47799e-05	1	1	10	A0A3Q7IN43	A0A3Q7IN43 [408-417]		1	1679.03	0.917	-0.13	0.679881	11.95	104.4	95.6	11.73	0.37	1196.5	1106.7	1353	1285.8	939	838.7	945.6	1044	1053.9	1189.7	696.9	803.2		High	High	High	High	High	High	High	High	High	High	High	High	High
	FALSE	High	[K].NFLTLPNIK.[V]	1xDeamidated [N]; 1xTMT6plex [K9]; 1xTMT6plex [N-Term]	FALSE	0.000406829	8.47799e-05	2	2	20	A0A3Q7I009; A0A3Q7IN43	A0A3Q7I009 [149-157]; A0A3Q7IN43 [147-155]		0	1518.93	0.948	-0.08	0.639746	6.1	102.7	97.3	2.23	8.04	2549.6	2718.8	2140.9	2271.7	2852.4	2962	2308.9	2340.6	1938.2	1989.4	2569	2559.7	Shared	High	High	High	High	High	High	High	High	High	High	High	High	High
	FALSE	High	[K].SFQCELVFR.[K]	1xCarbamidomethyl [C4]; 1xTMT6plex [N-Term]	FALSE	6.82944e-05	8.47799e-05	2	2	58	A0A3Q7I009; A0A3Q7IN43	A0A3Q7I009 [173-181]; A0A3Q7IN43 [171-179]		0	1414.74	0.859	-0.22	0.564739	10.77	107.6	92.4	4.77	5.49	4056.2	4750.9	4827.2	5640	3993.8	4633.9	3444.7	3584.3	4060.8	4284.3	3381.9	3565.5	Shared	High	High	High	High	High	High	High	High	High	High	High	High	High
	FALSE	High	[K].LDGFYIAPAFMDK.[L]	1xOxidation [M11]; 1xTMT6plex [K13]; 1xTMT6plex [N-Term]	FALSE	2.33632e-06	8.47799e-05	2	2	15	A0A3Q7I009; A0A3Q7IN43	A0A3Q7I009 [129-141]; A0A3Q7IN43 [127-139]		0	1962.04	1.2	0.26	0.474676	3.19	90.9	109.1	5.5	2.46	2853.2	2868.3	3003.2	3043.7	4057.2	4109	3112.3	3371.8	3166	3493.8	4374.8	4832	Shared	High	High	High	High	High	High	High	High	High	High	High	High	High
	FALSE	High	[R].IVAQEVDETKEDR.[W]	1xTMT6plex [K10]; 1xTMT6plex [N-Term]	FALSE	8.56375e-06	8.47799e-05	1	1	3	A0A3Q7IN43	A0A3Q7IN43 [57-69]		1	1990.09	0.873	-0.2	0.495968	4.07	106.8	93.2	1.83	2.05	273.7	318.7	337.3	352.9	188.9	201.3	252.3	286.1	254.7	281.9	146.5	171.5		High	High	High	High	High	High	High	High	High	High	High	High	High
	FALSE	High	[K].MGINPIMMSAGELESGNAGEPAK.[L]	1xDeamidated [N]; 3xOxidation [M1; M7; M8]; 1xTMT6plex [K23]; 1xTMT6plex [N-Term]	FALSE	5.1825e-06	8.47799e-05	2	2	7	A0A3Q7I009; A0A3Q7IN43	A0A3Q7I009 [183-205]; A0A3Q7IN43 [181-203]		0	2811.36	1.119	0.16	0.463242	0.52	94.4	105.6	2.91	2.41	247.5	270.1	70.1	75.9	188.8	198.2	234.9	268.3	83.5	102.3	193.1	211.3	Shared	High	High	High	High	High	High	High	High	High	High	High	High	High
	FALSE	High	[K].MGINPIMMSAGELESGNAGEPAK.[L]	2xDeamidated [N4; N17]; 1xOxidation [M1]; 1xTMT6plex [K23]; 1xTMT6plex [N-Term]	FALSE	0.000126619	8.47799e-05	2	2	1	A0A3Q7I009; A0A3Q7IN43	A0A3Q7I009 [183-205]; A0A3Q7IN43 [181-203]		0	2780.36	1.267	0.34	0.517022	10.34	88.2	111.8	6.16	3.68			60.1	60.2					65.1	77.8			Shared	Not Found	High	Not Found	Not Found	Not Found	High	High	Not Found	Not Found	Not Found	Not Found	High	High
	FALSE	High	[R].MGGTTQYTVNNQMVNATLMNIADNPTNVQLPGMYNK.[Q]	3xOxidation [M33; M]; 1xTMT6plex [K36]; 1xTMT6plex [N-Term]	FALSE	2.19535e-06	8.47799e-05	2	2	6	A0A3Q7I009; A0A3Q7IN43	A0A3Q7I009 [238-273]; A0A3Q7IN43 [236-271]		0	4450.16	1.124	0.17	0.498251	3.87	94.2	105.8	4.12	0.44	88.3	84.6	29.2	32.3			85.4	85.7	30.4	38.5			Shared	High	High	Not Found	High	High	High	High	Not Found	Not Found	High	High	High	High
	FALSE	High	[K].LLEYGNMLVQEQENVK.[R]	2xDeamidated [N6; Q10]; 1xOxidation [M7]; 1xTMT6plex [K16]; 1xTMT6plex [N-Term]	FALSE	7.33126e-05	8.47799e-05	2	2	1	A0A3Q7I009; A0A3Q7IN43	A0A3Q7I009 [394-409]; A0A3Q7IN43 [392-407]		0	2383.25	1.143	0.19	0.486276	4.08	93.3	106.7	7.07	3.18			154.6	152.9					157.5	170.9			Shared	Not Found	High	Not Found	Not Found	Not Found	High	High	Not Found	Not Found	Not Found	Not Found	High	High
	FALSE	High	[K].LLEYGNMLVQEQENVKR.[V]	1xOxidation [M7]; 1xTMT6plex [K16]; 1xTMT6plex [N-Term]	FALSE	5.56733e-05	8.47799e-05	2	2	3	A0A3Q7I009; A0A3Q7IN43	A0A3Q7I009 [394-410]; A0A3Q7IN43 [392-408]		1	2537.38	0.913	-0.13	0.844219	36.76	104.5	95.5	27.92	6.42	287.3	210.3	188.2	164.5	307.1	205	193.6	236	128.8	161.7	186.8	220.2	Shared	High	High	High	High	High	High	High	High	High	High	High	High	High
	FALSE	High	[K].LLEYGNMLVQEQENVK.[R]	2xDeamidated [N6; Q10]; 1xTMT6plex [K16]; 1xTMT6plex [N-Term]	FALSE	5.5211e-05	8.47799e-05	2	2	3	A0A3Q7I009; A0A3Q7IN43	A0A3Q7I009 [394-409]; A0A3Q7IN43 [392-407]		0	2367.25	1.074	0.1	0.5279	3.94	96.4	103.6	7.21	3.46			595.2	587.4					570.3	616.3			Shared	High	High	High	High	High	High	High	High	High	High	High	High	High
	FALSE	High	[R].MGGTTQYTVNNQMVNATLMNIADNPTNVQLPGMYNK.[Q]	4xDeamidated [N11; Q12; N15; N20]; 2xOxidation [M19; M33]; 1xTMT6plex [K36]; 1xTMT6plex [N-Term]	FALSE	1.00692e-05	8.47799e-05	2	2	1	A0A3Q7I009; A0A3Q7IN43	A0A3Q7I009 [238-273]; A0A3Q7IN43 [236-271]		0	4438.1	0.985	-0.02	0.88449	6.82	100.8	99.2	0.84	5.67					73.3	79.2					63.2	77.5	Shared	Not Found	Not Found	High	Not Found	Not Found	Not Found	Not Found	High	High	Not Found	Not Found	Not Found	Not Found
	FALSE	High	[R].MGGTTQYTVNNQMVNATLMNIADNPTNVQLPGMYNK.[Q]	1xDeamidated [N/Q]; 2xOxidation [M]; 1xTMT6plex [K36]; 1xTMT6plex [N-Term]	FALSE	2.26944e-06	8.47799e-05	2	2	7	A0A3Q7I009; A0A3Q7IN43	A0A3Q7I009 [238-273]; A0A3Q7IN43 [236-271]		0	4435.14	1.176	0.23	0.549711	10.68	91.9	108.1	9.32	0.85	71.5	68.5	89.5	96.7	209.5	196.7	66.3	90.4	95.5	107.8	206	236.2	Shared	High	High	High	High	High	High	High	High	High	High	High	High	High
	FALSE	High	[R].MGGTTQYTVNNQMVNATLMNIADNPTNVQLPGMYNK.[Q]	2xDeamidated [N/Q]; 1xOxidation [M]; 1xTMT6plex [K36]; 1xTMT6plex [N-Term]	FALSE	1.04465e-06	8.47799e-05	2	2	3	A0A3Q7I009; A0A3Q7IN43	A0A3Q7I009 [238-273]; A0A3Q7IN43 [236-271]		0	4420.13	1.126	0.17	0.478032	2.24	94.1	105.9	1.19	0.94	262	270.1			86.9	97.4	255.1	295.3			92.3	105.3	Shared	High	Not Found	High	High	High	Not Found	Not Found	High	High	High	High	Not Found	Not Found
	FALSE	High	[R].MGGTTQYTVNNQMVNATLMNIADNPTNVQLPGMYNK.[Q]	3xDeamidated [Q12; N15; N20]; 1xTMT6plex [K36]; 1xTMT6plex [N-Term]	FALSE	4.29968e-06	8.47799e-05	2	2	1	A0A3Q7I009; A0A3Q7IN43	A0A3Q7I009 [238-273]; A0A3Q7IN43 [236-271]		0	4405.12	0.923	-0.12	0.473217	0.77	104	96	3	2.26			168.7	176.7					141.9	155.9			Shared	Not Found	High	Not Found	Not Found	Not Found	High	High	Not Found	Not Found	Not Found	Not Found	High	High
	FALSE	High	[R].TDNVPEEAVVK.[I]	1xTMT6plex [K11]; 1xTMT6plex [N-Term]	FALSE	1.08508e-05	8.47799e-05	1	1	65	A0A3Q7IN43	A0A3Q7IN43 [321-331]		0	1658.94	0.938	-0.09	0.455569	0.05	103.2	96.8	1.64	1.69	4837.2	5477.7	5030.5	5564.7	4436.1	4929.3	4194.7	4873.6	4271.8	4901.8	3808.2	4459.9		High	High	High	High	High	High	High	High	High	High	High	High	High
	FALSE	High	[R].TDNVPEEAVVK.[I]	1xDeamidated [N3]; 1xTMT6plex [K11]; 1xTMT6plex [N-Term]	FALSE	4.24649e-06	8.47799e-05	1	1	9	A0A3Q7IN43	A0A3Q7IN43 [321-331]		0	1659.92	0.939	-0.09	0.727996	11.19	103.1	96.9	10.44	0.2	302.4	398.8	274	325.8	454.6	556.9	282.1	316.1	263.8	304.9	404.7	460.5		High	High	High	High	High	High	High	High	High	High	High	High	High
	FALSE	High	[K].LLNSRDGPPTFEQPK.[M]	1xTMT6plex [K15]; 1xTMT6plex [N-Term]	FALSE	1.91443e-06	8.47799e-05	2	2	1	A0A3Q7I009; A0A3Q7IN43	A0A3Q7I009 [374-388]; A0A3Q7IN43 [372-386]		1	2157.21	0.978	-0.03	0.894496	11.65	101.1	98.9	6.05	5.04					308.2	309.5					255.5	310.8	Shared	Not Found	Not Found	High	Not Found	Not Found	Not Found	Not Found	High	High	Not Found	Not Found	Not Found	Not Found
	FALSE	High	[K].EAALGDANADAINTGTF.[-]	2xDeamidated [N8; N13]; 1xTMT6plex [N-Term]	FALSE	0.00017527	8.47799e-05	1	1	8	A0A3Q7IN43	A0A3Q7IN43 [418-434]		0	1881.89	1.845	0.88	0.566184	39.31	70.3	129.7	11.18	25.58	8.4	7.8					10.9	17.9						High	High	High	High	High	High	High	High	High	High	High	High	High
	FALSE	High	[R].WKGLYDNTSDDQQDIAR.[G]	1xTMT6plex [K2]; 1xTMT6plex [N-Term]	FALSE	0.000413588	8.47799e-05	1	1	2	A0A3Q7IN43	A0A3Q7IN43 [70-86]		1	2483.26	0.899	-0.15	0.86177	49.77	105.3	94.7	32.2	13.8			224.5	148.4	194.6	139.3			127.4	175.3	120.4	166.4		Not Found	High	High	Not Found	Not Found	High	High	High	High	Not Found	Not Found	High	High
	FALSE	High	[R].DGPPTFEQPK.[M]	1xDeamidated [Q8]; 1xTMT6plex [K10]; 1xTMT6plex [N-Term]	FALSE	6.30918e-05	8.47799e-05	2	2	5	A0A3Q7I009; A0A3Q7IN43	A0A3Q7I009 [379-388]; A0A3Q7IN43 [377-386]		0	1574.85	1.026	0.04	0.537955	1.43	98.7	101.3	0.83	0.54	200.4	202.2	760.3	868.6	610.2	671.4	162.1	187.3	745.3	862.8	581	651.4	Shared	High	High	High	High	High	High	High	High	High	High	High	High	High
	FALSE	High	[R].DGPPTFEQPK.[M]	1xTMT6plex [K10]; 1xTMT6plex [N-Term]	FALSE	6.29876e-06	8.47799e-05	2	2	56	A0A3Q7I009; A0A3Q7IN43	A0A3Q7I009 [379-388]; A0A3Q7IN43 [377-386]		0	1573.86	0.934	-0.1	0.573857	5.2	103.4	96.6	2.27	2.69	5325.9	5960.1	5214.8	5966.7	5138.8	5803.9	4712.2	5114.1	4636.8	5191.2	4558.6	4970.1	Shared	High	High	High	High	High	High	High	High	High	High	High	High	High
	FALSE	High	[K].VPLILGVWGGK.[G]	1xTMT6plex [K11]; 1xTMT6plex [N-Term]	FALSE	2.43529e-06	8.47799e-05	3	3	9	A0A3Q7I009; A0A3Q7IN43; A0A3Q7FV93	A0A3Q7I009 [158-168]; A0A3Q7IN43 [156-166]; A0A3Q7FV93 [161-171]		0	1597.02	0.882	-0.18	0.581631	10.17	106.3	93.7	3.34	6.35	1550.4	1797	1376.8	1565.3	1134.3	1303.9	1384.6	1411.3	1188.4	1258.6	976.9	1000.8	Shared	High	High	High	High	High	High	High	High	High	High	High	High	High
	FALSE	High	[R].VQLAETYLK.[E]	1xTMT6plex [K9]; 1xTMT6plex [N-Term]	FALSE	2.28339e-05	8.47799e-05	1	1	45	A0A3Q7IN43	A0A3Q7IN43 [409-417]		0	1522.92	0.944	-0.08	0.639634	6.36	102.9	97.1	4.3	1.77	4616.2	5400.8	6302.7	7276.9	6728.4	7796.9	4160.4	4738	5647.1	6173.5	6088.6	6717.6		High	High	High	High	High	High	High	High	High	High	High	High	High
	FALSE	High	[R].VQLAETYLK.[E]	1xDeamidated [Q2]; 1xTMT6plex [K9]; 1xTMT6plex [N-Term]	FALSE	0.000104513	8.47799e-05	1	1	5	A0A3Q7IN43	A0A3Q7IN43 [409-417]		0	1523.91	0.97	-0.04	0.632005	3.29	101.5	98.5	0.49	2.65			542.3	589.8	1152	1283.9			494.4	535.5	1043.9	1149.2		Not Found	High	High	Not Found	Not Found	High	High	High	High	Not Found	Not Found	High	High
	FALSE	High	[K].GNMCCLFINDLDAGAGR.[M]	2xCarbamidomethyl [C4; C5]; 1xDeamidated [N]; 1xOxidation [M3]; 1xTMT6plex [N-Term]	FALSE	1.50037e-05	8.47799e-05	2	2	21	A0A3Q7I009; A0A3Q7IN43	A0A3Q7I009 [221-237]; A0A3Q7IN43 [219-235]		0	2129.96	1.037	0.05	0.755932	7.4	98.2	101.8	4.72	2.33	542.7	647.6	281.6	329.1	275.9	307	549.9	615.2	286.3	307.5	258.2	289.3	Shared	High	High	High	High	High	High	High	High	High	High	High	High	High
	FALSE	High	[K].GNMCCLFINDLDAGAGR.[M]	2xCarbamidomethyl [C4; C5]; 2xDeamidated [N2; N9]; 1xTMT6plex [N-Term]	FALSE	1.99554e-06	8.47799e-05	2	2	1	A0A3Q7I009; A0A3Q7IN43	A0A3Q7I009 [221-237]; A0A3Q7IN43 [219-235]		0	2114.95	0.986	-0.02	0.916842	10.38	100.7	99.3	9.08	0.8	149.8	143.8					126.3	145.1					Shared	High	Not Found	Not Found	High	High	Not Found	Not Found	Not Found	Not Found	High	High	Not Found	Not Found
	FALSE	High	[K].GLVDSLFQAPTGTGTHHAIMNSYEYVSQALK.[T]	1xDeamidated [N21]; 1xOxidation [M20]; 1xTMT6plex [K31]; 1xTMT6plex [N-Term]	FALSE	2.54425e-05	8.47799e-05	1	1	2	A0A3Q7IN43	A0A3Q7IN43 [89-119]		0	3810.94	0.998	0	0.992578	17.56	100.1	99.9	9.17	7.52			206.9	246.1	13.6	17.7			201.5	208.5	14.8	14.8		Not Found	High	High	Not Found	Not Found	High	High	High	High	Not Found	Not Found	High	High
	FALSE	High	[R].KGNMCCLFINDLDAGAGR.[M]	2xCarbamidomethyl [C5; C6]; 1xDeamidated [N]; 1xOxidation [M4]; 1xTMT6plex [K1]; 1xTMT6plex [N-Term]	FALSE	4.44525e-05	8.47799e-05	2	2	15	A0A3Q7I009; A0A3Q7IN43	A0A3Q7I009 [220-237]; A0A3Q7IN43 [218-235]		1	2487.22	1.059	0.08	0.688409	8.35	97.1	102.9	8.48	0.52	752.7	704.2	1478.3	1432.9	787.1	813.3	684.8	766.5	1348.6	1527.6	750.7	851.3	Shared	High	High	High	High	High	High	High	High	High	High	High	High	High
	FALSE	High	[R].KGNMCCLFINDLDAGAGR.[M]	2xCarbamidomethyl [C5; C6]; 1xOxidation [M4]; 1xTMT6plex [K1]; 1xTMT6plex [N-Term]	FALSE	1.46799e-06	8.47799e-05	2	2	11	A0A3Q7I009; A0A3Q7IN43	A0A3Q7I009 [220-237]; A0A3Q7IN43 [218-235]		1	2486.24	1.015	0.02	0.968624	15.8	99.2	100.8	15.32	0.34	732.2	618.2	927.7	859.2	788.7	694	611.4	687.6	803	913.3	652.3	742.8	Shared	High	High	High	High	High	High	High	High	High	High	High	High	High
	FALSE	High	[R].KMGINPIMMSAGELESGNAGEPAK.[L]	1xDeamidated [N5]; 1xOxidation [M2]; 2xTMT6plex [K1; K24]; 1xTMT6plex [N-Term]	FALSE	0.00277415	0.000343556	2	2	1	A0A3Q7I009; A0A3Q7IN43	A0A3Q7I009 [182-205]; A0A3Q7IN43 [180-203]		1	3136.63	1.181	0.24	0.774189	33.95	91.7	108.3	35.32	3.97					33.6	22					29	31	Shared	Not Found	Not Found	High	Not Found	Not Found	Not Found	Not Found	High	High	Not Found	Not Found	Not Found	Not Found
	FALSE	High	[K].GLYDNTSDDQQDIAR.[G]	2xDeamidated [N5; Q10]; 1xTMT6plex [N-Term]	FALSE	0.00289597	0.000343556	1	1	1	A0A3Q7IN43	A0A3Q7IN43 [72-86]		0	1941.89	0.897	-0.16	0.69676	16.32	105.4	94.6	1.11	14.38					28.7	30.9					21.2	29.4		Not Found	Not Found	High	Not Found	Not Found	Not Found	Not Found	High	High	Not Found	Not Found	Not Found	Not Found
	FALSE	High	[R].KMGINPIMMSAGELESGNAGEPAK.[L]	1xDeamidated [N]; 2xOxidation [M2; M]; 2xTMT6plex [K1; K24]; 1xTMT6plex [N-Term]	FALSE	0.00483113	0.000542771	2	2	2	A0A3Q7I009; A0A3Q7IN43	A0A3Q7I009 [182-205]; A0A3Q7IN43 [180-203]		1	3152.62	0.976	-0.04	0.871027	10.47	101.2	98.8	7.13	2.85	29.9	34.1			16.1	13.8	26.8	30.1			12.5	15.6	Shared	High	Not Found	High	High	High	Not Found	Not Found	High	High	High	High	Not Found	Not Found
	FALSE	High	[K].NFLTLPNIK.[V]	1xTMT6plex [K9]; 1xTMT6plex [N-Term]	FALSE	0.00587141	0.000667068	2	2	17	A0A3Q7I009; A0A3Q7IN43	A0A3Q7I009 [149-157]; A0A3Q7IN43 [147-155]		0	1517.95	0.913	-0.13	0.556282	6.34	104.5	95.5	2.11	8.14	2396.6	2521.5	1363.1	1478.4	1114.6	1183.3	2108.4	2200.2	1190.3	1173.8	974.9	983.4	Shared	High	High	High	High	High	High	High	High	High	High	High	High	High
	FALSE	High	[R].KGNMCCLFINDLDAGAGR.[M]	2xCarbamidomethyl [C5; C6]; 2xDeamidated [N3; N10]; 1xOxidation [M4]; 1xTMT6plex [K1]; 1xTMT6plex [N-Term]	FALSE	0.00635887	0.000712026	2	2	2	A0A3Q7I009; A0A3Q7IN43	A0A3Q7I009 [220-237]; A0A3Q7IN43 [218-235]		1	2488.2	1.045	0.06	0.698841	6.72	97.8	102.2	7.53	1.13	199	196.3			156.7	153.4	180.9	191.2			144.8	170.6	Shared	High	Not Found	High	High	High	Not Found	Not Found	High	High	High	High	Not Found	Not Found
	FALSE	High	[K].LVVHITK.[N]	1xTMT6plex [K7]; 1xTMT6plex [N-Term]	FALSE	0.00739544	0.00078127	2	2	10	A0A3Q7I009; A0A3Q7IN43	A0A3Q7I009 [142-148]; A0A3Q7IN43 [140-146]		0	1267.85	0.905	-0.14	0.755188	20.15	105	95	8.77	10.37	1552.8	1935.2	1468.3	1853.1	1429.5	1743.4	1485.5	1394.2	1422.2	1396.8	1330.8	1320	Shared	High	High	High	High	High	High	High	High	High	High	High	High	High
	FALSE	High	[R].KMGINPIMMSAGELESGNAGEPAK.[L]	2xOxidation [M2; M9]; 2xTMT6plex [K1; K24]; 1xTMT6plex [N-Term]	FALSE	0.00806204	0.000851299	2	2	1	A0A3Q7I009; A0A3Q7IN43	A0A3Q7I009 [182-205]; A0A3Q7IN43 [180-203]		1	3151.64	0.858	-0.22	0.510323	3.27	107.7	92.3	19.79	16.72			19.5	16.1					15	13.4			Shared	Not Found	High	Not Found	Not Found	Not Found	High	High	Not Found	Not Found	Not Found	Not Found	High	High
	FALSE	High	[R].VYDDEVR.[K]	1xTMT6plex [N-Term]	FALSE	0.0100431	0.00120328	2	2	39	A0A3Q7I009; A0A3Q7IN43	A0A3Q7I009 [353-359]; A0A3Q7IN43 [351-357]		0	1124.58	0.974	-0.04	0.478597	0.52	101.3	98.7	0.79	1.28	2697.8	3107.4	4129.2	4552.6	3660.5	4053.6	2440.7	3107.2	3702.7	4244.2	3229.5	3670	Shared	High	High	High	High	High	High	High	High	High	High	High	High	High
	FALSE	High	[K].GNMCCLFINDLDAGAGR.[M]	2xCarbamidomethyl [C4; C5]; 2xDeamidated [N2; N9]; 1xOxidation [M3]; 1xTMT6plex [N-Term]	FALSE	0.0153457	0.00174482	2	2	1	A0A3Q7I009; A0A3Q7IN43	A0A3Q7I009 [221-237]; A0A3Q7IN43 [219-235]		0	2130.95	0.876	-0.19	0.71863	21.62	106.6	93.4	8.07	28.25			42.2	41.1					39.1	29.6			Shared	Not Found	High	Not Found	Not Found	Not Found	High	High	Not Found	Not Found	Not Found	Not Found	High	High
	FALSE	High	[R].VYDDEVRK.[W]	1xTMT6plex [K8]; 1xTMT6plex [N-Term]	FALSE	0.0167416	0.00187704	2	2	5	A0A3Q7I009; A0A3Q7IN43	A0A3Q7I009 [353-360]; A0A3Q7IN43 [351-358]		1	1481.84	0.989	-0.02	0.933312	22.83	100.6	99.4	26.22	4.84	554.5	417.1	742.6	519.7	319.7	254.9	431.2	456.6	524.2	581.4	269	293.4	Shared	High	High	High	High	High	High	High	High	High	High	High	High	High
	FALSE	High	[K].TYQLDNK.[L]	1xTMT6plex [K7]; 1xTMT6plex [N-Term]	FALSE	0.0185664	0.00202097	1	1	28	A0A3Q7IN43	A0A3Q7IN43 [120-126]		0	1339.76	0.92	-0.12	0.591381	7.04	104.2	95.8	3.1	3.61	4693.2	5289	4233.4	4735.6	4238.1	4843.4	4057.4	4176.1	3819.3	4227	3720	4036.2		High	High	High	High	High	High	High	High	High	High	High	High	High
	FALSE	High	[K].FYWAPTR.[E]	1xTMT6plex [N-Term]	FALSE	0.0351134	0.00314421	2	2	9	A0A3Q7I009; A0A3Q7IN43	A0A3Q7I009 [304-310]; A0A3Q7IN43 [302-308]		0	1169.63	0.862	-0.21	0.555448	9.56	107.4	92.6	5.88	3.23	740.7	853	220.5	261.9	1167.5	1411.6	613	663.7	179.2	211.3	986.3	1064.8	Shared	High	High	High	High	High	High	High	High	High	High	High	High	High
	FALSE	High	[K].TYQLDNK.[L]	1xDeamidated [N6]; 1xTMT6plex [K7]; 1xTMT6plex [N-Term]	FALSE	0.0358672	0.00315077	1	1	4	A0A3Q7IN43	A0A3Q7IN43 [120-126]		0	1340.75	1.015	0.02	0.85047	5.55	99.2	100.8	1	4.29	475.5	518.2	1040	1143.8	500.4	588.8	460.2	499	996.4	1055.9	472.3	521.6		High	High	High	High	High	High	High	High	High	High	High	High	High
	FALSE	High	[R].EAAEIIR.[K]	1xTMT6plex [N-Term]	FALSE	0.0592432	0.00490999	2	2	14	A0A3Q7I009; A0A3Q7IN43	A0A3Q7I009 [213-219]; A0A3Q7IN43 [211-217]		0	1030.61	0.925	-0.11	0.61932	7.71	103.9	96.1	4.93	2.42	1336.1	1593	1088.9	1239.8	1053	1234.9	1212.9	1331.4	1019.9	1025.9	927.4	1030.8	Shared	High	High	High	High	High	High	High	High	High	High	High	High	High
FALSE	High	Master Protein	G8D593	Ribulose bisphosphate carboxylase large chain (Fragment) OS=Solanum lycopersicum OX=4081 GN=rbcL PE=3 SV=1	0	FALSE	126.513	51	10	1928	2	2	196	21.9	7.81	52944	10	0	0.993	-0.01	0.149599	0.452002	0.25	100.4	99.6	0	0.24	2	2	High	High	High	High	High	High	High	High	High	High	High	High	High	High	High	1
	Checked	Confidence	Annotated Sequence	Modifications	Contaminant	Qvality PEP	Qvality q-value	# Protein Groups	# Proteins	# PSMs	Master Protein Accessions	Positions in Master Proteins	Modifications in Master Proteins	# Missed Cleavages	Theo. MH+ [Da]	Abundance Ratio: (Sample) / (Control)	Abundance Ratio (log2): (Sample) / (Control)	Abundance Ratio Adj. P-Value: (Sample) / (Control)	Abundance Ratio Variability [%]: (Sample) / (Control)	Abundances (Grouped): Control	Abundances (Grouped): Sample	Abundances (Grouped) CV [%]: Control	Abundances (Grouped) CV [%]: Sample	Abundance: F1: 126, Control, Controllo, 1	Abundance: F1: 127, Control, Controllo, 2	Abundance: F2: 126, Control, Controllo, 1	Abundance: F2: 127, Control, Controllo, 2	Abundance: F3: 126, Control, Controllo, 1	Abundance: F3: 127, Control, Controllo, 2	Abundance: F1: 128, Sample, Triacontanolo Spray, 1	Abundance: F1: 129, Sample, Triacontanolo Spray, 2	Abundance: F2: 128, Sample, Triacontanolo Spray, 1	Abundance: F2: 129, Sample, Triacontanolo Spray, 2	Abundance: F3: 128, Sample, Triacontanolo Spray, 1	Abundance: F3: 129, Sample, Triacontanolo Spray, 2	Quan Info	Found in File: [F1]	Found in File: [F2]	Found in File: [F3]	Found in Sample: [S1] F1: 126, Control, Controllo, 1	Found in Sample: [S4] F1: 127, Control, Controllo, 2	Found in Sample: [S2] F2: 126, Control, Controllo, 1	Found in Sample: [S7] F2: 127, Control, Controllo, 2	Found in Sample: [S3] F3: 126, Control, Controllo, 1	Found in Sample: [S10] F3: 127, Control, Controllo, 2	Found in Sample: [S5] F1: 128, Sample, Triacontanolo Spray, 1	Found in Sample: [S6] F1: 129, Sample, Triacontanolo Spray, 2	Found in Sample: [S8] F2: 128, Sample, Triacontanolo Spray, 1	Found in Sample: [S9] F2: 129, Sample, Triacontanolo Spray, 2
	FALSE	High	[K].LTYYTPEYQTKDTDILAAFR.[YV]	1xTMT6plex [K11]; 1xTMT6plex [N-Term]	FALSE	2.47585e-07	3.23444e-05	2	22	3	P27065; G8D593	P27065 [22-41]; G8D593 [7-26]		1	2867.52	0.857	-0.22	0.824716	44.57	107.7	92.3	15.35	26.18	769.6	692.7	888	770.5	739.2	666	500.5	743.4	518.5	873.1	402.2	702.1	Shared	High	High	High	High	High	High	High	High	High	High	High	High	High
	FALSE	High	[K].TFQGPPHGIQVER.[D]	1xTMT6plex [N-Term]	FALSE	1.37929e-07	3.23444e-05	5	21	100	P27065; Q8MDI4; A0A068EXM2; G8D593; A0A6B9IXR1	P27065 [147-159]; Q8MDI4 [87-99]; A0A068EXM2 [123-135]; G8D593 [132-144]; A0A6B9IXR1 [77-89]		0	1694.92	0.944	-0.08	0.455569	0.06	102.9	97.1	2.02	2.07	4918.6	5527.4	5480	6279.9	5422.8	5942.9	4257	4979.1	4728.2	5675.4	4743.3	5326.8	Shared	High	High	High	High	High	High	High	High	High	High	High	High	High
	FALSE	High	[K].TFQGPPHGIQVER.[D]	1xDeamidated [Q]; 1xTMT6plex [N-Term]	FALSE	1.49242e-07	3.23444e-05	5	21	21	P27065; Q8MDI4; A0A068EXM2; G8D593; A0A6B9IXR1	P27065 [147-159]; Q8MDI4 [87-99]; A0A068EXM2 [123-135]; G8D593 [132-144]; A0A6B9IXR1 [77-89]		0	1695.9	0.996	-0.01	0.949293	4.26	100.2	99.8	3.25	0.81	1088.2	1245.3	780.3	904.3	992	1074	1023	1148.8	740.6	845.4	909.6	1014.9	Shared	High	High	High	High	High	High	High	High	High	High	High	High	High
	FALSE	High	[R].VTPQPGVPPEEAGAAVAAESSTGTWTTVWTDGLTSLDR.[Y]	1xTMT6plex [N-Term]	FALSE	6.32181e-09	3.23444e-05	3	20	1233	P27065; A0A068EXM2; G8D593	P27065 [42-79]; A0A068EXM2 [18-55]; G8D593 [27-64]		0	4084.03	0.91	-0.14	0.495506	2.69	104.7	95.3	2.23	0.34	10495.5	12077.9	10653.5	12009.9	10674.8	11951	9013.9	10132.4	8991.9	10212.7	9103.5	10242.4	Shared	High	High	High	High	High	High	High	High	High	High	High	High	High
	FALSE	High	[R].VTPQPGVPPEEAGAAVAAESSTGTWTTVWTDGLTSLDRYKGR.[C]	1xTMT6plex [K40]; 1xTMT6plex [N-Term]	FALSE	6.81369e-07	3.23444e-05	3	20	5	P27065; A0A068EXM2; G8D593	P27065 [42-83]; A0A068EXM2 [18-59]; G8D593 [27-68]		2	4817.48	1.192	0.25	0.798208	55.42	91.2	108.8	6.67	43.57	141.6	152	159.2	151.5	103.4	102.9	111.8	243.8	112.6	248.1	82.1	166.1	Shared	High	High	High	High	High	High	High	High	High	High	High	High	High
	FALSE	High	[K].LTYYTPEYQTK.[D]	1xTMT6plex [K11]; 1xTMT6plex [N-Term]	FALSE	3.33479e-05	8.47799e-05	2	23	103	P27065; G8D593	P27065 [22-32]; G8D593 [7-17]		0	1865.01	0.939	-0.09	0.474957	0.75	103.2	96.8	2	1.29	7711	8811.6	7062.1	7851.1	7773	8745.8	6673.4	7930.9	6149.1	6992.1	6725.9	7756.9	Shared	High	High	High	High	High	High	High	High	High	High	High	High	High
	FALSE	High	[K].LTYYTPEYQTK.[D]	1xDeamidated [Q9]; 1xTMT6plex [K11]; 1xTMT6plex [N-Term]	FALSE	0.000158591	8.47799e-05	2	23	16	P27065; G8D593	P27065 [22-32]; G8D593 [7-17]		0	1865.99	0.93	-0.1	0.475056	1.61	103.6	96.4	7.15	8.68	908.6	1145.5	1320.8	1728.9	1662.6	1919.5	766.5	984.5	1192.8	1744	1473.8	1726.4	Shared	High	High	High	High	High	High	High	High	High	High	High	High	High
	FALSE	High	[KR].DTDILAAFR.[YV]	1xTMT6plex [N-Term]	FALSE	4.97468e-05	8.47799e-05	4	28	160	P27065; A0A068EXM2; G8D593; A0A0K0M9H5	P27065 [33-41]; A0A068EXM2 [9-17]; G8D593 [18-26]; A0A0K0M9H5 [33-41]		0	1250.69	0.944	-0.08	0.473217	0.64	102.9	97.1	1.64	1.03	10066	11783.5	11404	12756.3	10493	11618.4	9002.8	10926.7	10083.3	11303.6	9027.6	10374.4	Shared	High	High	High	High	High	High	High	High	High	High	High	High	High
	FALSE	High	[R].VTPQPGVPPEEAGAAVAAESSTGTWTTVWTDGLTSLDR.[Y]	1xDeamidated [Q4]; 1xTMT6plex [N-Term]	FALSE	6.19505e-06	8.47799e-05	3	20	14	P27065; A0A068EXM2; G8D593	P27065 [42-79]; A0A068EXM2 [18-55]; G8D593 [27-64]		0	4085.02	0.943	-0.08	0.662034	7.39	102.9	97.1	4.03	3.02	53.7	48.7	165.4	170.7	124.5	136.9	36.7	47.8	135.9	157.3	109.2	129.3	Shared	High	High	High	High	High	High	High	High	High	High	High	High	High
	FALSE	High	[K].DDENVNSQPF.[-]	2xDeamidated [N6; Q8]; 1xTMT6plex [N-Term]	FALSE	9.53481e-05	8.47799e-05	1	1	1	G8D593	G8D593 [187-196]		0	1395.61	1.134	0.18	0.557622	9.66	93.7	106.3	17.35	8.22					26.7	37.3					29.6	37.7		Not Found	Not Found	High	Not Found	Not Found	Not Found	Not Found	High	High	Not Found	Not Found	Not Found	Not Found
	FALSE	High	[K].DDENVNSQPF.[-]	1xDeamidated [N/Q]; 1xTMT6plex [N-Term]	FALSE	0.00010806	8.47799e-05	1	1	41	G8D593	G8D593 [187-196]		0	1394.63	1.089	0.12	0.592834	7.62	95.7	104.3	9.46	2.22	457.9	589.1	644.2	787.3	539.7	675	490	577.9	677.1	782.6	567.4	663.1		High	High	High	High	High	High	High	High	High	High	High	High	High
	FALSE	High	[K].DDENVNSQPF.[-]	1xTMT6plex [N-Term]	FALSE	0.000101505	8.47799e-05	1	1	81	G8D593	G8D593 [187-196]		0	1393.64	0.986	-0.02	0.58367	1.19	100.7	99.3	0.56	1.69	1361.6	1493.7	1956	2148.7	2139.4	2390.1	1229.2	1412.1	1734.1	2029.2	1944.1	2279		High	High	High	High	High	High	High	High	High	High	High	High	High
	FALSE	High	[R].GGLDFTKDDENVNSQPF.[-]	1xDeamidated [N/Q]; 1xTMT6plex [K7]; 1xTMT6plex [N-Term]	FALSE	5.9514e-05	8.47799e-05	1	1	19	G8D593	G8D593 [180-196]		1	2342.16	1.024	0.03	0.583764	1.86	98.8	101.2	0.54	2.32	1577.6	1656.9	775.1	842.2	1304.3	1419.6	1501.5	1635.9	736	801.4	1213.8	1390.7		High	High	High	High	High	High	High	High	High	High	High	High	High
	FALSE	High	[R].GGLDFTKDDENVNSQPF.[-]	1xTMT6plex [K7]; 1xTMT6plex [N-Term]	FALSE	2.73077e-05	8.47799e-05	1	1	44	G8D593	G8D593 [180-196]		1	2341.17	0.961	-0.06	0.510553	1.56	102	98	2.02	0.54	2590.8	2740.6	2802.8	2973.7	2472.2	2629.9	2246.8	2537	2445.8	2774.4	2181.2	2395		High	High	High	High	High	High	High	High	High	High	High	High	High
	FALSE	High	[R].AVYECLR.[G]	1xCarbamidomethyl [C5]; 1xTMT6plex [N-Term]	FALSE	0.0116468	0.00136128	4	19	37	P27065; Q8MDI4; A0A068EXM2; G8D593	P27065 [188-194]; Q8MDI4 [128-134]; A0A068EXM2 [164-170]; G8D593 [173-179]		0	1139.61	0.87	-0.2	0.473217	1.57	107	93	1.56	0.07	2058	2298	1870.6	2050.5	2671.5	3169.6	1659	1886.3	1503.2	1659.3	2164.6	2731.8	Shared	High	High	High	High	High	High	High	High	High	High	High	High	High
	FALSE	High	[R].GGLDFTK.[D]	1xTMT6plex [K7]; 1xTMT6plex [N-Term]	FALSE	0.0164264	0.00181131	4	18	50	P27065; Q8MDI4; A0A068EXM2; G8D593	P27065 [195-201]; Q8MDI4 [135-141]; A0A068EXM2 [171-177]; G8D593 [180-186]		0	1195.71	0.895	-0.16	0.552302	6.94	105.5	94.5	4.47	2.14	9136.8	10934.2	8524.4	9863.2	5857.3	6834.4	7678.5	8424.7	7339.4	8089.7	5044.3	5542	Shared	High	High	High	High	High	High	High	High	High	High	High	High	High
FALSE	High	Master Protein	Q2MI93	ATP synthase subunit beta, chloroplastic OS=Solanum lycopersicum OX=4081 GN=atpB PE=3 SV=1	0	FALSE	621.817	88	35	1659	2	33	498	53.4	5.39	55960	35	3	1.037	0.05	0.148896	0.451873	1.28	98.2	101.8	0.1	1.12	2	2	High	High	High	High	High	High	High	High	High	High	High	High	High	High	High	1
	Checked	Confidence	Annotated Sequence	Modifications	Contaminant	Qvality PEP	Qvality q-value	# Protein Groups	# Proteins	# PSMs	Master Protein Accessions	Positions in Master Proteins	Modifications in Master Proteins	# Missed Cleavages	Theo. MH+ [Da]	Abundance Ratio: (Sample) / (Control)	Abundance Ratio (log2): (Sample) / (Control)	Abundance Ratio Adj. P-Value: (Sample) / (Control)	Abundance Ratio Variability [%]: (Sample) / (Control)	Abundances (Grouped): Control	Abundances (Grouped): Sample	Abundances (Grouped) CV [%]: Control	Abundances (Grouped) CV [%]: Sample	Abundance: F1: 126, Control, Controllo, 1	Abundance: F1: 127, Control, Controllo, 2	Abundance: F2: 126, Control, Controllo, 1	Abundance: F2: 127, Control, Controllo, 2	Abundance: F3: 126, Control, Controllo, 1	Abundance: F3: 127, Control, Controllo, 2	Abundance: F1: 128, Sample, Triacontanolo Spray, 1	Abundance: F1: 129, Sample, Triacontanolo Spray, 2	Abundance: F2: 128, Sample, Triacontanolo Spray, 1	Abundance: F2: 129, Sample, Triacontanolo Spray, 2	Abundance: F3: 128, Sample, Triacontanolo Spray, 1	Abundance: F3: 129, Sample, Triacontanolo Spray, 2	Quan Info	Found in File: [F1]	Found in File: [F2]	Found in File: [F3]	Found in Sample: [S1] F1: 126, Control, Controllo, 1	Found in Sample: [S4] F1: 127, Control, Controllo, 2	Found in Sample: [S2] F2: 126, Control, Controllo, 1	Found in Sample: [S7] F2: 127, Control, Controllo, 2	Found in Sample: [S3] F3: 126, Control, Controllo, 1	Found in Sample: [S10] F3: 127, Control, Controllo, 2	Found in Sample: [S5] F1: 128, Sample, Triacontanolo Spray, 1	Found in Sample: [S6] F1: 129, Sample, Triacontanolo Spray, 2	Found in Sample: [S8] F2: 128, Sample, Triacontanolo Spray, 1	Found in Sample: [S9] F2: 129, Sample, Triacontanolo Spray, 2
	FALSE	High	[K].ELQDIIAILGLDELSEEDR.[L]	1xTMT6plex [N-Term]	FALSE	1.50406e-11	3.23444e-05	1	2	27	Q2MI93	Q2MI93 [400-418]		0	2400.27	1.016	0.02	0.463242	0.02	99.2	100.8	0.58	0.61	986.8	1033	887.1	961.6	1396.8	1542.5	894.8	1014.4	825.5	928.8	1337.1	1467.4		High	High	High	High	High	High	High	High	High	High	High	High	High
	FALSE	High	[R].IVGEEHYETAQR.[V]	1xTMT6plex [N-Term]	FALSE	3.04662e-07	3.23444e-05	1	3	51	Q2MI93	Q2MI93 [379-390]		0	1660.85	1.016	0.02	0.574363	1.15	99.2	100.8	1.69	2.79	3341.6	3714	2363.2	2692.5	2346.1	2628.2	3066.5	3551.7	2231.3	2621.7	2136.5	2557.9		High	High	High	High	High	High	High	High	High	High	High	High	High
	FALSE	High	[R].INPTTSGSGVSTLEKKNPGR.[V]	2xTMT6plex [K15; K16]; 1xTMT6plex [N-Term]	FALSE	9.41731e-07	3.23444e-05	1	1	2	Q2MI93	Q2MI93 [3-22]		2	2730.57	1.262	0.34	0.534936	9.64	88.4	111.6	8.76	17.86			167.9	201.5	168.2	214.8			176.8	261.3	187.6	271.3		Not Found	High	High	Not Found	Not Found	High	High	High	High	Not Found	Not Found	High	High
	FALSE	High	[R].INPTTSGSGVSTLEK.[K]	1xTMT6plex [K15]; 1xTMT6plex [N-Term]	FALSE	2.33427e-13	3.23444e-05	1	1	56	Q2MI93	Q2MI93 [3-17]		0	1949.1	1.044	0.06	0.476788	0.74	97.8	102.2	1.33	0.63	3871.5	4219	3494.1	3933.8	2681.2	3014.1	3694.2	4229.7	3415.9	3888.7	2521.5	2978.2		High	High	High	High	High	High	High	High	High	High	High	High	High
	FALSE	High	[R].DSVGQPINVACEVQQLLGNNR.[V]	1xCarbamidomethyl [C11]; 1xTMT6plex [N-Term]	FALSE	1.46689e-12	3.23444e-05	1	2	22	Q2MI93	Q2MI93 [53-73]		0	2540.31	0.974	-0.04	0.557363	1.76	101.3	98.7	1.63	0.04	950.7	1046.2	1056.5	1181.7	679.3	762.5	863.8	1003.8	953.6	1081.5	602.5	687.2		High	High	High	High	High	High	High	High	High	High	High	High	High
	FALSE	High	[R].DSVGQPINVACEVQQLLGNNR.[V]	1xCarbamidomethyl [C11]; 1xDeamidated [N/Q]; 1xTMT6plex [N-Term]	FALSE	9.45171e-11	3.23444e-05	1	2	9	Q2MI93	Q2MI93 [53-73]		0	2541.29	1.035	0.05	0.525008	1.63	98.3	101.7	0.03	1.53	467.8	511.1	244.4	275	278.1	303.2	442.9	513.4	233.4	254.1	276.4	297.4		High	High	High	High	High	High	High	High	High	High	High	High	High
	FALSE	High	[R].DVNEQDVLLFIDNIFR.[F]	1xTMT6plex [N-Term]	FALSE	6.53429e-10	3.23444e-05	1	3	22	Q2MI93	Q2MI93 [262-277]		0	2179.16	0.968	-0.05	0.591793	2.72	101.6	98.4	2.36	0.23	839.8	955	1111.1	1225.8	532.3	605.3	741.8	850.8	1003.8	1168.4	488.9	546.5		High	High	High	High	High	High	High	High	High	High	High	High	High
	FALSE	High	[R].DVNEQDVLLFIDNIFR.[F]	1xDeamidated [N3]; 1xTMT6plex [N-Term]	FALSE	4.66984e-09	3.23444e-05	1	3	8	Q2MI93	Q2MI93 [262-277]		0	2180.14	1.121	0.17	0.549063	7.15	94.3	105.7	4.38	2.44	113	130.9	35.5	41.3	99.5	107.4	121.9	137.2	39.6	41.5	95.3	109		High	High	High	High	High	High	High	High	High	High	High	High	High
	FALSE	High	[K].EGSITSIQAVYVPADDLTDPAPATTFAHLDATTVLSR.[G]	1xTMT6plex [N-Term]	FALSE	1.52229e-14	3.23444e-05	1	3	89	Q2MI93	Q2MI93 [318-354]		0	4073.09	1.02	0.03	0.470942	0.25	99	101	2.29	2.05	391.7	441.1	429.2	495.7	543.6	596.7	363.5	428.3	404.8	466.5	520.6	594.3		High	High	High	High	High	High	High	High	High	High	High	High	High
	FALSE	High	[K].EGSITSIQAVYVPADDLTDPAPATTFAHLDATTVLSR.[G]	1xDeamidated [Q8]; 1xTMT6plex [N-Term]	FALSE	4.82867e-07	3.23444e-05	1	3	4	Q2MI93	Q2MI93 [318-354]		0	4074.08	1.093	0.13	0.533925	5.04	95.6	104.4	6.06	1.26	20.5	22.9	62.6	79.6			22.2	26.9	62.1	68.6				High	High	High	High	High	High	High	High	High	High	High	High	High
	FALSE	High	[R].MPSAVGYQPTLSTEMGSLQER.[I]	2xOxidation [M1; M15]; 1xTMT6plex [N-Term]	FALSE	4.33436e-08	3.23444e-05	1	3	19	Q2MI93	Q2MI93 [292-312]		0	2543.23	1.094	0.13	0.579042	7.02	95.5	104.5	2.48	4.22	408.3	441.3	440.9	459.8	531.8	570	382.2	474.2	416.6	500.4	530.5	622		High	High	High	High	High	High	High	High	High	High	High	High	High
	FALSE	High	[R].MPSAVGYQPTLSTEMGSLQER.[I]	1xOxidation [M]; 1xTMT6plex [N-Term]	FALSE	7.81157e-09	3.23444e-05	1	3	75	Q2MI93	Q2MI93 [292-312]		0	2527.24	1.072	0.1	0.477287	1.16	96.5	103.5	0.76	1.86	2144.9	2367.8	1936	2131.2	1668.1	1833.7	2080.2	2505.5	1972.7	2189.7	1605.1	1866.3		High	High	High	High	High	High	High	High	High	High	High	High	High
	FALSE	High	[R].MPSAVGYQPTLSTEMGSLQER.[I]	1xTMT6plex [N-Term]	FALSE	2.84982e-10	3.23444e-05	1	3	44	Q2MI93	Q2MI93 [292-312]		0	2511.24	0.953	-0.07	0.492242	1.26	102.4	97.6	2.49	1.29	2093.4	2362	1532.9	1683.9	1321.7	1536.3	1840.5	2107.5	1375.2	1569.3	1155.8	1355.8		High	High	High	High	High	High	High	High	High	High	High	High	High
	FALSE	High	[K].MPNIYNALVVQGR.[D]	1xDeamidated [N]; 1xTMT6plex [N-Term]	FALSE	6.16719e-08	3.23444e-05	1	2	21	Q2MI93	Q2MI93 [40-52]		0	1704.93	1.165	0.22	0.542061	8.1	92.4	107.6	1.7	9.41	1495	1698.5	1017.5	1085.6	888.1	961.3	2267.8	1628.9	1146.4	1146	909.2	959.8		High	High	High	High	High	High	High	High	High	High	High	High	High
	FALSE	High	[K].MPNIYNALVVQGR.[D]	1xTMT6plex [N-Term]	FALSE	1.29607e-07	3.23444e-05	1	2	17	Q2MI93	Q2MI93 [40-52]		0	1703.95	0.908	-0.14	0.471409	1.08	104.8	95.2	0.17	0.86	1004.6	1094.5	1117.4	1253	806.4	868.9	810.6	972.3	959.3	1079.4	664.7	762		High	High	High	High	High	High	High	High	High	High	High	High	High
	FALSE	High	[K].TVLIMELINNIAK.[A]	1xTMT6plex [K13]; 1xTMT6plex [N-Term]	FALSE	4.88791e-09	3.23444e-05	1	3	11	Q2MI93	Q2MI93 [179-191]		0	1930.18	0.926	-0.11	0.638518	8.4	103.8	96.2	5.46	2.55	1919	2207.1	1975.7	2343.3	1431	1707.6	1716.1	1870.9	1782.7	1958.7	1282.1	1393.9		High	High	High	High	High	High	High	High	High	High	High	High	High
	FALSE	High	[K].TVLIMELINNIAK.[A]	1xDeamidated [N]; 1xTMT6plex [K13]; 1xTMT6plex [N-Term]	FALSE	1.52331e-09	3.23444e-05	1	3	14	Q2MI93	Q2MI93 [179-191]		0	1931.17	1.006	0.01	0.878186	2.78	99.7	100.3	2.6	0.05	2119	2426.5	1820.1	2068.8	3525.3	3858.5	2006.1	2216.6	1714.2	1943.9	3255.7	3897.6		High	High	High	High	High	High	High	High	High	High	High	High	High
	FALSE	High	[K].VALVYGQMNEPPGAR.[M]	1xTMT6plex [N-Term]	FALSE	3.43481e-10	3.23444e-05	1	3	70	Q2MI93	Q2MI93 [232-246]		0	1830.97	0.978	-0.03	0.600169	2.01	101.1	98.9	2.44	0.53	2741.6	3026.4	2540.5	2837.2	2738	3105.3	2515.4	2850.7	2276.3	2530.3	2451.4	2841.4		High	High	High	High	High	High	High	High	High	High	High	High	High
	FALSE	High	[R].VGLTALTMAEYFR.[D]	1xTMT6plex [N-Term]	FALSE	5.2241e-08	3.23444e-05	1	3	7	Q2MI93	Q2MI93 [249-261]		0	1700.92	0.918	-0.12	0.49345	2.3	104.3	95.7	3.2	1.01	691.5	721.8	178.4	189.8	572.2	594	572.9	644.3	156.6	168.6	465.3	524.2		High	High	High	High	High	High	High	High	High	High	High	High	High
	FALSE	High	[R].FVQAGSEVSALLGR.[M]	1xTMT6plex [N-Term]	FALSE	2.62288e-10	3.23444e-05	1	3	147	Q2MI93	Q2MI93 [278-291]		0	1662.94	1	0	0.982652	0.14	100	100	0.24	0.1	4733.5	5247.5	4130.6	4647.3	4687.8	5145	4254.7	4812.4	3985	4497.1	4303.6	4881.1		High	High	High	High	High	High	High	High	High	High	High	High	High
	FALSE	High	[R].IFNVLGEPVDNLGPVDTSTTSPIHR.[S]	1xTMT6plex [N-Term]	FALSE	1.58763e-10	3.23444e-05	1	2	9	Q2MI93	Q2MI93 [110-134]		0	2907.54	0.95	-0.07	0.585259	4.09	102.5	97.5	3.88	0.02	448.6	507.5	655.6	731.5	831.8	961.1	391.2	429.1	585.7	698.6	746.4	843.9		High	High	High	High	High	High	High	High	High	High	High	High	High
	FALSE	High	[K].GIYPAVDPLDSTSTMLQPR.[I]	1xTMT6plex [N-Term]	FALSE	1.33946e-09	3.23444e-05	1	3	21	Q2MI93	Q2MI93 [360-378]		0	2290.2	0.97	-0.04	0.518742	1.32	101.5	98.5	1.86	0.61	1483.4	1576.2	1507.3	1618.7	1940.6	2071.1	1269	1515.2	1327.7	1452.5	1713.9	1924.4		High	High	High	High	High	High	High	High	High	High	High	High	High
	FALSE	High	[K].GIYPAVDPLDSTSTMLQPR.[I]	1xOxidation [M15]; 1xTMT6plex [N-Term]	FALSE	2.02877e-07	3.23444e-05	1	3	28	Q2MI93	Q2MI93 [360-378]		0	2306.19	1.088	0.12	0.544868	4.99	95.8	104.2	1.94	2.82	818.1	874.3	1009.7	1073.8	1611.4	1721.9	822.9	967.4	973	1149.1	1529.5	1823.7		High	High	High	High	High	High	High	High	High	High	High	High	High
	FALSE	High	[R].GMAVIDTGAPISVPVGGATLGR.[I]	1xTMT6plex [N-Term]	FALSE	1.43639e-14	3.23444e-05	1	2	38	Q2MI93	Q2MI93 [88-109]		0	2268.26	1.036	0.05	0.586375	2.91	98.2	101.8	0.3	2.48	2092.8	2276	1559	1655.9	1956.7	2141.9	1940.4	2294	1480.6	1715.6	1823.5	2118.8		High	High	High	High	High	High	High	High	High	High	High	High	High
	FALSE	High	[R].GMAVIDTGAPISVPVGGATLGR.[I]	1xOxidation [M2]; 1xTMT6plex [N-Term]	FALSE	5.18024e-09	3.23444e-05	1	2	42	Q2MI93	Q2MI93 [88-109]		0	2284.25	1.079	0.11	0.47252	0.9	96.2	103.8	0.42	0.44	1348	1530.9	1518.6	1656.2	1195.9	1307.1	1384.8	1555.4	1491.4	1675.1	1191.1	1340.6		High	High	High	High	High	High	High	High	High	High	High	High	High
	FALSE	High	[R].GFQLILSGELDGLPEQAFYLVGTIDEATAK.[A]	1xTMT6plex [K30]; 1xTMT6plex [N-Term]	FALSE	4.51678e-10	3.23444e-05	1	2	32	Q2MI93	Q2MI93 [457-486]		0	3653.97	0.97	-0.04	0.475917	0.42	101.5	98.5	1.62	1.22	509.5	569.4	365.7	410.8	174.7	200.3	454.3	525	310.3	369.7	168.6	198.5		High	High	High	High	High	High	High	High	High	High	High	High	High
	FALSE	High	[R].GLAAKGIYPAVDPLDSTSTMLQPR.[I]	1xTMT6plex [K5]; 1xTMT6plex [N-Term]	FALSE	1.23263e-10	3.23444e-05	1	3	6	Q2MI93	Q2MI93 [355-378]		1	2959.63	1.685	0.75	0.545513	18.9	74.5	125.5	15.71	33.13	165.8	226.3	69	94.2	180.1	233	240.5	413.1	100.3	204.9	227.3	413.8		High	High	High	High	High	High	High	High	High	High	High	High	High
	FALSE	High	[R].AVAMSATEGLTR.[G]	1xTMT6plex [N-Term]	FALSE	1.94607e-08	3.23444e-05	1	2	82	Q2MI93	Q2MI93 [76-87]		0	1435.78	0.974	-0.04	0.482523	0.54	101.3	98.7	1.98	1.47	6866.6	7617.5	7014.6	7888.3	6158.8	6957	6204.4	7137.2	6248.2	7284.4	5545.8	6412.5		High	High	High	High	High	High	High	High	High	High	High	High	High
	FALSE	High	[R].YKELQDIIAILGLDELSEEDR.[L]	1xTMT6plex [K2]; 1xTMT6plex [N-Term]	FALSE	5.55807e-10	3.23444e-05	1	2	3	Q2MI93	Q2MI93 [398-418]		1	2920.59	0.951	-0.07	0.916361	19.71	102.5	97.5	13.62	31.85	626.9	831.7	126.5	164.2	152	200	467.5	867.2	94.5	165.7	177.5	238.1		High	High	High	High	High	High	High	High	High	High	High	High	High
	FALSE	High	[K].AMNLEMESNLK.[K]	1xTMT6plex [K11]; 1xTMT6plex [N-Term]	FALSE	1.2588e-08	3.23444e-05	1	2	48	Q2MI93	Q2MI93 [487-497]		0	1737.93	0.971	-0.04	0.494757	0.81	101.5	98.5	2.62	1.85	4329.4	4816	3809.6	4328.4	3119.6	3564.6	3874.8	4609.6	3423	3975	2741.2	3182.8		High	High	High	High	High	High	High	High	High	High	High	High	High
	FALSE	High	[K].AMNLEMESNLK.[K]	1xDeamidated [N]; 1xTMT6plex [K11]; 1xTMT6plex [N-Term]	FALSE	4.92988e-07	3.23444e-05	1	2	10	Q2MI93	Q2MI93 [487-497]		0	1738.91	0.972	-0.04	0.470942	0.17	101.4	98.6	1.34	1.18	583.3	648.9	757.1	843.3	798.4	893	517.2	591.3	665	792.2	759.8	838.4		High	High	High	High	High	High	High	High	High	High	High	High	High
	FALSE	High	[K].AMNLEMESNLKK.[-]	2xTMT6plex [K11; K12]; 1xTMT6plex [N-Term]	FALSE	2.78084e-07	3.23444e-05	1	2	3	Q2MI93	Q2MI93 [487-498]		1	2095.19	0.681	-0.55	0.709738	64.6	119	81	43.37	14.95	641	373.2	1066.1	617	1071.5	615.4	254.9	376.5	434.6	609.8	457	600.8		High	High	High	High	High	High	High	High	High	High	High	High	High
	FALSE	High	[R].SAPAFIQLDTK.[L]	1xTMT6plex [K11]; 1xTMT6plex [N-Term]	FALSE	2.28817e-07	3.23444e-05	2	4	24	Q2MI93; K4BRC3	Q2MI93 [135-145]; K4BRC3 [36-46]		0	1648.97	0.842	-0.25	0.499729	5.17	108.5	91.5	5.11	0.17	2079.7	2206.3	2756.7	2612.2	3137.5	3195	1680.4	1857.5	1967.9	2244.9	2341	2635.3	Shared	High	High	High	High	High	High	High	High	High	High	High	High	High
	FALSE	High	[K].AHGGVSVFGGVGER.[T]	1xTMT6plex [N-Term]	FALSE	4.17439e-10	3.23444e-05	1	3	30	Q2MI93	Q2MI93 [192-205]		0	1557.83	1.067	0.09	0.593927	5.61	96.8	103.2	4.28	1.07	2678.8	3083.5	2232.4	2592.1	1687.1	1948.5	2650.2	2899.6	2265.5	2532.2	1738.8	1981.5		High	High	High	High	High	High	High	High	High	High	High	High	High
	FALSE	High	[R].VVQIIGPVLDVAFPPGK.[M]	1xTMT6plex [K17]; 1xTMT6plex [N-Term]	FALSE	5.60513e-09	3.23444e-05	1	2	20	Q2MI93	Q2MI93 [23-39]		0	2207.36	1	0	0.994622	1.17	100	100	0.81	0.3	1711.8	1838.3	1663	1854.6	1721.4	1877.1	1536.5	1706.7	1535.7	1735.3	1627.2	1804.5		High	High	High	High	High	High	High	High	High	High	High	High	High
	FALSE	High	[R].VVQIIGPVLDVAFPPGKMPNIYNALVVQGR.[D]	1xTMT6plex [K17]; 1xTMT6plex [N-Term]	FALSE	3.0589e-08	3.23444e-05	1	2	4	Q2MI93	Q2MI93 [23-52]		1	3663.12	1.428	0.51	0.507422	10.91	82.4	117.6	0.96	11.33	438.1	493.4	166.3	184.3	177.7	207.7	579.5	740.8	202.2	269.4	190.2	259.8		High	High	High	High	High	High	High	High	High	High	High	High	High
	FALSE	High	[R].SAPAFIQLDTK.[L]	1xDeamidated [Q7]; 1xTMT6plex [K11]; 1xTMT6plex [N-Term]	FALSE	0.000188915	8.47799e-05	2	4	1	Q2MI93; K4BRC3	Q2MI93 [135-145]; K4BRC3 [36-46]		0	1649.95	0.932	-0.1	0.490944	1.94	103.5	96.5	1.27	0.58					145.4	156.3					122.7	140.2	Shared	Not Found	Not Found	High	Not Found	Not Found	Not Found	Not Found	High	High	Not Found	Not Found	Not Found	Not Found
	FALSE	High	[R].SAPAFIQLDTKLSIFETGIKVVDLLAPYR.[R]	2xTMT6plex [K11; K20]; 1xTMT6plex [N-Term]	FALSE	3.97369e-06	8.47799e-05	1	3	2	Q2MI93	Q2MI93 [135-163]		2	3893.28	1.278	0.35	0.549063	13.8	87.8	112.2	0.57	12.54	457.2	509.2	222.5	234.6			489.2	675.4	237	315.8				High	High	Not Found	High	High	High	High	Not Found	Not Found	High	High	High	High
	FALSE	High	[K].IGLFGGAGVGK.[T]	1xTMT6plex [K11]; 1xTMT6plex [N-Term]	FALSE	2.33632e-06	8.47799e-05	3	6	23	Q2MI93; A0A3Q7FVP3; A0A3Q7GD18	Q2MI93 [168-178]; A0A3Q7FVP3 [245-255]; A0A3Q7GD18 [228-238]		0	1433.89	0.951	-0.07	0.530355	2.58	102.5	97.5	1.64	0.83	3102	3479.8	2594.9	2878.7	6890.8	7803.3	2735.2	3082.3	2362.1	2541.7	6183.9	7035.6	Shared	High	High	High	High	High	High	High	High	High	High	High	High	High
	FALSE	High	[R].MPSAVGYQPTLSTEMGSLQER.[I]	1xDeamidated [Q8]; 2xOxidation [M1; M15]; 1xTMT6plex [N-Term]	FALSE	2.23208e-06	8.47799e-05	1	3	4	Q2MI93	Q2MI93 [292-312]		0	2544.22	1.273	0.35	0.546641	12.73	88	112	2.38	14.46	11.6	12.5	62.8	76.4	61.5	68.5	19.2	22.9	67.3	82.4	58.7	90.2		High	High	High	High	High	High	High	High	High	High	High	High	High
	FALSE	High	[K].MPNIYNALVVQGR.[D]	1xOxidation [M1]; 1xTMT6plex [N-Term]	FALSE	9.10716e-05	8.47799e-05	1	2	28	Q2MI93	Q2MI93 [40-52]		0	1719.94	1.119	0.16	0.535394	6.05	94.4	105.6	2.2	3.57	1037	1059.1	1324.5	1409.8	1847.2	1972.9	1051.9	1220.3	1303.6	1572.8	1799.1	2082.5		High	High	High	High	High	High	High	High	High	High	High	High	High
	FALSE	High	[R].MPSAVGYQPTLSTEMGSLQER.[I]	1xDeamidated [Q]; 1xTMT6plex [N-Term]	FALSE	0.000162606	8.47799e-05	1	3	4	Q2MI93	Q2MI93 [292-312]		0	2512.23	0.864	-0.21	0.515124	5.81	107.3	92.7	4.96	0.58			35	42	55.3	63.4			31.1	30.9	42.1	53.6		Not Found	High	High	Not Found	Not Found	High	High	High	High	Not Found	Not Found	High	High
	FALSE	High	[K].TVLIMELINNIAK.[A]	1xDeamidated [N9]; 1xOxidation [M5]; 1xTMT6plex [K13]; 1xTMT6plex [N-Term]	FALSE	3.73389e-06	8.47799e-05	1	3	13	Q2MI93	Q2MI93 [179-191]		0	1947.16	1.238	0.31	0.499376	7.49	89.3	110.7	6.1	1.03	2035.5	2008.6	2143.3	2148.6	1558.1	1559.3	2106.5	2490	2312	2662.2	1707.4	1926		High	High	High	High	High	High	High	High	High	High	High	High	High
	FALSE	High	[K].TVLIMELINNIAK.[A]	1xOxidation [M5]; 1xTMT6plex [K13]; 1xTMT6plex [N-Term]	FALSE	2.61327e-06	8.47799e-05	1	3	20	Q2MI93	Q2MI93 [179-191]		0	1946.18	1.208	0.27	0.485387	4.55	90.6	109.4	1.69	2.65	2018.3	2079.4	1900.7	2046.5	1616.4	1753.7	2167.9	2607.1	2057.9	2424.6	1579.6	1886.5		High	High	High	High	High	High	High	High	High	High	High	High	High
	FALSE	High	[R].INPTTSGSGVSTLEK.[K]	1xDeamidated [N2]; 1xTMT6plex [K15]; 1xTMT6plex [N-Term]	FALSE	5.54417e-05	8.47799e-05	1	1	7	Q2MI93	Q2MI93 [3-17]		0	1950.08	1.06	0.08	0.705417	9.08	97.1	102.9	6.38	2.27	114	120.8	100.8	93.6	187.1	187.1	121.7	133	85.6	92.8	170.4	200		High	High	High	High	High	High	High	High	High	High	High	High	High
	FALSE	High	[R].IVGEEHYETAQR.[V]	1xDeamidated [Q11]; 1xTMT6plex [N-Term]	FALSE	1.1889e-05	8.47799e-05	1	3	3	Q2MI93	Q2MI93 [379-390]		0	1661.83	0.915	-0.13	0.521292	3.73	104.4	95.6	5.05	1.5	135.3	165.7	180.1	209.5	84	101.8	123.7	159.2	153.4	177.8	72.4	81.5		High	High	High	High	High	High	High	High	High	High	High	High	High
	FALSE	High	[K].LSIFETGIK.[V]	1xTMT6plex [K9]; 1xTMT6plex [N-Term]	FALSE	5.36231e-05	8.47799e-05	1	3	11	Q2MI93	Q2MI93 [146-154]		0	1465.9	0.954	-0.07	0.598008	4.12	102.4	97.6	4.15	0.22	820.3	950.1	1330.1	1508.1	1260	1429.4	737.4	840.3	1212.8	1373.8	1100	1239.5		High	High	High	High	High	High	High	High	High	High	High	High	High
	FALSE	High	[K].ESGVINKENIAESKVALVYGQMNEPPGAR.[M]	1xDeamidated [N9]; 2xTMT6plex [K7; K14]; 1xTMT6plex [N-Term]	FALSE	0.000121954	8.47799e-05	1	2	1	Q2MI93	Q2MI93 [218-246]		2	3789.05	1.155	0.21	0.553943	7.95	92.8	107.2	6.46	14			85.8	102.8					86.1	119.1				Not Found	High	Not Found	Not Found	Not Found	High	High	Not Found	Not Found	Not Found	Not Found	High	High
	FALSE	High	[K].ESGVINKENIAESKVALVYGQMNEPPGAR.[M]	2xTMT6plex [K7; K14]; 1xTMT6plex [N-Term]	FALSE	5.38471e-05	8.47799e-05	1	2	1	Q2MI93	Q2MI93 [218-246]		2	3788.06	1.006	0.01	0.962626	19.44	99.7	100.3	1.04	17.36			126	135.7					101.9	148				Not Found	High	Not Found	Not Found	Not Found	High	High	Not Found	Not Found	Not Found	Not Found	High	High
	FALSE	High	[K].ESGVINKENIAESK.[V]	1xDeamidated [N6]; 2xTMT6plex [K7; K14]; 1xTMT6plex [N-Term]	FALSE	2.94322e-05	8.47799e-05	1	2	3	Q2MI93	Q2MI93 [218-231]		1	2206.25	1.095	0.13	0.507485	3.57	95.5	104.5	3.77	0.37	434.4	445.2	499.2	502.5	717.1	743.7	428.1	494.7	468.4	530	705	791.8		High	High	High	High	High	High	High	High	High	High	High	High	High
	FALSE	High	[K].ESGVINKENIAESK.[V]	2xTMT6plex [K7; K14]; 1xTMT6plex [N-Term]	FALSE	1.43929e-05	8.47799e-05	1	2	1	Q2MI93	Q2MI93 [218-231]		1	2205.27	0.609	-0.72	0.704441	81.16	124.3	75.7	43	29.16			698.8	407.6					230.9	398.2				Not Found	High	Not Found	Not Found	Not Found	High	High	Not Found	Not Found	Not Found	Not Found	High	High
	FALSE	High	[K].ENIAESKVALVYGQMNEPPGAR.[M]	1xTMT6plex [K7]; 1xTMT6plex [N-Term]	FALSE	2.32664e-06	8.47799e-05	1	2	2	Q2MI93	Q2MI93 [225-246]		1	2831.51	1.146	0.2	0.531889	7.66	93.2	106.8	8.45	1.16	68.4	92.2			66.1	74.4	78.4	90.5			70.6	81.2		High	Not Found	High	High	High	Not Found	Not Found	High	High	High	High	Not Found	Not Found
	FALSE	High	[R].EGNDLYMEMK.[E]	1xDeamidated [N3]; 1xTMT6plex [K10]; 1xTMT6plex [N-Term]	FALSE	1.38515e-06	8.47799e-05	1	3	22	Q2MI93	Q2MI93 [208-217]		0	1688.83	1.044	0.06	0.555413	2.9	97.8	102.2	3.25	0.48	2326.4	2426.9	1907.9	1990.3	1659.5	1733.4	2184.7	2459.6	1891.7	2087.1	1538.2	1746.5		High	High	High	High	High	High	High	High	High	High	High	High	High
	FALSE	High	[R].EGNDLYMEMK.[E]	2xOxidation [M7; M9]; 1xTMT6plex [K10]; 1xTMT6plex [N-Term]	FALSE	0.000259136	8.47799e-05	1	3	21	Q2MI93	Q2MI93 [208-217]		0	1719.83	1.008	0.01	0.922406	5.72	99.6	100.4	0.63	4.82	1083.9	1196.9	1038.1	1110.3	1033.4	1120.3	982.4	1211.8	928.7	1107.4	915.6	1114.2		High	High	High	High	High	High	High	High	High	High	High	High	High
	FALSE	High	[R].EGNDLYMEMK.[E]	1xOxidation [M]; 1xTMT6plex [K10]; 1xTMT6plex [N-Term]	FALSE	2.2271e-05	8.47799e-05	1	3	47	Q2MI93	Q2MI93 [208-217]		0	1703.84	1.216	0.28	0.477287	3.33	90.3	109.7	1.38	1.8	3422.5	3661.3	3532.8	3789.5	2805.4	3035.6	3740.7	4346.3	3841.3	4469.2	3084.9	3615.5		High	High	High	High	High	High	High	High	High	High	High	High	High
	FALSE	High	[R].EGNDLYMEMK.[E]	1xTMT6plex [K10]; 1xTMT6plex [N-Term]	FALSE	2.21364e-06	8.47799e-05	1	3	21	Q2MI93	Q2MI93 [208-217]		0	1687.84	0.959	-0.06	0.556775	2.63	102.1	97.9	4.36	1.86	2047.4	2349.5	2059.5	2357.8	1982.6	2343.2	1780.8	2089	1844.3	2147.4	1803.3	2096.7		High	High	High	High	High	High	High	High	High	High	High	High	High
	FALSE	High	[K].AMNLEMESNLKK.[-]	1xDeamidated [N9]; 2xTMT6plex [K11; K12]; 1xTMT6plex [N-Term]	FALSE	2.1772e-06	8.47799e-05	1	2	2	Q2MI93	Q2MI93 [487-498]		1	2096.17	0.975	-0.04	0.770728	5.7	101.3	98.7	6.91	1.48			377.4	374.2	424.5	420.8			326.3	357	363.1	409		Not Found	High	High	Not Found	Not Found	High	High	High	High	Not Found	Not Found	High	High
	FALSE	High	[K].AMNLEMESNLK.[K]	1xOxidation [M]; 1xTMT6plex [K11]; 1xTMT6plex [N-Term]	FALSE	4.2289e-06	8.47799e-05	1	2	51	Q2MI93	Q2MI93 [487-497]		0	1753.92	1.174	0.23	0.470942	1.54	92	108	0.22	1.25	2984.8	3261.1	3540.6	3865	3452.4	3764.4	3194.8	3733.1	3712	4242	3697.9	4239.4		High	High	High	High	High	High	High	High	High	High	High	High	High
	FALSE	High	[R].AVAMSATEGLTR.[G]	1xOxidation [M4]; 1xTMT6plex [N-Term]	FALSE	1.41557e-05	8.47799e-05	1	2	46	Q2MI93	Q2MI93 [76-87]		0	1451.77	1.114	0.16	0.480453	2.32	94.6	105.4	2.27	0.06	2408.9	2637.5	2906.1	3295.1	2126.4	2401.7	2436.3	2862.7	3051.8	3415	2207	2501.5		High	High	High	High	High	High	High	High	High	High	High	High	High
	FALSE	High	[R].GLAAKGIYPAVDPLDSTSTMLQPR.[I]	1xOxidation [M20]; 1xTMT6plex [K5]; 1xTMT6plex [N-Term]	FALSE	1.23323e-06	8.47799e-05	1	3	5	Q2MI93	Q2MI93 [355-378]		1	2975.63	1.086	0.12	0.736195	15.64	95.9	104.1	3.21	18	392.3	448.4	420.1	477.4	46.9	55.4	351.7	510.5	362.4	546	58.6	110		High	High	High	High	High	High	High	High	High	High	High	High	High
	FALSE	High	[K].GIYPAVDPLDSTSTMLQPR.[I]	1xDeamidated [Q17]; 1xOxidation [M15]; 1xTMT6plex [N-Term]	FALSE	0.000300874	8.47799e-05	1	3	2	Q2MI93	Q2MI93 [360-378]		0	2307.17	1.154	0.21	0.519883	7.01	92.8	107.2	7.71	1.03	33.1	30.5			30.7	32	35	42.1			29.6	30.7		High	Not Found	High	High	High	Not Found	Not Found	High	High	High	High	Not Found	Not Found
	FALSE	High	[K].GIYPAVDPLDSTSTMLQPR.[I]	1xDeamidated [Q17]; 1xTMT6plex [N-Term]	FALSE	0.000344913	8.47799e-05	1	3	2	Q2MI93	Q2MI93 [360-378]		0	2291.18	0.968	-0.05	0.786432	7.88	101.6	98.4	6.84	0.67	107.7	129.7			150.8	181.5	100.8	118.5			141.2	151.7		High	Not Found	High	High	High	Not Found	Not Found	High	High	High	High	Not Found	Not Found
	FALSE	High	[R].VGLTALTMAEYFR.[D]	1xOxidation [M8]; 1xTMT6plex [N-Term]	FALSE	4.63441e-05	8.47799e-05	1	3	13	Q2MI93	Q2MI93 [249-261]		0	1716.92	1.135	0.18	0.522549	5.88	93.7	106.3	3.1	2.51	1247.4	1303.9	890.1	885	1325.3	1431.2	1228	1478.7	880.8	1029.2	1329.2	1511.4		High	High	High	High	High	High	High	High	High	High	High	High	High
	FALSE	High	[R].FVQAGSEVSALLGR.[M]	1xDeamidated [Q3]; 1xTMT6plex [N-Term]	FALSE	8.20522e-05	8.47799e-05	1	3	3	Q2MI93	Q2MI93 [278-291]		0	1663.92	0.93	-0.1	0.553814	4.83	103.6	96.4	0.91	5.51			476.1	527.1					392.8	481.9				Not Found	High	High	Not Found	Not Found	High	High	High	High	Not Found	Not Found	High	High
	FALSE	High	[R].GFQLILSGELDGLPEQAFYLVGTIDEATAK.[A]	1xDeamidated [Q16]; 1xTMT6plex [K30]; 1xTMT6plex [N-Term]	FALSE	6.12767e-05	8.47799e-05	1	2	1	Q2MI93	Q2MI93 [457-486]		0	3654.96																					No Quan Values	Not Found	High	Not Found	Not Found	Not Found	High	High	Not Found	Not Found	Not Found	Not Found	High	High
	FALSE	High	[K].VALVYGQMNEPPGAR.[M]	1xOxidation [M8]; 1xTMT6plex [N-Term]	FALSE	2.05434e-06	8.47799e-05	1	3	58	Q2MI93	Q2MI93 [232-246]		0	1846.97	1.085	0.12	0.501048	2.75	95.9	104.1	0.86	1.77	2479.3	2591	2115.8	2284.6	2006.7	2205.6	2408.7	2877.7	2063.9	2401.5	2022.1	2277.6		High	High	High	High	High	High	High	High	High	High	High	High	High
	FALSE	High	[R].EGNDLYMEMK.[E]	1xDeamidated [N3]; 1xOxidation [M]; 1xTMT6plex [K10]; 1xTMT6plex [N-Term]	FALSE	0.00048549	0.000116902	1	3	31	Q2MI93	Q2MI93 [208-217]		0	1704.82	1.23	0.3	0.483789	5.02	89.7	110.3	2.96	1.84	1767.7	1830.6	1624.8	1705.6	1440.3	1500.2	2012.9	2345.5	1764.3	2062.1	1560.2	1798.7		High	High	High	High	High	High	High	High	High	High	High	High	High
	FALSE	High	[K].AMNLEMESNLK.[K]	2xOxidation [M2; M6]; 1xTMT6plex [K11]; 1xTMT6plex [N-Term]	FALSE	0.000548945	0.000141646	1	2	25	Q2MI93	Q2MI93 [487-497]		0	1769.92	1.144	0.19	0.510544	4.86	93.3	106.7	1.48	6.12	1873.8	2041.2	1355.4	1512.7	1117.6	1257.5	1882.8	2366.4	1375	1701.4	1164.3	1391.2		High	High	High	High	High	High	High	High	High	High	High	High	High
	FALSE	High	[K].VALVYGQMNEPPGAR.[M]	1xDeamidated [Q7]; 1xOxidation [M8]; 1xTMT6plex [N-Term]	FALSE	0.000574176	0.000141646	1	3	2	Q2MI93	Q2MI93 [232-246]		0	1847.95																					No Quan Values	High	Not Found	High	High	High	Not Found	Not Found	Not Found	Not Found	High	High	Not Found	Not Found
	FALSE	High	[R].EGNDLYMEMK.[E]	1xDeamidated [N3]; 2xOxidation [M7; M9]; 1xTMT6plex [K10]; 1xTMT6plex [N-Term]	FALSE	0.000882836	0.000141646	1	3	18	Q2MI93	Q2MI93 [208-217]		0	1720.82	1.113	0.15	0.56139	7.46	94.6	105.4	4.93	2.18	1078.6	1104.8	845.7	859.2	522.3	534.1	1038.1	1234.3	817.4	956.6	519.3	585.5		High	High	High	High	High	High	High	High	High	High	High	High	High
	FALSE	High	[K].AMNLEMESNLKK.[-]	1xOxidation [M6]; 2xTMT6plex [K11; K12]; 1xTMT6plex [N-Term]	FALSE	0.00152622	0.000255214	1	2	3	Q2MI93	Q2MI93 [487-498]		1	2111.18	0.922	-0.12	0.818307	25.63	104	96	20.35	3.84			212.4	177.4	524.6	420.4			144.3	186.4	390.9	433.5		Not Found	High	High	Not Found	Not Found	High	High	High	High	Not Found	Not Found	High	High
	FALSE	High	[K].MPNIYNALVVQGR.[D]	1xDeamidated [N]; 1xOxidation [M1]; 1xTMT6plex [N-Term]	FALSE	0.00217606	0.000328461	1	2	6	Q2MI93	Q2MI93 [40-52]		0	1720.93	1.201	0.26	0.455569	0.04	90.9	109.1	0.34	0.38	287.7	298.4	136.7	156.2	239.5	251.3	298	341.5	152	165.2	268	326.7		High	High	High	High	High	High	High	High	High	High	High	High	High
	FALSE	High	[K].ENIAESK.[MV]	1xTMT6plex [K7]; 1xTMT6plex [N-Term]	FALSE	0.00584911	0.000616931	1	3	17	Q2MI93	Q2MI93 [225-231]		0	1248.72	0.98	-0.03	0.662767	2.52	101	99	2.8	0.39	1770.2	2053.5	3278.9	3744.6	2846.1	3235.2	1596	1798	3008	3473.9	2625.6	2963.7		High	High	High	High	High	High	High	High	High	High	High	High	High
	FALSE	High	[K].AMNLEMESNLK.[K]	1xDeamidated [N9]; 1xOxidation [M6]; 1xTMT6plex [K11]; 1xTMT6plex [N-Term]	FALSE	0.00736767	0.00078127	1	2	1	Q2MI93	Q2MI93 [487-497]		0	1754.91	1.234	0.3	0.463242	0.47	89.5	110.5	4.24	3.8	228.5	265					259.3	310.8						High	Not Found	Not Found	High	High	Not Found	Not Found	Not Found	Not Found	High	High	Not Found	Not Found
	FALSE	High	[K].ESGVINK.[E]	1xTMT6plex [K7]; 1xTMT6plex [N-Term]	FALSE	0.00872013	0.000944449	1	4	16	Q2MI93	Q2MI93 [218-224]		0	1204.73	0.997	0	0.933059	2.35	100.1	99.9	3.69	1.45	2213.6	2813.5	1248.9	1420.1	1692	1947.3	1974.9	2437.8	1177.4	1341.3	1570.3	1815.3		High	High	High	High	High	High	High	High	High	High	High	High	High
	FALSE	High	[R].MPSAVGYQPTLSTEMGSLQER.[I]	1xDeamidated [Q19]; 1xOxidation [M15]; 1xTMT6plex [N-Term]	FALSE	0.0138169	0.00157921	1	3	1	Q2MI93	Q2MI93 [292-312]		0	2528.22																					No Quan Values	Not Found	High	Not Found	Not Found	Not Found	High	High	Not Found	Not Found	Not Found	Not Found	High	High
	FALSE	High	[K].ESGVINK.[E]	1xDeamidated [N6]; 1xTMT6plex [K7]; 1xTMT6plex [N-Term]	FALSE	0.0203826	0.00209182	1	4	3	Q2MI93	Q2MI93 [218-224]		0	1205.71	1.157	0.21	0.491177	3.46	92.7	107.3	2.61	5.91	543.2	608.4	627.5	735	320.6	343	557.7	624.1	671.2	828.2	325.6	426.3		High	High	High	High	High	High	High	High	High	High	High	High	High
	FALSE	High	[K].ENIAESK.[MV]	1xDeamidated [N2]; 1xTMT6plex [K7]; 1xTMT6plex [N-Term]	FALSE	0.0690671	0.00540364	1	3	2	Q2MI93	Q2MI93 [225-231]		0	1249.7	1.118	0.16	0.517284	4.8	94.4	105.6	2.47	2.11	415.6	454.8			423.8	496.1	439.7	473.2			449.5	506.2		High	Not Found	High	High	High	Not Found	Not Found	High	High	High	High	Not Found	Not Found
	FALSE	High	[K].MPNIYNALVVQGR.[D]	2xDeamidated [N3; N6]; 1xOxidation [M1]; 1xTMT6plex [N-Term]	FALSE	0.144401	0.00973121	1	2	1	Q2MI93	Q2MI93 [40-52]		0	1721.91	1.322	0.4	0.561988	21.29	86.1	113.9	19.37	0.75			90.2	74.8					94.6	108.5				Not Found	High	Not Found	Not Found	Not Found	High	High	Not Found	Not Found	Not Found	Not Found	High	High
FALSE	High	Master Protein	A0A3Q7HD09	23 kDa subunit of oxygen evolving system of photosystem II OS=Solanum lycopersicum OX=4081 GN=544077 PE=3 SV=1	0	FALSE	255.959	60	17	1580	2	17	258	27.7	7.83	52736	17	0	0.987	-0.02	0.7487	0.842049	4.67	100.7	99.3	0.4	4.05	2	2	High	High	High	High	High	High	High	High	High	High	High	High	High	High	High	1
	Checked	Confidence	Annotated Sequence	Modifications	Contaminant	Qvality PEP	Qvality q-value	# Protein Groups	# Proteins	# PSMs	Master Protein Accessions	Positions in Master Proteins	Modifications in Master Proteins	# Missed Cleavages	Theo. MH+ [Da]	Abundance Ratio: (Sample) / (Control)	Abundance Ratio (log2): (Sample) / (Control)	Abundance Ratio Adj. P-Value: (Sample) / (Control)	Abundance Ratio Variability [%]: (Sample) / (Control)	Abundances (Grouped): Control	Abundances (Grouped): Sample	Abundances (Grouped) CV [%]: Control	Abundances (Grouped) CV [%]: Sample	Abundance: F1: 126, Control, Controllo, 1	Abundance: F1: 127, Control, Controllo, 2	Abundance: F2: 126, Control, Controllo, 1	Abundance: F2: 127, Control, Controllo, 2	Abundance: F3: 126, Control, Controllo, 1	Abundance: F3: 127, Control, Controllo, 2	Abundance: F1: 128, Sample, Triacontanolo Spray, 1	Abundance: F1: 129, Sample, Triacontanolo Spray, 2	Abundance: F2: 128, Sample, Triacontanolo Spray, 1	Abundance: F2: 129, Sample, Triacontanolo Spray, 2	Abundance: F3: 128, Sample, Triacontanolo Spray, 1	Abundance: F3: 129, Sample, Triacontanolo Spray, 2	Quan Info	Found in File: [F1]	Found in File: [F2]	Found in File: [F3]	Found in Sample: [S1] F1: 126, Control, Controllo, 1	Found in Sample: [S4] F1: 127, Control, Controllo, 2	Found in Sample: [S2] F2: 126, Control, Controllo, 1	Found in Sample: [S7] F2: 127, Control, Controllo, 2	Found in Sample: [S3] F3: 126, Control, Controllo, 1	Found in Sample: [S10] F3: 127, Control, Controllo, 2	Found in Sample: [S5] F1: 128, Sample, Triacontanolo Spray, 1	Found in Sample: [S6] F1: 129, Sample, Triacontanolo Spray, 2	Found in Sample: [S8] F2: 128, Sample, Triacontanolo Spray, 1	Found in Sample: [S9] F2: 129, Sample, Triacontanolo Spray, 2
	FALSE	High	[K].ENTDFLPYNGDGFK.[L]	1xDeamidated [N]; 1xTMT6plex [K14]; 1xTMT6plex [N-Term]	FALSE	4.00629e-07	3.23444e-05	1	2	105	A0A3Q7HD09	A0A3Q7HD09 [86-99]		0	2076.03	1.033	0.05	0.750559	6.36	98.4	101.6	2.26	3.81	6319.8	7165.3	6352.9	7173	8722.4	9832.7	6231.4	6651.8	6293.7	6749.7	8604.5	9309.8		High	High	High	High	High	High	High	High	High	High	High	High	High
	FALSE	High	[R].TADGDEGGKHQLITATVNDGK.[L]	2xTMT6plex [K9; K21]; 1xTMT6plex [N-Term]	FALSE	1.13949e-08	3.23444e-05	1	2	6	A0A3Q7HD09	A0A3Q7HD09 [207-227]		1	2814.52	0.874	-0.19	0.758235	30.15	106.7	93.3	28.36	0.18	602.7	422.1	735.5	614.6	477.7	343.6	369	423.8	514.9	576.8	312.7	361		High	High	High	High	High	High	High	High	High	High	High	High	High
	FALSE	High	[K].TDSEGGFESGAVATANLLEASSATVGGKEYYYLSVLTR.[T]	1xTMT6plex [K28]; 1xTMT6plex [N-Term]	FALSE	1.21771e-08	3.23444e-05	1	1	3	A0A3Q7HD09	A0A3Q7HD09 [169-206]		1	4372.22																					No Quan Values	Not Found	High	High	Not Found	Not Found	High	High	High	High	Not Found	Not Found	High	High
	FALSE	High	[K].TDSEGGFESGAVATANLLEASSATVGGKEYYYLSVLTR.[T]	1xDeamidated [N16]; 1xTMT6plex [K28]; 1xTMT6plex [N-Term]	FALSE	3.81171e-07	3.23444e-05	1	1	1	A0A3Q7HD09	A0A3Q7HD09 [169-206]		1	4373.21																					No Quan Values	Not Found	Not Found	High	Not Found	Not Found	Not Found	Not Found	High	High	Not Found	Not Found	Not Found	Not Found
	FALSE	High	[K].TDSEGGFESGAVATANLLEASSATVGGK.[E]	1xDeamidated [N16]; 1xTMT6plex [K28]; 1xTMT6plex [N-Term]	FALSE	4.38573e-13	3.23444e-05	1	1	31	A0A3Q7HD09	A0A3Q7HD09 [169-196]		0	3085.56	1.063	0.09	0.455569	0.22	97	103	3.8	3.59	1693.2	1716.9	690.4	731.5	596.1	627.5	1716	1759.3	686.5	767.3	570.8	621		High	High	High	High	High	High	High	High	High	High	High	High	High
	FALSE	High	[K].TDSEGGFESGAVATANLLEASSATVGGK.[E]	1xTMT6plex [K28]; 1xTMT6plex [N-Term]	FALSE	3.23925e-14	3.23444e-05	1	1	287	A0A3Q7HD09	A0A3Q7HD09 [169-196]		0	3084.57	0.989	-0.02	0.870617	4.18	100.5	99.5	2.87	6.85	11637.3	12204.6	13302.1	14030.5	13484.3	14016	10856.7	11165.7	12358.5	12784.7	12604.5	12913.3		High	High	High	High	High	High	High	High	High	High	High	High	High
	FALSE	High	[K].KSITDYGSPEEFLSK.[V]	2xTMT6plex [K1; K15]; 1xTMT6plex [N-Term]	FALSE	2.79205e-08	3.23444e-05	1	2	6	A0A3Q7HD09	A0A3Q7HD09 [141-155]		1	2388.33	0.944	-0.08	0.684461	8.11	102.9	97.1	12.26	4.56	1014.9	962.7	712.3	636.2	409.4	380.2	859.5	931.7	568.8	614.1	335.7	345.2		High	High	High	High	High	High	High	High	High	High	High	High	High
	FALSE	High	[K].HQLITATVNDGK.[L]	1xTMT6plex [K12]; 1xTMT6plex [N-Term]	FALSE	2.4656e-07	3.23444e-05	1	2	75	A0A3Q7HD09	A0A3Q7HD09 [216-227]		0	1755.02	0.961	-0.06	0.772261	8.75	102	98	3.53	4.8	6343.2	7261.7	4734.6	5439.6	3552.2	4201.8	5912.5	6244.9	4399.8	4705.9	3414.3	3583.1		High	High	High	High	High	High	High	High	High	High	High	High	High
	FALSE	High	[K].HQLITATVNDGK.[L]	1xDeamidated [N/Q]; 1xTMT6plex [K12]; 1xTMT6plex [N-Term]	FALSE	3.14904e-08	3.23444e-05	1	2	42	A0A3Q7HD09	A0A3Q7HD09 [216-227]		0	1756	1.054	0.08	0.551503	3.29	97.3	102.7	0.36	2.78	2599.2	2853.2	2513	2792.2	2705.2	3014.3	2593.7	2806.2	2512	2800.3	2585.1	2863.5		High	High	High	High	High	High	High	High	High	High	High	High	High
	FALSE	High	[K].QDDASNAAVSR.[R]	1xTMT6plex [N-Term]	FALSE	6.37606e-07	3.23444e-05	1	2	3	A0A3Q7HD09	A0A3Q7HD09 [40-50]		0	1362.68	1.2	0.26	0.517022	7.76	90.9	109.1	3.73	3.66	175.8	203.3	143.4	164.2	148.4	173.5	186.6	217.6	166.9	176.9	174.5	187.6		High	High	High	High	High	High	High	High	High	High	High	High	High
	FALSE	High	[R].YEDNFDSTSNLIVAVTPTDKK.[S]	1xDeamidated [N]; 2xTMT6plex [K20; K21]; 1xTMT6plex [N-Term]	FALSE	1.13023e-07	3.23444e-05	1	2	15	A0A3Q7HD09	A0A3Q7HD09 [121-141]		1	3045.62	0.921	-0.12	0.625965	8.2	104.1	95.9	10.78	2.98	558.6	523.7	280.4	272.9	387	345.6	464.2	485.9	229	277.5	296.3	320.9		High	High	High	High	High	High	High	High	High	High	High	High	High
	FALSE	High	[R].YEDNFDSTSNLIVAVTPTDK.[K]	1xDeamidated [N]; 1xTMT6plex [K20]; 1xTMT6plex [N-Term]	FALSE	4.61208e-09	3.23444e-05	1	2	24	A0A3Q7HD09	A0A3Q7HD09 [121-140]		0	2688.37	1.039	0.06	0.596065	3.33	98.1	101.9	1.42	1.76	85.8	100.4	473.1	520.9	463.1	534.6	88.7	101.3	455.9	504.6	445.1	492.6		High	High	High	High	High	High	High	High	High	High	High	High	High
	FALSE	High	[R].YEDNFDSTSNLIVAVTPTDKK.[S]	2xTMT6plex [K20; K21]; 1xTMT6plex [N-Term]	FALSE	5.69741e-11	3.23444e-05	1	2	67	A0A3Q7HD09	A0A3Q7HD09 [121-141]		1	3044.64	0.903	-0.15	0.603102	8.47	105.1	94.9	14.83	6.81	3870.3	3447.2	3805.2	3327.7	3474.3	3092.4	3047.5	3138.8	2976	3063.4	2682.4	2795.8		High	High	High	High	High	High	High	High	High	High	High	High	High
	FALSE	High	[R].YEDNFDSTSNLIVAVTPTDK.[K]	1xTMT6plex [K20]; 1xTMT6plex [N-Term]	FALSE	1.31723e-10	3.23444e-05	1	2	357	A0A3Q7HD09	A0A3Q7HD09 [121-140]		0	2687.38	1.02	0.03	0.866428	8.06	99	101	4.18	3.5	11804.5	13739.7	10469	12133.2	10006.3	11576.6	11720.7	12664.1	10302	11018.4	9841.1	10699.2		High	High	High	High	High	High	High	High	High	High	High	High	High
	FALSE	High	[K].SITDYGSPEEFLSK.[V]	1xTMT6plex [K14]; 1xTMT6plex [N-Term]	FALSE	7.58594e-11	3.23444e-05	1	2	109	A0A3Q7HD09	A0A3Q7HD09 [142-155]		0	2031.07	0.994	-0.01	0.959013	7.44	100.3	99.7	3.59	3.5	7648.7	8860.2	7817.1	8924.9	7624.8	8774.8	7349.7	7934.2	7465.9	8123.2	7324.8	7879.4		High	High	High	High	High	High	High	High	High	High	High	High	High
	FALSE	High	[R].TADGDEGGKHQLITATVNDGK.[L]	1xDeamidated [Q11]; 2xTMT6plex [K9; K21]; 1xTMT6plex [N-Term]	FALSE	2.58094e-06	8.47799e-05	1	2	2	A0A3Q7HD09	A0A3Q7HD09 [207-227]		1	2815.5	0.711	-0.49	0.68613	48.77	116.9	83.1	42.21	2.18			88.8	52.9	75.8	44.4			47.7	50.3	31.4	40.7		Not Found	High	High	Not Found	Not Found	High	High	High	High	Not Found	Not Found	High	High
	FALSE	High	[R].TADGDEGGK.[H]	1xTMT6plex [K9]; 1xTMT6plex [N-Term]	FALSE	8.30855e-05	8.47799e-05	1	2	70	A0A3Q7HD09	A0A3Q7HD09 [207-215]		0	1307.68	0.954	-0.07	0.722189	8.07	102.4	97.6	3.14	4.56	9146.2	10006.4	6846.8	8004.9	6844.8	7826.1	8282.3	8820.2	6595.5	6852.4	6281.7	6727.2		High	High	High	High	High	High	High	High	High	High	High	High	High
	FALSE	High	[K].ENTDFLPYNGDGFK.[L]	2xDeamidated [N2; N9]; 1xTMT6plex [K14]; 1xTMT6plex [N-Term]	FALSE	1.06278e-05	8.47799e-05	1	2	50	A0A3Q7HD09	A0A3Q7HD09 [86-99]		0	2077.02	1.155	0.21	0.470942	0.1	92.8	107.2	3.98	3.88	2264.2	2397.4	2261.7	2327.4	2075.4	2120	2440.2	2669	2413.8	2567.9	2160.9	2326.3		High	High	High	High	High	High	High	High	High	High	High	High	High
	FALSE	High	[K].ENTDFLPYNGDGFK.[L]	1xTMT6plex [K14]; 1xTMT6plex [N-Term]	FALSE	1.54934e-06	8.47799e-05	1	2	31	A0A3Q7HD09	A0A3Q7HD09 [86-99]		0	2075.05	0.802	-0.32	0.570843	15.11	111	89	13.21	1.14	2218.4	2826.7	1993.9	2641.7	2181.8	2819.9	1888.6	2117	1622.8	1812.2	1723.7	1929.3		High	High	High	High	High	High	High	High	High	High	High	High	High
	FALSE	High	[R].YEDNFDSTSNLIVAVTPTDKK.[S]	2xDeamidated [N4; N10]; 2xTMT6plex [K20; K21]; 1xTMT6plex [N-Term]	FALSE	1.57055e-05	8.47799e-05	1	2	2	A0A3Q7HD09	A0A3Q7HD09 [121-141]		1	3046.61	1.172	0.23	0.571394	10.87	92.1	107.9	2.11	12.44	117.3	120.9			79.5	97.8	115	152.2			80.8	111.8		High	Not Found	High	High	High	Not Found	Not Found	High	High	High	High	Not Found	Not Found
	FALSE	High	[R].YEDNFDSTSNLIVAVTPTDK.[K]	2xDeamidated [N4; N10]; 1xTMT6plex [K20]; 1xTMT6plex [N-Term]	FALSE	0.000113606	8.47799e-05	1	2	1	A0A3Q7HD09	A0A3Q7HD09 [121-140]		0	2689.35	1.208	0.27	0.560438	13.78	90.6	109.4	12.63	0.47			288.4	377					350.3	394.9				Not Found	High	Not Found	Not Found	Not Found	High	High	Not Found	Not Found	Not Found	Not Found	High	High
	FALSE	High	[K].FVENAATSFSIA.[-]	1xDeamidated [N4]; 1xTMT6plex [N-Term]	FALSE	6.74452e-05	8.47799e-05	1	2	6	A0A3Q7HD09	A0A3Q7HD09 [247-258]		0	1486.76	1.05	0.07	0.793498	11.77	97.6	102.4	9.13	2.07	113.5	108.9	385.6	357.4	253.8	259.1	100.9	118	342.8	373.2	230.4	277.2		High	High	High	High	High	High	High	High	High	High	High	High	High
	FALSE	High	[K].FVENAATSFSIA.[-]	1xTMT6plex [N-Term]	FALSE	0.000231637	8.47799e-05	1	2	102	A0A3Q7HD09	A0A3Q7HD09 [247-258]		0	1485.78	1.04	0.06	0.625333	3.94	98	102	2.2	5.96	1004	1124.9	1317.5	1459.3	1279.9	1444.1	940.5	1199.2	1191.8	1477.1	1202.4	1464.6		High	High	High	High	High	High	High	High	High	High	High	High	High
	FALSE	High	[K].HQLITATVNDGK.[L]	2xDeamidated [Q2; N9]; 1xTMT6plex [K12]; 1xTMT6plex [N-Term]	FALSE	0.000223129	8.47799e-05	1	2	1	A0A3Q7HD09	A0A3Q7HD09 [216-227]		0	1756.98	1.015	0.02	0.93653	13.09	99.3	100.7	5.68	6.78	136.1	161.1					138.4	142.8						High	Not Found	Not Found	High	High	Not Found	Not Found	Not Found	Not Found	High	High	Not Found	Not Found
	FALSE	High	[K].KFVENAATSFSIA.[-]	1xTMT6plex [K1]; 1xTMT6plex [N-Term]	FALSE	3.8102e-05	8.47799e-05	1	2	49	A0A3Q7HD09	A0A3Q7HD09 [246-258]		1	1843.04	0.954	-0.07	0.594218	3.95	102.4	97.6	5.57	1.8	2775.7	2815	3164.4	3196.4	2993	3042.4	2295.8	2584.4	2692.2	2993.2	2592.2	2830.4		High	High	High	High	High	High	High	High	High	High	High	High	High
	FALSE	High	[K].KFVENAATSFSIA.[-]	1xDeamidated [N5]; 1xTMT6plex [K1]; 1xTMT6plex [N-Term]	FALSE	0.000118445	8.47799e-05	1	2	9	A0A3Q7HD09	A0A3Q7HD09 [246-258]		1	1844.02	1.107	0.15	0.517022	5.09	94.9	105.1	10.36	5.52	358.1	323.7	384.8	363.1	368.2	365.8	346.1	363.6	378.4	390.8	357.6	390.1		High	High	High	High	High	High	High	High	High	High	High	High	High
	FALSE	High	[K].EYYYLSVLTR.[T]	1xTMT6plex [N-Term]	FALSE	3.21213e-05	8.47799e-05	1	2	51	A0A3Q7HD09	A0A3Q7HD09 [197-206]		0	1535.83	0.99	-0.01	0.730946	1.82	100.5	99.5	0.06	1.8	4419.4	4822.6	5267.7	5833.3	4991.3	5418.4	4073.9	4460	4863.5	5432.9	4582.4	5059.3		High	High	High	High	High	High	High	High	High	High	High	High	High
	FALSE	High	[K].EVEYPGQVLR.[Y]	1xTMT6plex [N-Term]	FALSE	1.7571e-05	8.47799e-05	1	2	45	A0A3Q7HD09	A0A3Q7HD09 [111-120]		0	1418.78	0.967	-0.05	0.707324	5.33	101.7	98.3	3.5	1.59	4362.7	5006.5	3250.5	3668.8	3798.8	4368.1	3972.6	4506	3081.9	3324.4	3474.4	3815.7		High	High	High	High	High	High	High	High	High	High	High	High	High
	FALSE	High	[K].VDYLLGK.[Q]	1xTMT6plex [K7]; 1xTMT6plex [N-Term]	FALSE	0.0251787	0.00239316	1	2	29	A0A3Q7HD09	A0A3Q7HD09 [156-162]		0	1265.79	0.925	-0.11	0.656456	9.6	103.9	96.1	1.54	7.61	4840.7	5371.6	5032.9	5668.7	6064.5	6778.7	4384.4	4462.2	4588.5	4691.1	5463.9	5583.1		High	High	High	High	High	High	High	High	High	High	High	High	High
	FALSE	High	[K].AQAGDK.[R]	1xTMT6plex [K6]; 1xTMT6plex [N-Term]	FALSE	0.0994095	0.00686998	1	2	1	A0A3Q7HD09	A0A3Q7HD09 [233-238]		0	1047.62	0.959	-0.06	0.698587	6.32	102.1	97.9	7.12	1.1					225.2	272.4					206.7	237.7		Not Found	Not Found	High	Not Found	Not Found	Not Found	Not Found	High	High	Not Found	Not Found	Not Found	Not Found
FALSE	High	Master Protein	A0A3Q7HGJ9	Phosphoglycerate kinase OS=Solanum lycopersicum OX=4081 PE=3 SV=1	0	FALSE	590.864	74	60	1396	60	60	883	92.7	6.93	42052	60	0	0.936	-0.09	0.0321985	0.423609	0.46	103.3	96.7	0.64	0.2	2	2	High	High	High	High	High	High	High	High	High	High	High	High	High	High	High	1
	Checked	Confidence	Annotated Sequence	Modifications	Contaminant	Qvality PEP	Qvality q-value	# Protein Groups	# Proteins	# PSMs	Master Protein Accessions	Positions in Master Proteins	Modifications in Master Proteins	# Missed Cleavages	Theo. MH+ [Da]	Abundance Ratio: (Sample) / (Control)	Abundance Ratio (log2): (Sample) / (Control)	Abundance Ratio Adj. P-Value: (Sample) / (Control)	Abundance Ratio Variability [%]: (Sample) / (Control)	Abundances (Grouped): Control	Abundances (Grouped): Sample	Abundances (Grouped) CV [%]: Control	Abundances (Grouped) CV [%]: Sample	Abundance: F1: 126, Control, Controllo, 1	Abundance: F1: 127, Control, Controllo, 2	Abundance: F2: 126, Control, Controllo, 1	Abundance: F2: 127, Control, Controllo, 2	Abundance: F3: 126, Control, Controllo, 1	Abundance: F3: 127, Control, Controllo, 2	Abundance: F1: 128, Sample, Triacontanolo Spray, 1	Abundance: F1: 129, Sample, Triacontanolo Spray, 2	Abundance: F2: 128, Sample, Triacontanolo Spray, 1	Abundance: F2: 129, Sample, Triacontanolo Spray, 2	Abundance: F3: 128, Sample, Triacontanolo Spray, 1	Abundance: F3: 129, Sample, Triacontanolo Spray, 2	Quan Info	Found in File: [F1]	Found in File: [F2]	Found in File: [F3]	Found in Sample: [S1] F1: 126, Control, Controllo, 1	Found in Sample: [S4] F1: 127, Control, Controllo, 2	Found in Sample: [S2] F2: 126, Control, Controllo, 1	Found in Sample: [S7] F2: 127, Control, Controllo, 2	Found in Sample: [S3] F3: 126, Control, Controllo, 1	Found in Sample: [S10] F3: 127, Control, Controllo, 2	Found in Sample: [S5] F1: 128, Sample, Triacontanolo Spray, 1	Found in Sample: [S6] F1: 129, Sample, Triacontanolo Spray, 2	Found in Sample: [S8] F2: 128, Sample, Triacontanolo Spray, 1	Found in Sample: [S9] F2: 129, Sample, Triacontanolo Spray, 2
	FALSE	High	[R].LSELLGIQVVK.[A]	1xTMT6plex [K11]; 1xTMT6plex [N-Term]	FALSE	2.54848e-08	3.23444e-05	1	1	13	A0A3Q7HGJ9	A0A3Q7HGJ9 [159-169]		0	1657.07	0.879	-0.19	0.473217	1.15	106.5	93.5	3.82	2.73	1506.7	1569.1	1994.7	2065.3	2544.7	2624.1	1218.1	1342.7	1593.5	1739.9	1951.4	2174.1		High	High	High	High	High	High	High	High	High	High	High	High	High
	FALSE	High	[K].LVDSLPEGGVLLLENVR.[F]	1xTMT6plex [N-Term]	FALSE	5.8897e-11	3.23444e-05	1	1	21	A0A3Q7HGJ9	A0A3Q7HGJ9 [181-197]		0	2052.19	0.874	-0.19	0.494575	3.94	106.7	93.3	1.78	1.98	2173.5	2429.6	2011.9	2293.1	2130.1	2384.4	1786	1971.3	1636.8	1830.1	1756.2	1937.1		High	High	High	High	High	High	High	High	High	High	High	High	High
	FALSE	High	[K].FLKPSVAGFLLQK.[E]	2xTMT6plex [K3; K13]; 1xTMT6plex [N-Term]	FALSE	2.51696e-08	3.23444e-05	1	1	11	A0A3Q7HGJ9	A0A3Q7HGJ9 [241-253]		0	2135.36	0.75	-0.41	0.469959	0.81	114.3	85.7	0.06	0.83	2075.1	2268.2	2391.5	2563.9	1845.1	1973.5	1420.2	1632.2	1733.3	1961.5	1214.3	1391.4		High	High	High	High	High	High	High	High	High	High	High	High	High
	FALSE	High	[VK].MSHISTGGGASLELLEGK.[VQ]	1xTMT6plex [K18]; 1xTMT6plex [N-Term]	FALSE	4.95038e-07	3.23444e-05	1	1	1	A0A3Q7HGJ9	A0A3Q7HGJ9 [448-465]; [855-872]		0	2245.23	0.948	-0.08	0.54288	2.94	102.7	97.3	5.26	2.46					145.9	171.9					129.4	151.7		Not Found	Not Found	High	Not Found	Not Found	Not Found	Not Found	High	High	Not Found	Not Found	Not Found	Not Found
	FALSE	High	[K].ELDYLVGAVSTPK.[R]	1xTMT6plex [K13]; 1xTMT6plex [N-Term]	FALSE	1.01045e-07	3.23444e-05	1	1	35	A0A3Q7HGJ9	A0A3Q7HGJ9 [254-266]		0	1850.07	0.908	-0.14	0.534936	5.24	104.8	95.2	2.62	2.37	2742.6	3041.6	3111.2	3540.9	2394.9	2741	2306.4	2559.6	2688.8	2954	2065.6	2233.9		High	High	High	High	High	High	High	High	High	High	High	High	High
	FALSE	High	[K].MANDSVGPEVENLVAGLPEGGVVLLENVR.[F]	1xTMT6plex [N-Term]	FALSE	2.25807e-13	3.23444e-05	1	1	6	A0A3Q7HGJ9	A0A3Q7HGJ9 [576-604]		0	3206.69	1.055	0.08	0.680745	7.42	97.3	102.7	2.05	5.02	168.7	163.6	153	183.4	143.1	151.1	138.7	173	140.7	162.9	133.2	169.9		High	High	High	High	High	High	High	High	High	High	High	High	High
	FALSE	High	[K].IVPASEIPDGWMGLDIGPDAIK.[S]	1xTMT6plex [K22]; 1xTMT6plex [N-Term]	FALSE	8.07716e-07	3.23444e-05	1	1	12	A0A3Q7HGJ9	A0A3Q7HGJ9 [767-788]		0	2752.5	1.003	0	0.768187	0.62	99.9	100.1	1.96	1.37	1188.9	1298.5	1557.3	1767.6	1179.2	1326.1	1021.6	1181.7	1478.2	1688.6	1089.1	1257.6		High	High	High	High	High	High	High	High	High	High	High	High	High
	FALSE	High	[K].IVPASAIPDGWMGLDIGPDSIK.[T]	1xOxidation [M12]; 1xTMT6plex [K22]; 1xTMT6plex [N-Term]	FALSE	2.60223e-07	3.23444e-05	1	1	13	A0A3Q7HGJ9	A0A3Q7HGJ9 [360-381]		0	2726.48	1.109	0.15	0.564713	7.29	94.8	105.2	3.95	2.99	1638.1	1712.1	1742.2	1788.9	1896.4	1961.5	1563.8	1848	1691.4	2015.4	1836	2169.3		High	High	High	High	High	High	High	High	High	High	High	High	High
	FALSE	High	[K].IVPASAIPDGWMGLDIGPDSIK.[T]	1xTMT6plex [K22]; 1xTMT6plex [N-Term]	FALSE	5.28953e-08	3.23444e-05	1	1	19	A0A3Q7HGJ9	A0A3Q7HGJ9 [360-381]		0	2710.49	0.866	-0.21	0.470942	1.14	107.2	92.8	1.34	0.25	2635.6	2895.6	2626.8	2912.4	1739.6	1958.6	2051.6	2372.4	2116.5	2387	1405.1	1614.4		High	High	High	High	High	High	High	High	High	High	High	High	High
	FALSE	High	[K].LASLADLYVNDAFGTAHR.[A]	1xDeamidated [N10]; 1xTMT6plex [N-Term]	FALSE	3.13559e-09	3.23444e-05	1	1	11	A0A3Q7HGJ9	A0A3Q7HGJ9 [213-230]; [620-637]		0	2164.12	0.995	-0.01	0.929755	3.84	100.3	99.7	0.96	2.7	296.9	332	580.6	629.2	602.1	663.8	287.7	306.6	543	615.3	555.8	607.6		High	High	High	High	High	High	High	High	High	High	High	High	High
	FALSE	High	[K].LASLADLYVNDAFGTAHR.[A]	1xTMT6plex [N-Term]	FALSE	1.86623e-11	3.23444e-05	1	1	20	A0A3Q7HGJ9	A0A3Q7HGJ9 [213-230]; [620-637]		0	2163.14	0.923	-0.12	0.473217	0.85	104	96	2.31	1.49	1473.8	1663.1	1899.3	2208.4	2016.7	2253.9	1256.7	1455.4	1641.5	1910.1	1694.4	1964.3		High	High	High	High	High	High	High	High	High	High	High	High	High
	FALSE	High	[K].GVTTIIGGGDSVAAVEK.[V]	1xTMT6plex [K17]; 1xTMT6plex [N-Term]	FALSE	8.62256e-15	3.23444e-05	1	1	222	A0A3Q7HGJ9	A0A3Q7HGJ9 [425-441]; [832-848]		0	2032.17	0.957	-0.06	0.470942	0.18	102.2	97.8	1.16	1.34	8559.5	9629.7	10041.2	11179.6	11516.5	12611.9	7500.4	8627.4	8912.8	10196.6	9856.7	11472.9		High	High	High	High	High	High	High	High	High	High	High	High	High
	FALSE	High	[K].GVSLLLPSDVVIADK.[F]	1xTMT6plex [K15]; 1xTMT6plex [N-Term]	FALSE	2.95825e-10	3.23444e-05	1	1	29	A0A3Q7HGJ9	A0A3Q7HGJ9 [337-351]		0	1984.21	0.908	-0.14	0.482448	2.1	104.8	95.2	0.9	1.1	3709.5	4127.7	3258.8	3592.4	3415.4	3783.5	3138.6	3509.8	2780.9	3047.7	2881.3	3233.8		High	High	High	High	High	High	High	High	High	High	High	High	High
	FALSE	High	[K].GVSLLLPTDVVIADK.[F]	1xTMT6plex [K15]; 1xTMT6plex [N-Term]	FALSE	3.14821e-10	3.23444e-05	1	1	5	A0A3Q7HGJ9	A0A3Q7HGJ9 [744-758]		0	1998.23	1.051	0.07	0.475917	0.64	97.5	102.5	1.9	2.51	649.1	731.7	1878.9	2109.5	1342.6	1505.6	642.9	731.7	1801.7	2118.5	1255.6	1536.6		High	High	High	High	High	High	High	High	High	High	High	High	High
	FALSE	High	[K].KSVGDLSSSDLK.[G]	2xTMT6plex [K1; K12]; 1xTMT6plex [N-Term]	FALSE	6.64617e-07	3.23444e-05	1	1	8	A0A3Q7HGJ9	A0A3Q7HGJ9 [80-91]		1	1923.14	0.836	-0.26	0.51617	6.32	108.9	91.1	9.82	3.81	556	504.9	1591.8	1516.1	1185.5	1115	379.8	405.8	1170.1	1266.1	885.7	934.8		High	High	High	High	High	High	High	High	High	High	High	High	High
	FALSE	High	[K].KLASLADLYVNDAFGTAHR.[A]	1xTMT6plex [K1]; 1xTMT6plex [N-Term]	FALSE	3.70165e-09	3.23444e-05	1	1	4	A0A3Q7HGJ9	A0A3Q7HGJ9 [212-230]; [619-637]		1	2520.4	1.024	0.03	0.876759	8.95	98.8	101.2	11.94	3.44	110.7	96.8	402.5	382.1	162.4	148.6	100.1	105.9	363.2	390.3	128.1	164.3		High	High	High	High	High	High	High	High	High	High	High	High	High
	FALSE	High	[K].KLASLADLYVNDAFGTAHR.[A]	1xDeamidated [N11]; 1xTMT6plex [K1]; 1xTMT6plex [N-Term]	FALSE	5.20309e-07	3.23444e-05	1	1	1	A0A3Q7HGJ9	A0A3Q7HGJ9 [212-230]; [619-637]		1	2521.38	0.994	-0.01	0.957273	20.25	100.3	99.7	19.81	0.68	220	181.2					174.9	196.8						High	Not Found	Not Found	High	High	Not Found	Not Found	Not Found	Not Found	High	High	Not Found	Not Found
	FALSE	High	[K].TVIWNGPMGVFEFDK.[F]	1xTMT6plex [K15]; 1xTMT6plex [N-Term]	FALSE	3.07162e-08	3.23444e-05	1	1	7	A0A3Q7HGJ9	A0A3Q7HGJ9 [392-406]		0	2198.17	0.767	-0.38	0.499376	7.89	113.2	86.8	6.12	1.4	906.1	1075.8	973.3	1160	503.3	607.4	667.8	743.7	712.2	823	402.6	420.1		High	High	High	High	High	High	High	High	High	High	High	High	High
	FALSE	High	[K].TVIWNGPMGVFEFDK.[F]	1xDeamidated [N5]; 1xTMT6plex [K15]; 1xTMT6plex [N-Term]	FALSE	8.52272e-09	3.23444e-05	1	1	21	A0A3Q7HGJ9	A0A3Q7HGJ9 [392-406]		0	2199.16	0.967	-0.05	0.501048	1.09	101.7	98.3	2.78	1.74	2542.4	2669.8	3084.9	3205.7	2767	2955	2237.9	2479	2684.8	2990.7	2441.5	2671.5		High	High	High	High	High	High	High	High	High	High	High	High	High
	FALSE	High	[K].IGVIESLLEK.[CV]	1xTMT6plex [K10]; 1xTMT6plex [N-Term]	FALSE	5.26825e-07	3.23444e-05	1	1	16	A0A3Q7HGJ9	A0A3Q7HGJ9 [282-291]; [689-698]		0	1558.98	0.809	-0.31	0.510215	8.89	110.6	89.4	1.74	6.73	1706.9	1914.1	3555.7	3973.9	2903.7	3267.6	1338.6	1387.7	2790.5	2865.5	2336.8	2390.5		High	High	High	High	High	High	High	High	High	High	High	High	High
	FALSE	High	[K].AQGLSVGSSLVEEDK.[L]	1xTMT6plex [K15]; 1xTMT6plex [N-Term]	FALSE	8.20815e-11	3.23444e-05	1	1	11	A0A3Q7HGJ9	A0A3Q7HGJ9 [308-322]		0	1977.09	1.062	0.09	0.689627	8.79	97	103	10.48	2.12	752.5	944.2	723.7	901.6	953.5	1246.2	747.8	852.8	747.2	873.7	1018.7	1189.6		High	High	High	High	High	High	High	High	High	High	High	High	High
	FALSE	High	[K].AQGLSVGSSLVEEDKLELATSLLEK.[A]	2xTMT6plex [K15; K25]; 1xTMT6plex [N-Term]	FALSE	7.83882e-14	3.23444e-05	1	1	203	A0A3Q7HGJ9	A0A3Q7HGJ9 [308-332]		1	3303.89	0.864	-0.21	0.488674	4.23	107.3	92.7	0.29	3.75	6207.3	6878	7738	8515.3	5226.5	5730.2	5040.4	5413.8	6350.8	6798.4	4258.8	4592.5		High	High	High	High	High	High	High	High	High	High	High	High	High
	FALSE	High	[K].AQGYAVGSSLVEEDK.[L]	1xTMT6plex [K15]; 1xTMT6plex [N-Term]	FALSE	1.99485e-09	3.23444e-05	1	1	6	A0A3Q7HGJ9	A0A3Q7HGJ9 [715-729]		0	2011.07	1.017	0.02	0.957267	15.01	99.1	100.9	14.22	0.03	215.8	283.6	72.8	103	222.8	298.2	222.7	252.9	79.3	87.9	216.9	270.4		High	High	High	High	High	High	High	High	High	High	High	High	High
	FALSE	High	[K].AQGYAVGSSLVEEDKLDLATSLMEK.[A]	2xTMT6plex [K15; K25]; 1xTMT6plex [N-Term]	FALSE	8.73639e-10	3.23444e-05	1	1	8	A0A3Q7HGJ9	A0A3Q7HGJ9 [715-739]		1	3341.81	0.975	-0.04	0.66859	3.3	101.3	98.7	0.69	2.46	920.9	958.9	734.1	825.4	877	949.9	795.3	946	663.2	778.6	766.9	875.4		High	High	High	High	High	High	High	High	High	High	High	High	High
	FALSE	High	[K].SFGSALDTTK.[T]	1xTMT6plex [K10]; 1xTMT6plex [N-Term]	FALSE	6.40257e-07	3.23444e-05	1	1	11	A0A3Q7HGJ9	A0A3Q7HGJ9 [789-798]		0	1484.84	1.037	0.05	0.477435	0.6	98.2	101.8	1.76	2.33	1552.5	1738.3	1675.8	1817.9	914.5	1057.5	1474.5	1726.8	1554.8	1870.6	868.5	993		High	High	High	High	High	High	High	High	High	High	High	High	High
	FALSE	High	[R].ADLNVPLDDSQNITDDTR.[I]	1xTMT6plex [N-Term]	FALSE	4.19174e-10	3.23444e-05	1	1	83	A0A3Q7HGJ9	A0A3Q7HGJ9 [99-116]		0	2231.1	0.971	-0.04	0.509163	1.17	101.5	98.5	0.7	1.82	2016.4	2166.2	1730.4	1915.8	1648	1795.9	1807.1	2158.9	1527.1	1764.9	1409.6	1669		High	High	High	High	High	High	High	High	High	High	High	High	High
	FALSE	High	[R].ADLNVPLDDSQNITDDTRIR.[A]	1xTMT6plex [N-Term]	FALSE	6.87046e-07	3.23444e-05	1	1	2	A0A3Q7HGJ9	A0A3Q7HGJ9 [99-118]		1	2500.28	1.705	0.77	0.618823	47.06	73.9	126.1	4.24	38.9			92.3	97.4	131.4	132			110.8	246.7	143.3	255.8		Not Found	High	High	Not Found	Not Found	High	High	High	High	Not Found	Not Found	High	High
	FALSE	High	[K].ADDCIGPEVDK.[L]	1xCarbamidomethyl [C4]; 1xTMT6plex [K11]; 1xTMT6plex [N-Term]	FALSE	6.75738e-07	3.23444e-05	1	1	37	A0A3Q7HGJ9	A0A3Q7HGJ9 [170-180]		0	1676.86	0.853	-0.23	0.50748	5.63	108	92	4.65	0.72	3058.5	3507.1	3035.9	3508.8	2457.2	2905.1	2423.3	2740.9	2463	2828.4	2031.6	2252.1		High	High	High	High	High	High	High	High	High	High	High	High	High
	FALSE	High	[K].ADDCIGPEVDKLVDSLPEGGVLLLENVR.[F]	1xCarbamidomethyl [C4]; 1xTMT6plex [K11]; 1xTMT6plex [N-Term]	FALSE	5.22271e-10	3.23444e-05	1	1	5	A0A3Q7HGJ9	A0A3Q7HGJ9 [170-197]		1	3480.87	0.877	-0.19	0.739919	25.87	106.5	93.5	26.34	2.1	336.1	251.8	285.2	213.8	159.6	121	220.9	248.9	192.7	210.8	113.7	125.5		High	High	High	High	High	High	High	High	High	High	High	High	High
	FALSE	High	[R].AHASTEGVAK.[V]	1xTMT6plex [K10]; 1xTMT6plex [N-Term]	FALSE	3.59661e-07	3.23444e-05	1	1	8	A0A3Q7HGJ9	A0A3Q7HGJ9 [638-647]		0	1428.82	1.024	0.03	0.641646	2.7	98.8	101.2	0.65	1.92	3529.8	4097.7	273.1	295.8	35.8	42.6	3044.8	3347.3	251.7	293.5	40.7	45		High	High	High	High	High	High	High	High	High	High	High	High	High
	FALSE	High	[R].AHASTEGVTK.[F]	1xTMT6plex [K10]; 1xTMT6plex [N-Term]	FALSE	5.72406e-07	3.23444e-05	1	1	23	A0A3Q7HGJ9	A0A3Q7HGJ9 [231-240]		0	1458.83	0.874	-0.19	0.470942	0.63	106.7	93.3	0.21	0.82	2012.8	2164.1	2113.7	2303.1	1633.2	1854.9	1616.6	1802	1698.9	1905.6	1348.4	1567.7		High	High	High	High	High	High	High	High	High	High	High	High	High
	FALSE	High	[K].SVGDLSSSDLK.[G]	1xTMT6plex [K11]; 1xTMT6plex [N-Term]	FALSE	4.24589e-07	3.23444e-05	1	1	40	A0A3Q7HGJ9	A0A3Q7HGJ9 [81-91]		0	1565.88	0.962	-0.06	0.53759	2.12	101.9	98.1	2.07	0.04	4882.2	5429.6	3910.6	4494.2	3957.8	4446.1	4369.3	4965.9	3582.6	4079.8	3524.9	3921.5		High	High	High	High	High	High	High	High	High	High	High	High	High
	FALSE	High	[K].LELATSLLEK.[A]	1xTMT6plex [K10]; 1xTMT6plex [N-Term]	FALSE	4.61397e-06	8.47799e-05	1	1	8	A0A3Q7HGJ9	A0A3Q7HGJ9 [323-332]		0	1574.98	0.933	-0.1	0.772771	16.17	103.4	96.6	16.29	0.96	2430.6	3311	1745.8	2434.6	572.1	786.4	2310.8	2623.8	1654.9	1915	548.4	642.9		High	High	High	High	High	High	High	High	High	High	High	High	High
	FALSE	High	[K].RPFAAIVGGSK.[V]	1xTMT6plex [K11]; 1xTMT6plex [N-Term]	FALSE	3.03429e-06	8.47799e-05	1	1	10	A0A3Q7HGJ9	A0A3Q7HGJ9 [267-277]		0	1560.96	0.802	-0.32	0.470942	1.35	111	89	1.25	0.04	1252.4	1405	1852.2	2005.7	584.9	664	934.3	1119.7	1336.6	1516	444	484.4		High	High	High	High	High	High	High	High	High	High	High	High	High
	FALSE	High	[K].LDLATSLMEK.[A]	1xTMT6plex [K10]; 1xTMT6plex [N-Term]	FALSE	1.22908e-05	8.47799e-05	1	1	1	A0A3Q7HGJ9	A0A3Q7HGJ9 [730-739]		0	1578.92	0.996	-0.01	0.960409	13.02	100.2	99.8	14.58	2.23					864.8	1163.4					862	1007.4		Not Found	Not Found	High	Not Found	Not Found	Not Found	Not Found	High	High	Not Found	Not Found	Not Found	Not Found
	FALSE	High	[K].TVIWNGPMGVFEFDK.[F]	1xDeamidated [N5]; 1xOxidation [M8]; 1xTMT6plex [K15]; 1xTMT6plex [N-Term]	FALSE	2.52317e-05	8.47799e-05	1	1	13	A0A3Q7HGJ9	A0A3Q7HGJ9 [392-406]		0	2215.15	1.267	0.34	0.499376	8.06	88.2	111.8	5.37	2.31	2059.4	2129.5	1661.6	1668.7	1571.5	1616.4	2254.5	2545.6	1826.4	2141.4	1746.1	2073.5		High	High	High	High	High	High	High	High	High	High	High	High	High
	FALSE	High	[K].TVIWNGPMGVFEFDK.[F]	1xOxidation [M8]; 1xTMT6plex [K15]; 1xTMT6plex [N-Term]	FALSE	5.11838e-06	8.47799e-05	1	1	16	A0A3Q7HGJ9	A0A3Q7HGJ9 [392-406]		0	2214.17	1.009	0.01	0.897312	4.49	99.6	100.4	2.88	1.39	1548.2	1667.4	2167.5	2262.4	2649.4	2763	1383	1620.9	1951.5	2206.7	2377.9	2767.1		High	High	High	High	High	High	High	High	High	High	High	High	High
	FALSE	High	[K].LVDSLPEGGVLLLENVR.[F]	1xDeamidated [N15]; 1xTMT6plex [N-Term]	FALSE	3.8921e-06	8.47799e-05	1	1	3	A0A3Q7HGJ9	A0A3Q7HGJ9 [181-197]		0	2053.17	1.028	0.04	0.594528	2.35	98.6	101.4	0.67	1.57	127.5	137			143.4	156.4	117.6	134.2			133.8	157.7		High	Not Found	High	High	High	Not Found	Not Found	High	High	High	High	Not Found	Not Found
	FALSE	High	[K].TFNDALDTTK.[T]	1xDeamidated [N3]; 1xTMT6plex [K10]; 1xTMT6plex [N-Term]	FALSE	8.63516e-06	8.47799e-05	1	1	19	A0A3Q7HGJ9	A0A3Q7HGJ9 [382-391]		0	1584.85	0.995	-0.01	0.910619	3.42	100.3	99.7	3.92	0.66	2622.9	2708.2	1390.1	1427.9	2046.9	2118	2308.7	2589.2	1239.6	1411.5	1831.2	2047.3		High	High	High	High	High	High	High	High	High	High	High	High	High
	FALSE	High	[K].TFNDALDTTK.[T]	1xTMT6plex [K10]; 1xTMT6plex [N-Term]	FALSE	5.86965e-06	8.47799e-05	1	1	32	A0A3Q7HGJ9	A0A3Q7HGJ9 [382-391]		0	1583.87	0.96	-0.06	0.470942	0.25	102	98	2.69	2.45	3752.4	4232.8	3798.6	4391.4	3100.1	3490.2	3351.2	3890.9	3362.7	4007.7	2709	3166.8		High	High	High	High	High	High	High	High	High	High	High	High	High
	FALSE	High	[R].LSELLGIEVK.[M]	1xTMT6plex [K10]; 1xTMT6plex [N-Term]	FALSE	2.03736e-06	8.47799e-05	1	1	12	A0A3Q7HGJ9	A0A3Q7HGJ9 [566-575]		0	1558.98	1.059	0.08	0.553814	3.68	97.1	102.9	1.49	2.03	1321	1420.9	2547.9	2674.4	1928.9	2069.6	1279.8	1458.2	2389.1	2845	1828	2130.4		High	High	High	High	High	High	High	High	High	High	High	High	High
	FALSE	High	[K].TIIWNGPMGVFEFDK.[F]	1xDeamidated [N5]; 1xTMT6plex [K15]; 1xTMT6plex [N-Term]	FALSE	1.69962e-05	8.47799e-05	1	1	5	A0A3Q7HGJ9	A0A3Q7HGJ9 [799-813]		0	2213.17	1.126	0.17	0.510343	5.05	94.1	105.9	5.41	0.59	731.2	736.8	427.4	432.9	489.5	498.7	713	834.4	439	479.2	488.4	548.5		High	High	High	High	High	High	High	High	High	High	High	High	High
	FALSE	High	[K].TIIWNGPMGVFEFDK.[F]	1xTMT6plex [K15]; 1xTMT6plex [N-Term]	FALSE	1.23933e-05	8.47799e-05	1	1	4	A0A3Q7HGJ9	A0A3Q7HGJ9 [799-813]		0	2212.19	0.947	-0.08	0.578463	4.15	102.7	97.3	5.2	1.25	388.4	456.6	779.3	926	512.2	605.2	346.7	411.1	685.7	795.6	475.3	528.9		High	High	High	High	High	High	High	High	High	High	High	High	High
	FALSE	High	[K].EEEKNEPEFAK.[K]	2xTMT6plex [K4; K11]; 1xTMT6plex [N-Term]	FALSE	6.48445e-06	8.47799e-05	1	1	8	A0A3Q7HGJ9	A0A3Q7HGJ9 [201-211]		1	2037.11	0.928	-0.11	0.510323	3	103.7	96.3	1.06	1.8	413.1	458.7	593	633.3	313.9	365.1	355.8	386.6	512.5	566.9	286.3	319.3		High	High	High	High	High	High	High	High	High	High	High	High	High
	FALSE	High	[R].ADLNVPLDDSQNITDDTR.[I]	1xDeamidated [Q/N]; 1xTMT6plex [N-Term]	FALSE	3.56729e-06	8.47799e-05	1	1	16	A0A3Q7HGJ9	A0A3Q7HGJ9 [99-116]		0	2232.08	1.167	0.22	0.523612	7.14	92.3	107.7	2.49	4.31	192.7	197.8	46.8	50.1	108.3	120.6	199.7	237.2	44.7	51.2	116.4	145.5		High	High	High	High	High	High	High	High	High	High	High	High	High
	FALSE	High	[K].YSLAPLVPR.[L]	1xTMT6plex [N-Term]	FALSE	0.000297157	8.47799e-05	1	1	14	A0A3Q7HGJ9	A0A3Q7HGJ9 [150-158]		0	1244.76	0.939	-0.09	0.475056	0.93	103.1	96.9	0.39	1.27	1488.6	1614.5	1484	1630.8	821.1	910.8	1241.1	1396.8	1269.1	1466.3	746	832.3		High	High	High	High	High	High	High	High	High	High	High	High	High
	FALSE	High	[K].AQGLSVGSSLVEEDKLELATSLLEK.[A]	1xDeamidated [Q2]; 2xTMT6plex [K15; K25]; 1xTMT6plex [N-Term]	FALSE	7.64352e-05	8.47799e-05	1	1	2	A0A3Q7HGJ9	A0A3Q7HGJ9 [308-332]		1	3304.87	0.857	-0.22	0.493976	5.26	107.7	92.3	2.61	7.62	167.9	178			70.7	74	127.7	139.6			61.7	58.5		High	Not Found	High	High	High	Not Found	Not Found	High	High	High	High	Not Found	Not Found
	FALSE	High	[K].CDILLLGGGMIFTFYK.[A]	1xCarbamidomethyl [C1]; 1xOxidation [M10]; 1xTMT6plex [K16]; 1xTMT6plex [N-Term]	FALSE	0.000155969	8.47799e-05	1	1	2	A0A3Q7HGJ9	A0A3Q7HGJ9 [292-307]		0	2322.26	1.108	0.15	0.475917	1.19	94.9	105.1	2.38	3.51			18.4	24.1	29.7	25.4			22	25.4	26	26.2		Not Found	High	High	Not Found	Not Found	High	High	High	High	Not Found	Not Found	High	High
	FALSE	High	[K].CDILLLGGGMIFTFYK.[A]	1xCarbamidomethyl [C1]; 1xTMT6plex [K16]; 1xTMT6plex [N-Term]	FALSE	0.000411888	8.47799e-05	1	1	3	A0A3Q7HGJ9	A0A3Q7HGJ9 [292-307]		0	2306.27	0.82	-0.29	0.513996	8.33	109.9	90.1	3.24	4.69			34.7	36.9	24.1	24.7			26.2	28.6	16.1	21.7		Not Found	High	High	Not Found	Not Found	High	High	High	High	Not Found	Not Found	High	High
	FALSE	High	[R].FYKEEEKNEPEFAK.[K]	3xTMT6plex [K3; K7; K14]; 1xTMT6plex [N-Term]	FALSE	7.56091e-06	8.47799e-05	1	1	10	A0A3Q7HGJ9	A0A3Q7HGJ9 [198-211]		2	2704.5	0.916	-0.13	0.711631	14.46	104.4	95.6	18.78	5.12	1822.6	1523.9	3997.8	3291.9	1551.6	1317.6	1401.1	1450.2	2924.4	3157.7	1218.1	1350.5		High	High	High	High	High	High	High	High	High	High	High	High	High
	FALSE	High	[K].VGVASVMSHISTGGGASLELLEGK.[V]	1xTMT6plex [K24]; 1xTMT6plex [N-Term]	FALSE	0.000229719	8.47799e-05	1	1	2	A0A3Q7HGJ9	A0A3Q7HGJ9 [442-465]		0	2757.52	0.989	-0.02	0.853835	6.66	100.6	99.4	27	20.83					14.1	22.7					13.4	20.4		Not Found	Not Found	High	Not Found	Not Found	Not Found	Not Found	High	High	Not Found	Not Found	Not Found	Not Found
	FALSE	High	[K].HLIANGAK.[V]	1xTMT6plex [K8]; 1xTMT6plex [N-Term]	FALSE	0.000411888	8.47799e-05	1	1	15	A0A3Q7HGJ9	A0A3Q7HGJ9 [126-133]		0	1281.8	0.757	-0.4	0.470942	4.83	113.8	86.2	10.11	14.68	645.4	790.3	1552.6	1954.4	1971.5	2504.1	462.3	622.6	1039.5	1453.7	1324.7	1836.2		High	High	High	High	High	High	High	High	High	High	High	High	High
	FALSE	High	[R].VDLNVPLDDNFK.[I]	1xTMT6plex [K12]; 1xTMT6plex [N-Term]	FALSE	4.37165e-06	8.47799e-05	1	1	9	A0A3Q7HGJ9	A0A3Q7HGJ9 [506-517]		0	1847.03	0.984	-0.02	0.801347	4.29	100.8	99.2	2.14	1.95	795.2	824.8	859.8	923.4	672.1	720.7	668.7	798	762.3	898	608.2	654.4		High	High	High	High	High	High	High	High	High	High	High	High	High
	FALSE	High	[K].FAAGTEAIAK.[K]	1xTMT6plex [K10]; 1xTMT6plex [N-Term]	FALSE	1.44383e-06	8.47799e-05	1	1	12	A0A3Q7HGJ9	A0A3Q7HGJ9 [814-823]		0	1436.85	1.06	0.08	0.571329	4.2	97.1	102.9	0.21	4.21	1180.8	1277.1	1130.5	1199.2	1326.7	1496.7	1121.5	1353.1	1032.3	1205.6	1243.1	1516.3		High	High	High	High	High	High	High	High	High	High	High	High	High
	FALSE	High	[K].VLKPAVAGFLMQK.[E]	1xOxidation [M11]; 2xTMT6plex [K3; K13]; 1xTMT6plex [N-Term]	FALSE	1.86737e-06	8.47799e-05	1	1	3	A0A3Q7HGJ9	A0A3Q7HGJ9 [648-660]		0	2105.31	1.084	0.12	0.629893	8.46	96	104	3.54	4.53			740	753.7	474.6	504.1			695.5	871.4	444.6	518.4		High	High	High	High	High	High	High	High	High	High	High	High	High
	FALSE	High	[K].VLKPAVAGFLMQK.[E]	2xTMT6plex [K3; K13]; 1xTMT6plex [N-Term]	FALSE	1.91443e-06	8.47799e-05	1	1	4	A0A3Q7HGJ9	A0A3Q7HGJ9 [648-660]		0	2089.32	0.919	-0.12	0.535853	4.67	104.2	95.8	1.58	2.87	315.5	359.4	1194.1	1292.9	157	161.5	284.3	325.1	956.7	1116.2	128	151.4		High	High	High	High	High	High	High	High	High	High	High	High	High
	FALSE	High	[K].FATGTEAIAK.[K]	1xTMT6plex [K10]; 1xTMT6plex [N-Term]	FALSE	1.14449e-06	8.47799e-05	1	1	35	A0A3Q7HGJ9	A0A3Q7HGJ9 [407-416]		0	1466.86	0.911	-0.13	0.470942	0.99	104.7	95.3	0.7	1.64	4447.7	4954.8	4130.3	4544.7	3808.2	4231.5	3774.6	4351.8	3371.1	3964.9	3161	3608		High	High	High	High	High	High	High	High	High	High	High	High	High
	FALSE	High	[K].HLIANGAK.[V]	1xDeamidated [N5]; 1xTMT6plex [K8]; 1xTMT6plex [N-Term]	FALSE	0.000593231	0.000141646	1	1	45	A0A3Q7HGJ9	A0A3Q7HGJ9 [126-133]		0	1282.79	0.913	-0.13	0.49345	2.79	104.5	95.5	0.58	3.25	3665.4	3897.1	3892.8	4220	3663.9	3985.8	3080.2	3316.5	3336.9	3596.6	3090.3	3473.4		High	High	High	High	High	High	High	High	High	High	High	High	High
	FALSE	High	[K].FAADANSK.[I]	1xTMT6plex [K8]; 1xTMT6plex [N-Term]	FALSE	0.000744943	0.000141646	1	1	16	A0A3Q7HGJ9	A0A3Q7HGJ9 [759-766]		0	1281.72	1.005	0.01	0.852113	1.89	99.7	100.3	0.54	1.27	1403.8	1508.4	1918.4	2080.8	1851.3	2058	1272.5	1444.1	1742.3	2015.2	1710.3	1981.1		High	High	High	High	High	High	High	High	High	High	High	High	High
	FALSE	High	[K].IVPASEIPDGWMGLDIGPDAIK.[S]	1xOxidation [M12]; 1xTMT6plex [K22]; 1xTMT6plex [N-Term]	FALSE	0.000544475	0.000141646	1	1	1	A0A3Q7HGJ9	A0A3Q7HGJ9 [767-788]		0	2768.49	1.085	0.12	0.553943	5.22	95.9	104.1	1.9	3.08					253	269.4					243.1	287.6		Not Found	Not Found	High	Not Found	Not Found	Not Found	Not Found	High	High	Not Found	Not Found	Not Found	Not Found
	FALSE	High	[K].YLMQNGAR.[V]	1xTMT6plex [N-Term]	FALSE	0.00119759	0.000198951	1	1	2	A0A3Q7HGJ9	A0A3Q7HGJ9 [533-540]		0	1181.63	0.883	-0.18	0.510215	3.17	106.2	93.8	15.45	12.46	470.7	651.9	267.3	357.3			398.3	543.3	216.2	290.9				High	High	Not Found	High	High	High	High	Not Found	Not Found	High	High	High	High
	FALSE	High	[K].YLMQNGAR.[V]	1xDeamidated [N5]; 1xTMT6plex [N-Term]	FALSE	0.00131255	0.000228531	1	1	12	A0A3Q7HGJ9	A0A3Q7HGJ9 [533-540]		0	1182.61	1.004	0.01	0.887518	1.78	99.8	100.2	0.88	0.82	2216.3	2399.9	1066	1180.7	887.9	1008.5	2046.4	2307	994.6	1113.8	818	913		High	High	High	High	High	High	High	High	High	High	High	High	High
	FALSE	High	[K].KLAELSGK.[G]	2xTMT6plex [K1; K8]; 1xTMT6plex [N-Term]	FALSE	0.00144959	0.000255214	1	1	5	A0A3Q7HGJ9	A0A3Q7HGJ9 [824-831]		1	1533	1.004	0.01	0.990716	10.57	99.8	100.2	8.94	1.12	959.1	922.9	938.9	856	198.4	198.5	822.1	950.8	783.2	902.9	172	194.4		High	High	High	High	High	High	High	High	High	High	High	High	High
	FALSE	High	[K].FAPDANSK.[I]	1xTMT6plex [K8]; 1xTMT6plex [N-Term]	FALSE	0.00233526	0.000328461	1	1	21	A0A3Q7HGJ9	A0A3Q7HGJ9 [352-359]		0	1307.74	0.903	-0.15	0.470942	0.91	105.1	94.9	0.09	0.78	2797.3	2964.8	2763.1	3031.4	2360.4	2605.5	2257.9	2462	2331.2	2601.7	1960.6	2202.4		High	High	High	High	High	High	High	High	High	High	High	High	High
	FALSE	High	[K].FAPDANSK.[I]	1xDeamidated [N6]; 1xTMT6plex [K8]; 1xTMT6plex [N-Term]	FALSE	0.00215058	0.000328461	1	1	14	A0A3Q7HGJ9	A0A3Q7HGJ9 [352-359]		0	1308.72	0.979	-0.03	0.692755	3.11	101.1	98.9	4.13	1.16	2392.4	2426.3	1614.5	1680.7	3821.6	3996.7	2070.5	2279.6	1407.5	1583	3461.2	3850.1		High	High	High	High	High	High	High	High	High	High	High	High	High
	FALSE	High	[K].FAADANSK.[I]	1xDeamidated [N6]; 1xTMT6plex [K8]; 1xTMT6plex [N-Term]	FALSE	0.00261611	0.000343556	1	1	5	A0A3Q7HGJ9	A0A3Q7HGJ9 [759-766]		0	1282.7	1.123	0.17	0.517906	5.13	94.2	105.8	3.67	1.23	1491.5	1546.7	1130.5	1195.6	467.1	482.1	1483.5	1714.5	1113.5	1276.5	472.1	537.7		High	High	High	High	High	High	High	High	High	High	High	High	High
	FALSE	High	[K].KLADLSGK.[G]	2xTMT6plex [K1; K8]; 1xTMT6plex [N-Term]	FALSE	0.00358804	0.000396528	1	1	3	A0A3Q7HGJ9	A0A3Q7HGJ9 [417-424]		1	1518.98	0.745	-0.42	0.538897	14.01	114.6	85.4	16.23	2.96	440.2	402	359	298	270.7	235.1	267.4	292.6	222.7	256.1	169.6	182.8		High	High	High	High	High	High	High	High	High	High	High	High	High
	FALSE	High	[K].QLPGVLALDDA.[-]	1xTMT6plex [N-Term]	FALSE	0.00507818	0.000542771	1	1	6	A0A3Q7HGJ9	A0A3Q7HGJ9 [873-883]		0	1340.76	0.976	-0.03	0.477287	0.41	101.2	98.8	0.47	0.07	126	128.8	166.6	195.2	130.4	144.7	111.1	126.9	159.3	183	117.1	125.1		High	High	High	High	High	High	High	High	High	High	High	High	High
	FALSE	High	[K].EEEKNDPEFAK.[K]	2xTMT6plex [K4; K11]; 1xTMT6plex [N-Term]	FALSE	0.0103454	0.00120328	1	1	1	A0A3Q7HGJ9	A0A3Q7HGJ9 [608-618]		1	2023.1	1.008	0.01	0.968987	15.43	99.6	100.4	6.09	8.59	83.7	99.6					85.9	86.4						High	Not Found	Not Found	High	High	Not Found	Not Found	Not Found	Not Found	High	High	Not Found	Not Found
	FALSE	High	[R].VDLNVPLDDNFK.[I]	1xDeamidated [N10]; 1xTMT6plex [K12]; 1xTMT6plex [N-Term]	FALSE	0.00985864	0.00120328	1	1	1	A0A3Q7HGJ9	A0A3Q7HGJ9 [506-517]		0	1848.02	1.061	0.09	0.522206	2.65	97	103	0.25	2.78	135	148					129.1	152.5						High	Not Found	Not Found	High	High	Not Found	Not Found	Not Found	Not Found	High	High	Not Found	Not Found
	FALSE	High	[R].AAVPTIK.[Y]	1xTMT6plex [K7]; 1xTMT6plex [N-Term]	FALSE	0.0130661	0.00154007	1	1	6	A0A3Q7HGJ9	A0A3Q7HGJ9 [526-532]		0	1157.77	0.991	-0.01	0.818789	2.66	100.5	99.5	0.01	2.54	912.8	1010.3	573.3	627	584.7	633.4	813.1	921.3	508.8	601.6	521.8	614.7		High	High	High	High	High	High	High	High	High	High	High	High	High
	FALSE	High	[R].AAIPTIK.[H]	1xTMT6plex [K7]; 1xTMT6plex [N-Term]	FALSE	0.0169986	0.00189854	1	1	23	A0A3Q7HGJ9	A0A3Q7HGJ9 [119-125]		0	1171.78	0.894	-0.16	0.475056	1.52	105.6	94.4	1.61	0.16	3254	3608.4	2070.5	2327.3	2570.7	2876.6	2641	3003.8	1723.6	1981.1	2134.5	2416.5		High	High	High	High	High	High	High	High	High	High	High	High	High
	FALSE	High	[K].NEPEFAK.[K]	1xTMT6plex [K7]; 1xTMT6plex [N-Term]	FALSE	0.0192245	0.0020727	1	1	32	A0A3Q7HGJ9	A0A3Q7HGJ9 [205-211]		0	1292.73	0.927	-0.11	0.628382	7.74	103.8	96.2	9.08	1.71	4137.3	5155.6	4412.8	5438.6	5068.8	6381.1	3749.9	4344.1	3914.2	4526	4489.3	5266.3		High	High	High	High	High	High	High	High	High	High	High	High	High
	FALSE	High	[R].AVVSMAK.[K]	1xTMT6plex [K7]; 1xTMT6plex [N-Term]	FALSE	0.0284725	0.00249756	1	1	1	A0A3Q7HGJ9	A0A3Q7HGJ9 [73-79]		0	1163.72	0.924	-0.11	0.473217	0.75	103.9	96.1	3.81	3.1	595.7	686.6					507.4	602.2						High	Not Found	Not Found	High	High	Not Found	Not Found	Not Found	Not Found	High	High	Not Found	Not Found
	FALSE	High	[R].FYKEEEK.[N]	2xTMT6plex [K3; K7]; 1xTMT6plex [N-Term]	FALSE	0.0293109	0.00258328	1	1	7	A0A3Q7HGJ9	A0A3Q7HGJ9 [198-204]; [605-611]		1	1659.96	0.89	-0.17	0.463242	0.01	105.8	94.2	1.7	1.7	683.6	728.8	866.2	955.5	295.5	317.8	558.1	624	764.2	809.7	235.5	259.7		High	High	High	High	High	High	High	High	High	High	High	High	High
	FALSE	High	[K].LAELSGK.[G]	1xTMT6plex [K7]; 1xTMT6plex [N-Term]	FALSE	0.0309433	0.00273087	1	1	8	A0A3Q7HGJ9	A0A3Q7HGJ9 [825-831]		0	1175.74	1.022	0.03	0.561194	1.46	98.9	101.1	2.45	3.84	816.3	975	1217.5	1373.9	1193.3	1325.9	816.3	987.5	1129.2	1352.9	1080.6	1270.1		High	High	High	High	High	High	High	High	High	High	High	High	High
	FALSE	High	[K].LADLSGK.[G]	1xTMT6plex [K7]; 1xTMT6plex [N-Term]	FALSE	0.0354128	0.00315077	1	1	9	A0A3Q7HGJ9	A0A3Q7HGJ9 [418-424]		0	1161.72	0.886	-0.17	0.483789	2.9	106	94	1.4	1.36	1048.4	1187.3	1470.2	1653.9	1064.7	1185.3	847.8	967.8	1235.2	1371.7	880.4	970.4		High	High	High	High	High	High	High	High	High	High	High	High	High
	FALSE	High	[K].NEPEFAK.[K]	1xDeamidated [N1]; 1xTMT6plex [K7]; 1xTMT6plex [N-Term]	FALSE	0.0435038	0.00365589	1	1	2	A0A3Q7HGJ9	A0A3Q7HGJ9 [205-211]		0	1293.71	1.007	0.01	0.903239	3.8	99.7	100.3	0.63	2.99	414.1	448.1	390	438			383.7	436.5	377	392.6				High	High	Not Found	High	High	High	High	Not Found	Not Found	High	High	High	High
	FALSE	High	[K].NDPEFAK.[K]	1xTMT6plex [K7]; 1xTMT6plex [N-Term]	FALSE	0.0757477	0.00569858	1	1	3	A0A3Q7HGJ9	A0A3Q7HGJ9 [612-618]		0	1278.71	1.049	0.07	0.657193	6.07	97.6	102.4	10.84	5.07	445.1	582.5	433.4	553.8	497.1	562.7	440.7	544.5	435.3	540.4	459.9	544.6		High	High	High	High	High	High	High	High	High	High	High	High	High
	FALSE	High	[R].AVVSMAK.[K]	1xOxidation [M5]; 1xTMT6plex [K7]; 1xTMT6plex [N-Term]	FALSE	0.0923046	0.00656098	1	1	2	A0A3Q7HGJ9	A0A3Q7HGJ9 [73-79]		0	1179.72	1.08	0.11	0.543974	4.5	96.2	103.8	1.26	3.03			438.6	481.6	293.4	331			430	481.6	311.6	328.2		Not Found	High	High	Not Found	Not Found	High	High	High	High	Not Found	Not Found	High	High
	FALSE	High	[R].FYKEEEKNDPEFAK.[K]	3xTMT6plex [K3; K7; K14]; 1xTMT6plex [N-Term]	FALSE	0.131575	0.00871308	1	1	1	A0A3Q7HGJ9	A0A3Q7HGJ9 [605-618]		2	2690.48	1.061	0.08	0.805003	14.6	97.1	102.9	15.07	1.22			83.1	73.3					73.1	81.6				Not Found	High	Not Found	Not Found	Not Found	High	High	Not Found	Not Found	Not Found	Not Found	High	High
FALSE	High	Master Protein	A0A3Q7I009	ATPase_AAA_core domain-containing protein OS=Solanum lycopersicum OX=4081 GN=101250725 PE=4 SV=1	0	FALSE	571.66	66	30	1225	7	7	439	48.6	8.06	37729	30	0	0.8	-0.32	0.0264727	0.423609	0.91	111.1	88.9	2.4	1.53	2	2	High	High	High	High	High	High	High	High	High	High	High	High	High	High	High	1
	Checked	Confidence	Annotated Sequence	Modifications	Contaminant	Qvality PEP	Qvality q-value	# Protein Groups	# Proteins	# PSMs	Master Protein Accessions	Positions in Master Proteins	Modifications in Master Proteins	# Missed Cleavages	Theo. MH+ [Da]	Abundance Ratio: (Sample) / (Control)	Abundance Ratio (log2): (Sample) / (Control)	Abundance Ratio Adj. P-Value: (Sample) / (Control)	Abundance Ratio Variability [%]: (Sample) / (Control)	Abundances (Grouped): Control	Abundances (Grouped): Sample	Abundances (Grouped) CV [%]: Control	Abundances (Grouped) CV [%]: Sample	Abundance: F1: 126, Control, Controllo, 1	Abundance: F1: 127, Control, Controllo, 2	Abundance: F2: 126, Control, Controllo, 1	Abundance: F2: 127, Control, Controllo, 2	Abundance: F3: 126, Control, Controllo, 1	Abundance: F3: 127, Control, Controllo, 2	Abundance: F1: 128, Sample, Triacontanolo Spray, 1	Abundance: F1: 129, Sample, Triacontanolo Spray, 2	Abundance: F2: 128, Sample, Triacontanolo Spray, 1	Abundance: F2: 129, Sample, Triacontanolo Spray, 2	Abundance: F3: 128, Sample, Triacontanolo Spray, 1	Abundance: F3: 129, Sample, Triacontanolo Spray, 2	Quan Info	Found in File: [F1]	Found in File: [F2]	Found in File: [F3]	Found in Sample: [S1] F1: 126, Control, Controllo, 1	Found in Sample: [S4] F1: 127, Control, Controllo, 2	Found in Sample: [S2] F2: 126, Control, Controllo, 1	Found in Sample: [S7] F2: 127, Control, Controllo, 2	Found in Sample: [S3] F3: 126, Control, Controllo, 1	Found in Sample: [S10] F3: 127, Control, Controllo, 2	Found in Sample: [S5] F1: 128, Sample, Triacontanolo Spray, 1	Found in Sample: [S6] F1: 129, Sample, Triacontanolo Spray, 2	Found in Sample: [S8] F2: 128, Sample, Triacontanolo Spray, 1	Found in Sample: [S9] F2: 129, Sample, Triacontanolo Spray, 2
	FALSE	High	[K].IVDSFPGQSIDFFGALR.[A]	1xDeamidated [Q8]; 1xTMT6plex [N-Term]	FALSE	2.28817e-07	3.23444e-05	2	2	1	A0A3Q7I009; A0A3Q7IN43	A0A3Q7I009 [334-350]; A0A3Q7IN43 [332-348]		0	2099.1	0.956	-0.06	0.475056	0.79	102.2	97.8	2.87	3.63			366.4	417.1					319.3	381.4			Shared	Not Found	High	Not Found	Not Found	Not Found	High	High	Not Found	Not Found	Not Found	Not Found	High	High
	FALSE	High	[K].IVDSFPGQSIDFFGALR.[A]	1xTMT6plex [N-Term]	FALSE	3.16172e-09	3.23444e-05	2	2	21	A0A3Q7I009; A0A3Q7IN43	A0A3Q7I009 [334-350]; A0A3Q7IN43 [332-348]		0	2098.12	0.922	-0.12	0.518759	3.57	104.1	95.9	2.14	1.27	1436.1	1692.6	1193.6	1310.1	1240	1377.9	1326.6	1458.2	992.8	1086.4	1073.6	1194.2	Shared	High	High	High	High	High	High	High	High	High	High	High	High	High
	FALSE	High	[R].VPIIVTGNDFSTLYAPLIR.[D]	1xDeamidated [N8]; 1xTMT6plex [N-Term]	FALSE	2.33552e-09	3.23444e-05	2	2	13	A0A3Q7I009; A0A3Q7IN43	A0A3Q7I009 [279-297]; A0A3Q7IN43 [277-295]		0	2319.32	0.969	-0.05	0.473217	0.3	101.6	98.4	3.57	3.29	609.2	639.7	1110	1128.8	978	1025.8	540.3	585.8	976	1032.6	872	968.7	Shared	High	High	High	High	High	High	High	High	High	High	High	High	High
	FALSE	High	[R].VPIIVTGNDFSTLYAPLIR.[D]	1xTMT6plex [N-Term]	FALSE	2.48483e-11	3.23444e-05	2	2	17	A0A3Q7I009; A0A3Q7IN43	A0A3Q7I009 [279-297]; A0A3Q7IN43 [277-295]		0	2318.33	0.904	-0.15	0.476788	1.74	105.1	94.9	0.24	1.42	1364	1493.9	1329.4	1464.4	1906	2110	1145.6	1267.9	1120.2	1256.5	1582.4	1773.9	Shared	High	High	High	High	High	High	High	High	High	High	High	High	High
	FALSE	High	[K].EAALGDANADSINNGSFFAS.[-]	1xTMT6plex [N-Term]	FALSE	8.31427e-08	3.23444e-05	1	1	12	A0A3Q7I009	A0A3Q7I009 [420-439]		0	2200.04	0.91	-0.14	0.519883	4.27	104.7	95.3	1.4	2.68	224.4	242.7	332.1	358.8	343	356.2	196	226.8	262.3	317.1	269.4	300.8		High	High	High	High	High	High	High	High	High	High	High	High	High
	FALSE	High	[K].EAALGDANADSINNGSFFAS.[-]	1xDeamidated [N]; 1xTMT6plex [N-Term]	FALSE	1.89822e-08	3.23444e-05	1	1	9	A0A3Q7I009	A0A3Q7I009 [420-439]		0	2201.02	0.956	-0.06	0.731607	7.96	102.2	97.8	2.72	4.87	213.2	224.1	231.1	255.1	160.4	154.8	176.8	215.6	199.8	250.6	129.6	140.8		High	High	High	High	High	High	High	High	High	High	High	High	High
	FALSE	High	[K].NFLTLPNIKVPLILGVWGGKGQGK.[S]	3xTMT6plex [K9; K20; K24]; 1xTMT6plex [N-Term]	FALSE	3.3098e-08	3.23444e-05	2	2	3	A0A3Q7I009; A0A3Q7IN43	A0A3Q7I009 [149-172]; A0A3Q7IN43 [147-170]		2	3466.15	0.869	-0.2	0.487194	2.06	107	93	12.57	10.61	573.9	741.5	867.1	1139.6	427.4	558.7	474.4	615.9	686.7	878.8	345.2	454.4	Shared	High	High	High	High	High	High	High	High	High	High	High	High	High
	FALSE	High	[K].NFLTLPNIKVPLILGVWGGK.[G]	2xTMT6plex [K9; K20]; 1xTMT6plex [N-Term]	FALSE	2.87395e-09	3.23444e-05	2	2	6	A0A3Q7I009; A0A3Q7IN43	A0A3Q7I009 [149-168]; A0A3Q7IN43 [147-166]		1	2866.79	0.782	-0.36	0.476788	2.12	112.2	87.8	22.95	24.92	2034.9	3082.5	1500.3	2299.7	1248.6	1931.7	1432.1	2332.3	1055.7	1668.3	909.6	1464.2	Shared	High	High	High	High	High	High	High	High	High	High	High	High	High
	FALSE	High	[K].MGINPIMMSAGELESGNAGEPAK.[L]	3xOxidation [M1; M7; M8]; 1xTMT6plex [K23]; 1xTMT6plex [N-Term]	FALSE	1.71831e-08	3.23444e-05	2	2	33	A0A3Q7I009; A0A3Q7IN43	A0A3Q7I009 [183-205]; A0A3Q7IN43 [181-203]		0	2810.38	1.178	0.24	0.480895	3.33	91.8	108.2	1.02	2.15	1019.4	1067.8	906.7	983.6	654.1	705.1	1031.8	1189.3	963.3	1140	695	806.6	Shared	High	High	High	High	High	High	High	High	High	High	High	High	High
	FALSE	High	[K].MGINPIMMSAGELESGNAGEPAK.[L]	2xOxidation [M]; 1xTMT6plex [K23]; 1xTMT6plex [N-Term]	FALSE	1.77559e-11	3.23444e-05	2	2	102	A0A3Q7I009; A0A3Q7IN43	A0A3Q7I009 [183-205]; A0A3Q7IN43 [181-203]		0	2794.38	1.112	0.15	0.477819	2.07	94.7	105.3	1.85	0.12	5880.9	6520	5080.9	5406.3	4601	4849.2	6022.4	6864.9	5102.3	5791.7	4651.7	5268.8	Shared	High	High	High	High	High	High	High	High	High	High	High	High	High
	FALSE	High	[K].MGINPIMMSAGELESGNAGEPAK.[L]	1xDeamidated [N17]; 1xOxidation [M]; 1xTMT6plex [K23]; 1xTMT6plex [N-Term]	FALSE	1.99459e-10	3.23444e-05	2	2	22	A0A3Q7I009; A0A3Q7IN43	A0A3Q7I009 [183-205]; A0A3Q7IN43 [181-203]		0	2779.37	1.061	0.09	0.511048	2.52	97	103	3.44	1.04	910.2	933.6	1007.5	1085.7	978.2	1019.2	883.6	987.5	944.3	1059	935.9	1044.4	Shared	High	High	High	High	High	High	High	High	High	High	High	High	High
	FALSE	High	[K].MGINPIMMSAGELESGNAGEPAK.[L]	1xOxidation [M]; 1xTMT6plex [K23]; 1xTMT6plex [N-Term]	FALSE	6.8376e-12	3.23444e-05	2	2	86	A0A3Q7I009; A0A3Q7IN43	A0A3Q7I009 [183-205]; A0A3Q7IN43 [181-203]		0	2778.39	0.994	-0.01	0.906074	3.56	100.3	99.7	0.1	3.5	6034.6	6474.9	5372.8	5863.4	5190.5	5641.6	5740.2	6298.3	5009.3	5409.7	4769.8	5130.1	Shared	High	High	High	High	High	High	High	High	High	High	High	High	High
	FALSE	High	[K].MGINPIMMSAGELESGNAGEPAK.[L]	1xDeamidated [N17]; 1xTMT6plex [K23]; 1xTMT6plex [N-Term]	FALSE	5.35292e-12	3.23444e-05	2	2	9	A0A3Q7I009; A0A3Q7IN43	A0A3Q7I009 [183-205]; A0A3Q7IN43 [181-203]		0	2763.38	0.902	-0.15	0.474676	1.77	105.1	94.9	2.75	4.43	1679.4	1733.2	1274.4	1342.6	1111.4	1187.9	1384.4	1458.3	1071	1165.9	926.4	989.9	Shared	High	High	High	High	High	High	High	High	High	High	High	High	High
	FALSE	High	[K].MGINPIMMSAGELESGNAGEPAK.[L]	1xTMT6plex [K23]; 1xTMT6plex [N-Term]	FALSE	3.22627e-13	3.23444e-05	2	2	29	A0A3Q7I009; A0A3Q7IN43	A0A3Q7I009 [183-205]; A0A3Q7IN43 [181-203]		0	2762.39	0.781	-0.36	0.50624	9.51	112.3	87.7	2.48	6.58	3999.8	4524.4	4781.2	5385.7	3997.5	4542.5	3094.6	3141.1	3589.8	3739.7	3082	3270.4	Shared	High	High	High	High	High	High	High	High	High	High	High	High	High
	FALSE	High	[K].MGINPIMMSAGELESGNAGEPAK.[L]	1xDeamidated [N]; 2xOxidation [M]; 1xTMT6plex [K23]; 1xTMT6plex [N-Term]	FALSE	7.7489e-07	3.23444e-05	2	2	12	A0A3Q7I009; A0A3Q7IN43	A0A3Q7I009 [183-205]; A0A3Q7IN43 [181-203]		0	2795.37	1.05	0.07	0.487618	1.41	97.6	102.4	2.69	1.35	166	188.7	540.5	614	430.1	447	157.3	187.1	524.4	588.5	421.6	504.6	Shared	High	High	High	High	High	High	High	High	High	High	High	High	High
	FALSE	High	[R].MGGTTQYTVNNQMVNATLMNIADNPTNVQLPGMYNK.[Q]	1xDeamidated [N]; 3xOxidation [M13; M19; M]; 1xTMT6plex [K36]; 1xTMT6plex [N-Term]	FALSE	3.89113e-08	3.23444e-05	2	2	2	A0A3Q7I009; A0A3Q7IN43	A0A3Q7I009 [238-273]; A0A3Q7IN43 [236-271]		0	4451.14	1.18	0.24	0.638022	18.73	91.7	108.3	13.99	3.79			18.5	16.6					17.6	21.1			Shared	Not Found	High	High	Not Found	Not Found	High	High	High	High	Not Found	Not Found	High	High
	FALSE	High	[R].MGGTTQYTVNNQMVNATLMNIADNPTNVQLPGMYNK.[Q]	2xOxidation [M]; 1xTMT6plex [K36]; 1xTMT6plex [N-Term]	FALSE	1.82107e-08	3.23444e-05	2	2	7	A0A3Q7I009; A0A3Q7IN43	A0A3Q7I009 [238-273]; A0A3Q7IN43 [236-271]		0	4434.16	0.876	-0.19	0.470942	0.14	106.6	93.4	2.77	2.64	257.8	275.5			203.6	210.5	254.3	261.1			133.1	154.7	Shared	High	Not Found	High	High	High	Not Found	Not Found	High	High	High	High	Not Found	Not Found
	FALSE	High	[R].MGGTTQYTVNNQMVNATLMNIADNPTNVQLPGMYNK.[Q]	1xDeamidated [N/Q]; 1xOxidation [M]; 1xTMT6plex [K36]; 1xTMT6plex [N-Term]	FALSE	1.48009e-07	3.23444e-05	2	2	5	A0A3Q7I009; A0A3Q7IN43	A0A3Q7I009 [238-273]; A0A3Q7IN43 [236-271]		0	4419.15	1.103	0.14	0.569039	7.53	95.1	104.9	9.27	2.11	167	170.9	482	510.8	148.7	139.9	172.7	196.6	363.6	412	143	157.1	Shared	High	High	High	High	High	High	High	High	High	High	High	High	High
	FALSE	High	[R].MGGTTQYTVNNQMVNATLMNIADNPTNVQLPGMYNK.[Q]	1xOxidation [M]; 1xTMT6plex [K36]; 1xTMT6plex [N-Term]	FALSE	1.16822e-08	3.23444e-05	2	2	11	A0A3Q7I009; A0A3Q7IN43	A0A3Q7I009 [238-273]; A0A3Q7IN43 [236-271]		0	4418.17	1.02	0.03	0.79247	4.85	99	101	4.84	0.22	936.5	1003.6	486.6	503.1	623.6	627.8	788.2	871	446	512.3	573.6	637.6	Shared	High	High	High	High	High	High	High	High	High	High	High	High	High
	FALSE	High	[R].MGGTTQYTVNNQMVNATLMNIADNPTNVQLPGMYNK.[Q]	1xDeamidated [N/Q]; 1xTMT6plex [K36]; 1xTMT6plex [N-Term]	FALSE	1.3123e-07	3.23444e-05	2	2	4	A0A3Q7I009; A0A3Q7IN43	A0A3Q7I009 [238-273]; A0A3Q7IN43 [236-271]		0	4403.15	0.876	-0.19	0.470942	0.16	106.6	93.4	4.24	4.4	438.4	449.8	174	182.6	157.8	160.5	363.2	369.5	139.6	149.1	130.3	152	Shared	High	High	High	High	High	High	High	High	High	High	High	High	High
	FALSE	High	[R].MGGTTQYTVNNQMVNATLMNIADNPTNVQLPGMYNK.[Q]	1xTMT6plex [K36]; 1xTMT6plex [N-Term]	FALSE	2.51562e-12	3.23444e-05	2	2	12	A0A3Q7I009; A0A3Q7IN43	A0A3Q7I009 [238-273]; A0A3Q7IN43 [236-271]		0	4402.17	0.719	-0.48	0.482994	8.2	116.3	83.7	2.28	5.53	795.3	895	793.3	879.1	752.4	853.9	548.5	553.4	559.9	579.7	513	564.6	Shared	High	High	High	High	High	High	High	High	High	High	High	High	High
	FALSE	High	[K].LDGFYIAPAFMDK.[L]	1xTMT6plex [K13]; 1xTMT6plex [N-Term]	FALSE	1.71141e-07	3.23444e-05	2	2	19	A0A3Q7I009; A0A3Q7IN43	A0A3Q7I009 [129-141]; A0A3Q7IN43 [127-139]		0	1946.05	0.84	-0.25	0.517917	8.01	108.7	91.3	0.87	6.76	4096.3	4387.8	3382.2	3749.3	3256.6	3656.2	3249.4	3324.5	2746.9	2832.6	2716.7	2779.9	Shared	High	High	High	High	High	High	High	High	High	High	High	High	High
	FALSE	High	[R].KMGINPIMMSAGELESGNAGEPAK.[L]	2xTMT6plex [K1; K24]; 1xTMT6plex [N-Term]	FALSE	6.19118e-10	3.23444e-05	2	2	6	A0A3Q7I009; A0A3Q7IN43	A0A3Q7I009 [182-205]; A0A3Q7IN43 [180-203]		1	3119.65	1.085	0.12	0.819317	23.91	95.9	104.1	10.7	11.96	394	388.9	65.1	53.8	349.3	328.3	355.9	467.6	42.3	70	296.1	394.5	Shared	High	High	High	High	High	High	High	High	High	High	High	High	High
	FALSE	High	[R].KMGINPIMMSAGELESGNAGEPAK.[L]	1xDeamidated [N]; 2xTMT6plex [K1; K24]; 1xTMT6plex [N-Term]	FALSE	3.33738e-08	3.23444e-05	2	2	3	A0A3Q7I009; A0A3Q7IN43	A0A3Q7I009 [182-205]; A0A3Q7IN43 [180-203]		1	3120.63	1.02	0.03	0.958634	32.88	99	101	11.7	19.26			79.6	67.5	42.4	42.9			56.6	83.7	33.6	50.4	Shared	Not Found	High	High	Not Found	Not Found	High	High	High	High	Not Found	Not Found	High	High
	FALSE	High	[R].KMGINPIMMSAGELESGNAGEPAK.[L]	1xOxidation [M]; 2xTMT6plex [K1; K24]; 1xTMT6plex [N-Term]	FALSE	7.49592e-07	3.23444e-05	2	2	4	A0A3Q7I009; A0A3Q7IN43	A0A3Q7I009 [182-205]; A0A3Q7IN43 [180-203]		1	3135.65	1.061	0.08	0.865128	22.15	97.1	102.9	13.84	7.16	42.9	39.7	41.6	35.9	54.5	55	33.1	37.4	34.9	43.8	53	67.2	Shared	High	High	High	High	High	High	High	High	High	High	High	High	High
	FALSE	High	[R].KMGINPIMMSAGELESGNAGEPAKLIR.[Q]	2xTMT6plex [K1; K24]; 1xTMT6plex [N-Term]	FALSE	1.24307e-09	3.23444e-05	2	2	3	A0A3Q7I009; A0A3Q7IN43	A0A3Q7I009 [182-208]; A0A3Q7IN43 [180-206]		2	3501.92	1.345	0.43	0.558004	15.39	85.3	114.7	9.35	23.79	160.8	199.4	174	215.6	149.5	195.5	181.1	278.7	186.4	305.9	173.6	278	Shared	High	High	High	High	High	High	High	High	High	High	High	High	High
	FALSE	High	[R].KGNMCCLFINDLDAGAGR.[M]	2xCarbamidomethyl [C5; C6]; 1xDeamidated [N]; 1xTMT6plex [K1]; 1xTMT6plex [N-Term]	FALSE	1.13919e-10	3.23444e-05	2	2	19	A0A3Q7I009; A0A3Q7IN43	A0A3Q7I009 [220-237]; A0A3Q7IN43 [218-235]		1	2471.22	0.921	-0.12	0.533264	3.81	104.1	95.9	9.19	5.56	2247.1	1927.8	2239.1	2168.9	2131.4	2066.4	1700	1668.6	1840.3	1930.4	1799.8	1859.9	Shared	High	High	High	High	High	High	High	High	High	High	High	High	High
	FALSE	High	[R].KGNMCCLFINDLDAGAGR.[M]	2xCarbamidomethyl [C5; C6]; 1xTMT6plex [K1]; 1xTMT6plex [N-Term]	FALSE	4.24424e-10	3.23444e-05	2	2	10	A0A3Q7I009; A0A3Q7IN43	A0A3Q7I009 [220-237]; A0A3Q7IN43 [218-235]		1	2470.24	0.843	-0.25	0.563955	11.03	108.5	91.5	11.2	0.71	1110.4	1066	1229.6	1143.6	1577.3	1418	798.1	913.7	894.1	990.7	1090.9	1176.4	Shared	High	High	High	High	High	High	High	High	High	High	High	High	High
	FALSE	High	[R].KWIGSTGIEQIGEK.[L]	2xTMT6plex [K1; K14]; 1xTMT6plex [N-Term]	FALSE	3.20132e-09	3.23444e-05	1	1	3	A0A3Q7I009	A0A3Q7I009 [360-373]		1	2233.32	0.749	-0.42	0.518588	11.61	114.3	85.7	9.2	1.85	765.8	730.4	615.9	600.9	475.1	443.5	463.9	564.1	400.4	456.4	301.9	352		High	High	High	High	High	High	High	High	High	High	High	High	High
	FALSE	High	[K].LLEYGNMLVQEQENVKR.[V]	1xTMT6plex [K16]; 1xTMT6plex [N-Term]	FALSE	5.09565e-08	3.23444e-05	2	2	7	A0A3Q7I009; A0A3Q7IN43	A0A3Q7I009 [394-410]; A0A3Q7IN43 [392-408]		1	2521.38	0.7	-0.51	0.633266	35.82	117.6	82.4	30.46	2.9	879.1	639	901.2	635.9	1090.3	759.6	441.7	526.4	468.2	536.7	546.5	654.6	Shared	High	High	High	High	High	High	High	High	High	High	High	High	High
	FALSE	High	[K].LLEYGNMLVQEQENVK.[R]	1xDeamidated [N/Q]; 1xOxidation [M7]; 1xTMT6plex [K16]; 1xTMT6plex [N-Term]	FALSE	1.92224e-07	3.23444e-05	2	2	22	A0A3Q7I009; A0A3Q7IN43	A0A3Q7I009 [394-409]; A0A3Q7IN43 [392-407]		0	2382.26	1.097	0.13	0.487126	2.63	95.4	104.6	3.28	0.78	2121.7	2191	1220.8	1289.7	1288.9	1367.6	2091.8	2323.4	1220.6	1385.6	1255.5	1427	Shared	High	High	High	High	High	High	High	High	High	High	High	High	High
	FALSE	High	[K].LLEYGNMLVQEQENVK.[R]	1xOxidation [M7]; 1xTMT6plex [K16]; 1xTMT6plex [N-Term]	FALSE	4.94979e-08	3.23444e-05	2	2	68	A0A3Q7I009; A0A3Q7IN43	A0A3Q7I009 [394-409]; A0A3Q7IN43 [392-407]		0	2381.28	1.079	0.11	0.470942	0.81	96.2	103.8	2.24	1.47	3169.1	3339.3	3449.6	3637.9	3791.1	4019.5	3020.4	3458.6	3391.8	3769.7	3747.4	4113.7	Shared	High	High	High	High	High	High	High	High	High	High	High	High	High
	FALSE	High	[K].LLEYGNMLVQEQENVK.[R]	1xDeamidated [N/Q]; 1xTMT6plex [K16]; 1xTMT6plex [N-Term]	FALSE	7.4014e-09	3.23444e-05	2	2	31	A0A3Q7I009; A0A3Q7IN43	A0A3Q7I009 [394-409]; A0A3Q7IN43 [392-407]		0	2366.27	0.981	-0.03	0.55173	1.27	101	99	2.15	3.36	3398.3	3624.5	2306.4	2494.6	2556.6	2691.5	3082.7	3310.5	2160.3	2335.3	2279.5	2485.5	Shared	High	High	High	High	High	High	High	High	High	High	High	High	High
	FALSE	High	[K].LLEYGNMLVQEQENVK.[R]	1xTMT6plex [K16]; 1xTMT6plex [N-Term]	FALSE	3.24141e-09	3.23444e-05	2	2	94	A0A3Q7I009; A0A3Q7IN43	A0A3Q7I009 [394-409]; A0A3Q7IN43 [392-407]		0	2365.28	0.888	-0.17	0.473217	1.84	105.9	94.1	1.85	3.61	6088.4	6565.7	6961	7411.1	5684.3	5997.3	5079.7	5474.3	5697.4	6185.7	4644.9	4916.5	Shared	High	High	High	High	High	High	High	High	High	High	High	High	High
	FALSE	High	[K].LLEYGNMLVQEQENVKR.[V]	1xDeamidated [Q/N]; 1xTMT6plex [K16]; 1xTMT6plex [N-Term]	FALSE	4.76894e-07	3.23444e-05	2	2	2	A0A3Q7I009; A0A3Q7IN43	A0A3Q7I009 [394-410]; A0A3Q7IN43 [392-408]		1	2522.37	0.945	-0.08	0.868058	24.04	102.8	97.2	13.84	8.94	175.9	166.6	166.2	141.5			141	180.8	112.6	145.8			Shared	High	High	Not Found	High	High	High	High	Not Found	Not Found	High	High	High	High
	FALSE	High	[K].GNMCCLFINDLDAGAGR.[M]	2xCarbamidomethyl [C4; C5]; 1xTMT6plex [N-Term]	FALSE	2.37429e-10	3.23444e-05	2	2	28	A0A3Q7I009; A0A3Q7IN43	A0A3Q7I009 [221-237]; A0A3Q7IN43 [219-235]		0	2112.98	0.85	-0.23	0.568522	11.4	108.1	91.9	7.59	3.27	1048.6	1259.2	1561.8	1828.3	953.6	1185.6	823.6	907.1	1313.9	1462	821.4	886.6	Shared	High	High	High	High	High	High	High	High	High	High	High	High	High
	FALSE	High	[K].GNMCCLFINDLDAGAGR.[M]	2xCarbamidomethyl [C4; C5]; 1xDeamidated [N]; 1xTMT6plex [N-Term]	FALSE	1.04427e-09	3.23444e-05	2	2	34	A0A3Q7I009; A0A3Q7IN43	A0A3Q7I009 [221-237]; A0A3Q7IN43 [219-235]		0	2113.97	0.941	-0.09	0.534238	3.23	103	97	1.82	1.27	1700.4	1912	1629.4	1827.1	1806.2	2040.7	1513	1687	1434.2	1600.8	1569.7	1673.2	Shared	High	High	High	High	High	High	High	High	High	High	High	High	High
	FALSE	High	[K].GLVNDVSDDQQDIAR.[G]	1xTMT6plex [N-Term]	FALSE	1.03981e-10	3.23444e-05	1	1	28	A0A3Q7I009	A0A3Q7I009 [74-88]		0	1873.95	0.849	-0.24	0.455569	0.19	108.2	91.8	0.22	0.41	455	480.2	578.8	642.9	598.5	677.5	371.8	403.9	455.3	531.6	454.2	514.2		High	High	High	High	High	High	High	High	High	High	High	High	High
	FALSE	High	[K].GLVNDVSDDQQDIAR.[G]	1xDeamidated [Q/N]; 1xTMT6plex [N-Term]	FALSE	2.012e-07	3.23444e-05	1	1	13	A0A3Q7I009	A0A3Q7I009 [74-88]		0	1874.93	0.952	-0.07	0.671422	6.52	102.5	97.5	5.05	1.16	269.4	294.6	152.9	158.5	85.1	79.4	242	290.6	122.7	144.5	70.7	80.4		High	High	High	High	High	High	High	High	High	High	High	High	High
	FALSE	High	[K].GNMCCLFINDLDAGAGR.[M]	2xCarbamidomethyl [C4; C5]; 1xOxidation [M3]; 1xTMT6plex [N-Term]	FALSE	5.67534e-09	3.23444e-05	2	2	37	A0A3Q7I009; A0A3Q7IN43	A0A3Q7I009 [221-237]; A0A3Q7IN43 [219-235]		0	2128.98	1.024	0.03	0.748754	4.58	98.8	101.2	4.78	0.41	1242.8	1398.4	937.2	1119.6	916.7	1068.9	1138.8	1315.8	910.9	1039.7	902.5	1011.8	Shared	High	High	High	High	High	High	High	High	High	High	High	High	High
	FALSE	High	[K].WIGSTGIEQIGEK.[L]	1xTMT6plex [K13]; 1xTMT6plex [N-Term]	FALSE	5.42142e-10	3.23444e-05	1	1	15	A0A3Q7I009	A0A3Q7I009 [361-373]		0	1876.06	0.77	-0.38	0.470942	1.64	113	87	0.83	0.74	1541.7	1653.2	826	924.4	1666.6	1787.5	1087.6	1237.3	586.1	672.1	1149.8	1317.3		High	High	High	High	High	High	High	High	High	High	High	High	High
	FALSE	High	[K].NFLTLPNIK.[V]	1xDeamidated [N]; 1xTMT6plex [K9]; 1xTMT6plex [N-Term]	FALSE	0.000406829	8.47799e-05	2	2	20	A0A3Q7I009; A0A3Q7IN43	A0A3Q7I009 [149-157]; A0A3Q7IN43 [147-155]		0	1518.93	0.948	-0.08	0.639746	6.1	102.7	97.3	2.23	8.04	2549.6	2718.8	2140.9	2271.7	2852.4	2962	2308.9	2340.6	1938.2	1989.4	2569	2559.7	Shared	High	High	High	High	High	High	High	High	High	High	High	High	High
	FALSE	High	[K].SFQCELVFR.[K]	1xCarbamidomethyl [C4]; 1xTMT6plex [N-Term]	FALSE	6.82944e-05	8.47799e-05	2	2	58	A0A3Q7I009; A0A3Q7IN43	A0A3Q7I009 [173-181]; A0A3Q7IN43 [171-179]		0	1414.74	0.859	-0.22	0.564739	10.77	107.6	92.4	4.77	5.49	4056.2	4750.9	4827.2	5640	3993.8	4633.9	3444.7	3584.3	4060.8	4284.3	3381.9	3565.5	Shared	High	High	High	High	High	High	High	High	High	High	High	High	High
	FALSE	High	[K].LDGFYIAPAFMDK.[L]	1xOxidation [M11]; 1xTMT6plex [K13]; 1xTMT6plex [N-Term]	FALSE	2.33632e-06	8.47799e-05	2	2	15	A0A3Q7I009; A0A3Q7IN43	A0A3Q7I009 [129-141]; A0A3Q7IN43 [127-139]		0	1962.04	1.2	0.26	0.474676	3.19	90.9	109.1	5.5	2.46	2853.2	2868.3	3003.2	3043.7	4057.2	4109	3112.3	3371.8	3166	3493.8	4374.8	4832	Shared	High	High	High	High	High	High	High	High	High	High	High	High	High
	FALSE	High	[K].MGINPIMMSAGELESGNAGEPAK.[L]	1xDeamidated [N]; 3xOxidation [M1; M7; M8]; 1xTMT6plex [K23]; 1xTMT6plex [N-Term]	FALSE	5.1825e-06	8.47799e-05	2	2	7	A0A3Q7I009; A0A3Q7IN43	A0A3Q7I009 [183-205]; A0A3Q7IN43 [181-203]		0	2811.36	1.119	0.16	0.463242	0.52	94.4	105.6	2.91	2.41	247.5	270.1	70.1	75.9	188.8	198.2	234.9	268.3	83.5	102.3	193.1	211.3	Shared	High	High	High	High	High	High	High	High	High	High	High	High	High
	FALSE	High	[K].MGINPIMMSAGELESGNAGEPAK.[L]	2xDeamidated [N4; N17]; 1xOxidation [M1]; 1xTMT6plex [K23]; 1xTMT6plex [N-Term]	FALSE	0.000126619	8.47799e-05	2	2	1	A0A3Q7I009; A0A3Q7IN43	A0A3Q7I009 [183-205]; A0A3Q7IN43 [181-203]		0	2780.36	1.267	0.34	0.517022	10.34	88.2	111.8	6.16	3.68			60.1	60.2					65.1	77.8			Shared	Not Found	High	Not Found	Not Found	Not Found	High	High	Not Found	Not Found	Not Found	Not Found	High	High
	FALSE	High	[R].MGGTTQYTVNNQMVNATLMNIADNPTNVQLPGMYNK.[Q]	3xOxidation [M33; M]; 1xTMT6plex [K36]; 1xTMT6plex [N-Term]	FALSE	2.19535e-06	8.47799e-05	2	2	6	A0A3Q7I009; A0A3Q7IN43	A0A3Q7I009 [238-273]; A0A3Q7IN43 [236-271]		0	4450.16	1.124	0.17	0.498251	3.87	94.2	105.8	4.12	0.44	88.3	84.6	29.2	32.3			85.4	85.7	30.4	38.5			Shared	High	High	Not Found	High	High	High	High	Not Found	Not Found	High	High	High	High
	FALSE	High	[K].LLEYGNMLVQEQENVK.[R]	2xDeamidated [N6; Q10]; 1xOxidation [M7]; 1xTMT6plex [K16]; 1xTMT6plex [N-Term]	FALSE	7.33126e-05	8.47799e-05	2	2	1	A0A3Q7I009; A0A3Q7IN43	A0A3Q7I009 [394-409]; A0A3Q7IN43 [392-407]		0	2383.25	1.143	0.19	0.486276	4.08	93.3	106.7	7.07	3.18			154.6	152.9					157.5	170.9			Shared	Not Found	High	Not Found	Not Found	Not Found	High	High	Not Found	Not Found	Not Found	Not Found	High	High
	FALSE	High	[K].LLEYGNMLVQEQENVKR.[V]	1xOxidation [M7]; 1xTMT6plex [K16]; 1xTMT6plex [N-Term]	FALSE	5.56733e-05	8.47799e-05	2	2	3	A0A3Q7I009; A0A3Q7IN43	A0A3Q7I009 [394-410]; A0A3Q7IN43 [392-408]		1	2537.38	0.913	-0.13	0.844219	36.76	104.5	95.5	27.92	6.42	287.3	210.3	188.2	164.5	307.1	205	193.6	236	128.8	161.7	186.8	220.2	Shared	High	High	High	High	High	High	High	High	High	High	High	High	High
	FALSE	High	[K].LLEYGNMLVQEQENVK.[R]	2xDeamidated [N6; Q10]; 1xTMT6plex [K16]; 1xTMT6plex [N-Term]	FALSE	5.5211e-05	8.47799e-05	2	2	3	A0A3Q7I009; A0A3Q7IN43	A0A3Q7I009 [394-409]; A0A3Q7IN43 [392-407]		0	2367.25	1.074	0.1	0.5279	3.94	96.4	103.6	7.21	3.46			595.2	587.4					570.3	616.3			Shared	High	High	High	High	High	High	High	High	High	High	High	High	High
	FALSE	High	[R].MGGTTQYTVNNQMVNATLMNIADNPTNVQLPGMYNK.[Q]	4xDeamidated [N11; Q12; N15; N20]; 2xOxidation [M19; M33]; 1xTMT6plex [K36]; 1xTMT6plex [N-Term]	FALSE	1.00692e-05	8.47799e-05	2	2	1	A0A3Q7I009; A0A3Q7IN43	A0A3Q7I009 [238-273]; A0A3Q7IN43 [236-271]		0	4438.1	0.985	-0.02	0.88449	6.82	100.8	99.2	0.84	5.67					73.3	79.2					63.2	77.5	Shared	Not Found	Not Found	High	Not Found	Not Found	Not Found	Not Found	High	High	Not Found	Not Found	Not Found	Not Found
	FALSE	High	[R].MGGTTQYTVNNQMVNATLMNIADNPTNVQLPGMYNK.[Q]	1xDeamidated [N/Q]; 2xOxidation [M]; 1xTMT6plex [K36]; 1xTMT6plex [N-Term]	FALSE	2.26944e-06	8.47799e-05	2	2	7	A0A3Q7I009; A0A3Q7IN43	A0A3Q7I009 [238-273]; A0A3Q7IN43 [236-271]		0	4435.14	1.176	0.23	0.549711	10.68	91.9	108.1	9.32	0.85	71.5	68.5	89.5	96.7	209.5	196.7	66.3	90.4	95.5	107.8	206	236.2	Shared	High	High	High	High	High	High	High	High	High	High	High	High	High
	FALSE	High	[R].MGGTTQYTVNNQMVNATLMNIADNPTNVQLPGMYNK.[Q]	2xDeamidated [N/Q]; 1xOxidation [M]; 1xTMT6plex [K36]; 1xTMT6plex [N-Term]	FALSE	1.04465e-06	8.47799e-05	2	2	3	A0A3Q7I009; A0A3Q7IN43	A0A3Q7I009 [238-273]; A0A3Q7IN43 [236-271]		0	4420.13	1.126	0.17	0.478032	2.24	94.1	105.9	1.19	0.94	262	270.1			86.9	97.4	255.1	295.3			92.3	105.3	Shared	High	Not Found	High	High	High	Not Found	Not Found	High	High	High	High	Not Found	Not Found
	FALSE	High	[R].MGGTTQYTVNNQMVNATLMNIADNPTNVQLPGMYNK.[Q]	3xDeamidated [Q12; N15; N20]; 1xTMT6plex [K36]; 1xTMT6plex [N-Term]	FALSE	4.29968e-06	8.47799e-05	2	2	1	A0A3Q7I009; A0A3Q7IN43	A0A3Q7I009 [238-273]; A0A3Q7IN43 [236-271]		0	4405.12	0.923	-0.12	0.473217	0.77	104	96	3	2.26			168.7	176.7					141.9	155.9			Shared	Not Found	High	Not Found	Not Found	Not Found	High	High	Not Found	Not Found	Not Found	Not Found	High	High
	FALSE	High	[K].LLNSRDGPPTFEQPK.[M]	1xTMT6plex [K15]; 1xTMT6plex [N-Term]	FALSE	1.91443e-06	8.47799e-05	2	2	1	A0A3Q7I009; A0A3Q7IN43	A0A3Q7I009 [374-388]; A0A3Q7IN43 [372-386]		1	2157.21	0.978	-0.03	0.894496	11.65	101.1	98.9	6.05	5.04					308.2	309.5					255.5	310.8	Shared	Not Found	Not Found	High	Not Found	Not Found	Not Found	Not Found	High	High	Not Found	Not Found	Not Found	Not Found
	FALSE	High	[R].DGPPTFEQPK.[M]	1xDeamidated [Q8]; 1xTMT6plex [K10]; 1xTMT6plex [N-Term]	FALSE	6.30918e-05	8.47799e-05	2	2	5	A0A3Q7I009; A0A3Q7IN43	A0A3Q7I009 [379-388]; A0A3Q7IN43 [377-386]		0	1574.85	1.026	0.04	0.537955	1.43	98.7	101.3	0.83	0.54	200.4	202.2	760.3	868.6	610.2	671.4	162.1	187.3	745.3	862.8	581	651.4	Shared	High	High	High	High	High	High	High	High	High	High	High	High	High
	FALSE	High	[R].DGPPTFEQPK.[M]	1xTMT6plex [K10]; 1xTMT6plex [N-Term]	FALSE	6.29876e-06	8.47799e-05	2	2	56	A0A3Q7I009; A0A3Q7IN43	A0A3Q7I009 [379-388]; A0A3Q7IN43 [377-386]		0	1573.86	0.934	-0.1	0.573857	5.2	103.4	96.6	2.27	2.69	5325.9	5960.1	5214.8	5966.7	5138.8	5803.9	4712.2	5114.1	4636.8	5191.2	4558.6	4970.1	Shared	High	High	High	High	High	High	High	High	High	High	High	High	High
	FALSE	High	[K].VPLILGVWGGK.[G]	1xTMT6plex [K11]; 1xTMT6plex [N-Term]	FALSE	2.43529e-06	8.47799e-05	3	3	9	A0A3Q7I009; A0A3Q7IN43; A0A3Q7FV93	A0A3Q7I009 [158-168]; A0A3Q7IN43 [156-166]; A0A3Q7FV93 [161-171]		0	1597.02	0.882	-0.18	0.581631	10.17	106.3	93.7	3.34	6.35	1550.4	1797	1376.8	1565.3	1134.3	1303.9	1384.6	1411.3	1188.4	1258.6	976.9	1000.8	Shared	High	High	High	High	High	High	High	High	High	High	High	High	High
	FALSE	High	[K].GNMCCLFINDLDAGAGR.[M]	2xCarbamidomethyl [C4; C5]; 1xDeamidated [N]; 1xOxidation [M3]; 1xTMT6plex [N-Term]	FALSE	1.50037e-05	8.47799e-05	2	2	21	A0A3Q7I009; A0A3Q7IN43	A0A3Q7I009 [221-237]; A0A3Q7IN43 [219-235]		0	2129.96	1.037	0.05	0.755932	7.4	98.2	101.8	4.72	2.33	542.7	647.6	281.6	329.1	275.9	307	549.9	615.2	286.3	307.5	258.2	289.3	Shared	High	High	High	High	High	High	High	High	High	High	High	High	High
	FALSE	High	[K].GNMCCLFINDLDAGAGR.[M]	2xCarbamidomethyl [C4; C5]; 2xDeamidated [N2; N9]; 1xTMT6plex [N-Term]	FALSE	1.99554e-06	8.47799e-05	2	2	1	A0A3Q7I009; A0A3Q7IN43	A0A3Q7I009 [221-237]; A0A3Q7IN43 [219-235]		0	2114.95	0.986	-0.02	0.916842	10.38	100.7	99.3	9.08	0.8	149.8	143.8					126.3	145.1					Shared	High	Not Found	Not Found	High	High	Not Found	Not Found	Not Found	Not Found	High	High	Not Found	Not Found
	FALSE	High	[R].KGNMCCLFINDLDAGAGR.[M]	2xCarbamidomethyl [C5; C6]; 1xDeamidated [N]; 1xOxidation [M4]; 1xTMT6plex [K1]; 1xTMT6plex [N-Term]	FALSE	4.44525e-05	8.47799e-05	2	2	15	A0A3Q7I009; A0A3Q7IN43	A0A3Q7I009 [220-237]; A0A3Q7IN43 [218-235]		1	2487.22	1.059	0.08	0.688409	8.35	97.1	102.9	8.48	0.52	752.7	704.2	1478.3	1432.9	787.1	813.3	684.8	766.5	1348.6	1527.6	750.7	851.3	Shared	High	High	High	High	High	High	High	High	High	High	High	High	High
	FALSE	High	[R].KGNMCCLFINDLDAGAGR.[M]	2xCarbamidomethyl [C5; C6]; 1xOxidation [M4]; 1xTMT6plex [K1]; 1xTMT6plex [N-Term]	FALSE	1.46799e-06	8.47799e-05	2	2	11	A0A3Q7I009; A0A3Q7IN43	A0A3Q7I009 [220-237]; A0A3Q7IN43 [218-235]		1	2486.24	1.015	0.02	0.968624	15.8	99.2	100.8	15.32	0.34	732.2	618.2	927.7	859.2	788.7	694	611.4	687.6	803	913.3	652.3	742.8	Shared	High	High	High	High	High	High	High	High	High	High	High	High	High
	FALSE	High	[R].TDRVPDDDIVK.[I]	1xTMT6plex [K11]; 1xTMT6plex [N-Term]	FALSE	0.00137668	0.000255214	1	1	2	A0A3Q7I009	A0A3Q7I009 [323-333]		1	1730.97	0.769	-0.38	0.470942	1.96	113.1	86.9	3.47	5.33			188.7	199.3	189.7	194.6			133.1	141.1	137.1	142.9		Not Found	High	High	Not Found	Not Found	High	High	High	High	Not Found	Not Found	High	High
	FALSE	High	[R].VPDDDIVK.[I]	1xTMT6plex [K8]; 1xTMT6plex [N-Term]	FALSE	0.00178753	0.00027849	1	1	11	A0A3Q7I009	A0A3Q7I009 [326-333]		0	1358.79	0.773	-0.37	0.517055	9.43	112.8	87.2	10.54	1.57	1514.6	1930.3	1645.4	2088.1	1028.6	1318.7	1153.8	1366.6	1246.5	1440.2	764.5	889.3		High	High	High	High	High	High	High	High	High	High	High	High	High
	FALSE	High	[R].KMGINPIMMSAGELESGNAGEPAK.[L]	1xDeamidated [N5]; 1xOxidation [M2]; 2xTMT6plex [K1; K24]; 1xTMT6plex [N-Term]	FALSE	0.00277415	0.000343556	2	2	1	A0A3Q7I009; A0A3Q7IN43	A0A3Q7I009 [182-205]; A0A3Q7IN43 [180-203]		1	3136.63	1.181	0.24	0.774189	33.95	91.7	108.3	35.32	3.97					33.6	22					29	31	Shared	Not Found	Not Found	High	Not Found	Not Found	Not Found	Not Found	High	High	Not Found	Not Found	Not Found	Not Found
	FALSE	High	[R].KMGINPIMMSAGELESGNAGEPAK.[L]	1xDeamidated [N]; 2xOxidation [M2; M]; 2xTMT6plex [K1; K24]; 1xTMT6plex [N-Term]	FALSE	0.00483113	0.000542771	2	2	2	A0A3Q7I009; A0A3Q7IN43	A0A3Q7I009 [182-205]; A0A3Q7IN43 [180-203]		1	3152.62	0.976	-0.04	0.871027	10.47	101.2	98.8	7.13	2.85	29.9	34.1			16.1	13.8	26.8	30.1			12.5	15.6	Shared	High	Not Found	High	High	High	Not Found	Not Found	High	High	High	High	Not Found	Not Found
	FALSE	High	[K].NFLTLPNIK.[V]	1xTMT6plex [K9]; 1xTMT6plex [N-Term]	FALSE	0.00587141	0.000667068	2	2	17	A0A3Q7I009; A0A3Q7IN43	A0A3Q7I009 [149-157]; A0A3Q7IN43 [147-155]		0	1517.95	0.913	-0.13	0.556282	6.34	104.5	95.5	2.11	8.14	2396.6	2521.5	1363.1	1478.4	1114.6	1183.3	2108.4	2200.2	1190.3	1173.8	974.9	983.4	Shared	High	High	High	High	High	High	High	High	High	High	High	High	High
	FALSE	High	[R].KGNMCCLFINDLDAGAGR.[M]	2xCarbamidomethyl [C5; C6]; 2xDeamidated [N3; N10]; 1xOxidation [M4]; 1xTMT6plex [K1]; 1xTMT6plex [N-Term]	FALSE	0.00635887	0.000712026	2	2	2	A0A3Q7I009; A0A3Q7IN43	A0A3Q7I009 [220-237]; A0A3Q7IN43 [218-235]		1	2488.2	1.045	0.06	0.698841	6.72	97.8	102.2	7.53	1.13	199	196.3			156.7	153.4	180.9	191.2			144.8	170.6	Shared	High	Not Found	High	High	High	Not Found	Not Found	High	High	High	High	Not Found	Not Found
	FALSE	High	[K].LVVHITK.[N]	1xTMT6plex [K7]; 1xTMT6plex [N-Term]	FALSE	0.00739544	0.00078127	2	2	10	A0A3Q7I009; A0A3Q7IN43	A0A3Q7I009 [142-148]; A0A3Q7IN43 [140-146]		0	1267.85	0.905	-0.14	0.755188	20.15	105	95	8.77	10.37	1552.8	1935.2	1468.3	1853.1	1429.5	1743.4	1485.5	1394.2	1422.2	1396.8	1330.8	1320	Shared	High	High	High	High	High	High	High	High	High	High	High	High	High
	FALSE	High	[R].KMGINPIMMSAGELESGNAGEPAK.[L]	2xOxidation [M2; M9]; 2xTMT6plex [K1; K24]; 1xTMT6plex [N-Term]	FALSE	0.00806204	0.000851299	2	2	1	A0A3Q7I009; A0A3Q7IN43	A0A3Q7I009 [182-205]; A0A3Q7IN43 [180-203]		1	3151.64	0.858	-0.22	0.510323	3.27	107.7	92.3	19.79	16.72			19.5	16.1					15	13.4			Shared	Not Found	High	Not Found	Not Found	Not Found	High	High	Not Found	Not Found	Not Found	Not Found	High	High
	FALSE	High	[R].VYDDEVR.[K]	1xTMT6plex [N-Term]	FALSE	0.0100431	0.00120328	2	2	39	A0A3Q7I009; A0A3Q7IN43	A0A3Q7I009 [353-359]; A0A3Q7IN43 [351-357]		0	1124.58	0.974	-0.04	0.478597	0.52	101.3	98.7	0.79	1.28	2697.8	3107.4	4129.2	4552.6	3660.5	4053.6	2440.7	3107.2	3702.7	4244.2	3229.5	3670	Shared	High	High	High	High	High	High	High	High	High	High	High	High	High
	FALSE	High	[K].GNMCCLFINDLDAGAGR.[M]	2xCarbamidomethyl [C4; C5]; 2xDeamidated [N2; N9]; 1xOxidation [M3]; 1xTMT6plex [N-Term]	FALSE	0.0153457	0.00174482	2	2	1	A0A3Q7I009; A0A3Q7IN43	A0A3Q7I009 [221-237]; A0A3Q7IN43 [219-235]		0	2130.95	0.876	-0.19	0.71863	21.62	106.6	93.4	8.07	28.25			42.2	41.1					39.1	29.6			Shared	Not Found	High	Not Found	Not Found	Not Found	High	High	Not Found	Not Found	Not Found	Not Found	High	High
	FALSE	High	[R].VYDDEVRK.[W]	1xTMT6plex [K8]; 1xTMT6plex [N-Term]	FALSE	0.0167416	0.00187704	2	2	5	A0A3Q7I009; A0A3Q7IN43	A0A3Q7I009 [353-360]; A0A3Q7IN43 [351-358]		1	1481.84	0.989	-0.02	0.933312	22.83	100.6	99.4	26.22	4.84	554.5	417.1	742.6	519.7	319.7	254.9	431.2	456.6	524.2	581.4	269	293.4	Shared	High	High	High	High	High	High	High	High	High	High	High	High	High
	FALSE	High	[K].FYWAPTR.[E]	1xTMT6plex [N-Term]	FALSE	0.0351134	0.00314421	2	2	9	A0A3Q7I009; A0A3Q7IN43	A0A3Q7I009 [304-310]; A0A3Q7IN43 [302-308]		0	1169.63	0.862	-0.21	0.555448	9.56	107.4	92.6	5.88	3.23	740.7	853	220.5	261.9	1167.5	1411.6	613	663.7	179.2	211.3	986.3	1064.8	Shared	High	High	High	High	High	High	High	High	High	High	High	High	High
	FALSE	High	[R].EAAEIIR.[K]	1xTMT6plex [N-Term]	FALSE	0.0592432	0.00490999	2	2	14	A0A3Q7I009; A0A3Q7IN43	A0A3Q7I009 [213-219]; A0A3Q7IN43 [211-217]		0	1030.61	0.925	-0.11	0.61932	7.71	103.9	96.1	4.93	2.42	1336.1	1593	1088.9	1239.8	1053	1234.9	1212.9	1331.4	1019.9	1025.9	927.4	1030.8	Shared	High	High	High	High	High	High	High	High	High	High	High	High	High
	FALSE	High	[R].QYNLDNK.[L]	1xTMT6plex [K7]; 1xTMT6plex [N-Term]	FALSE	0.0610859	0.00502549	1	1	4	A0A3Q7I009	A0A3Q7I009 [122-128]		0	1352.76	0.777	-0.36	0.455569	0.62	112.5	87.5	3.05	3.64			1144.9	1302.2	1121.3	1284.5			838.3	968.4	770.9	950.5		Not Found	High	High	Not Found	Not Found	High	High	High	High	Not Found	Not Found	High	High
FALSE	High	Master Protein	A0A3Q7IDX8	Transketolase OS=Solanum lycopersicum OX=4081 PE=3 SV=1	0	FALSE	374.179	62	30	1191	23	23	634	68.7	5.88	37858	30	11	0.963	-0.05	0.315665	0.543972	3	101.9	98.1	2.31	0.56	2	2	High	High	High	High	High	High	High	High	High	High	High	High	High	High	High	1
	Checked	Confidence	Annotated Sequence	Modifications	Contaminant	Qvality PEP	Qvality q-value	# Protein Groups	# Proteins	# PSMs	Master Protein Accessions	Positions in Master Proteins	Modifications in Master Proteins	# Missed Cleavages	Theo. MH+ [Da]	Abundance Ratio: (Sample) / (Control)	Abundance Ratio (log2): (Sample) / (Control)	Abundance Ratio Adj. P-Value: (Sample) / (Control)	Abundance Ratio Variability [%]: (Sample) / (Control)	Abundances (Grouped): Control	Abundances (Grouped): Sample	Abundances (Grouped) CV [%]: Control	Abundances (Grouped) CV [%]: Sample	Abundance: F1: 126, Control, Controllo, 1	Abundance: F1: 127, Control, Controllo, 2	Abundance: F2: 126, Control, Controllo, 1	Abundance: F2: 127, Control, Controllo, 2	Abundance: F3: 126, Control, Controllo, 1	Abundance: F3: 127, Control, Controllo, 2	Abundance: F1: 128, Sample, Triacontanolo Spray, 1	Abundance: F1: 129, Sample, Triacontanolo Spray, 2	Abundance: F2: 128, Sample, Triacontanolo Spray, 1	Abundance: F2: 129, Sample, Triacontanolo Spray, 2	Abundance: F3: 128, Sample, Triacontanolo Spray, 1	Abundance: F3: 129, Sample, Triacontanolo Spray, 2	Quan Info	Found in File: [F1]	Found in File: [F2]	Found in File: [F3]	Found in Sample: [S1] F1: 126, Control, Controllo, 1	Found in Sample: [S4] F1: 127, Control, Controllo, 2	Found in Sample: [S2] F2: 126, Control, Controllo, 1	Found in Sample: [S7] F2: 127, Control, Controllo, 2	Found in Sample: [S3] F3: 126, Control, Controllo, 1	Found in Sample: [S10] F3: 127, Control, Controllo, 2	Found in Sample: [S5] F1: 128, Sample, Triacontanolo Spray, 1	Found in Sample: [S6] F1: 129, Sample, Triacontanolo Spray, 2	Found in Sample: [S8] F2: 128, Sample, Triacontanolo Spray, 1	Found in Sample: [S9] F2: 129, Sample, Triacontanolo Spray, 2
	FALSE	High	[R].ISALSEAGVIYVMTHDSIGLGEDGPTHQPIEHLASFR.[A]	1xTMT6plex [N-Term]	FALSE	6.61702e-09	3.23444e-05	1	1	1	A0A3Q7IDX8	A0A3Q7IDX8 [418-454]		0	4177.12	0.968	-0.05	0.723745	5.56	101.6	98.4	1.65	3.65	250.4	267.2					214.2	256.1						High	Not Found	Not Found	High	High	Not Found	Not Found	Not Found	Not Found	High	High	Not Found	Not Found
	FALSE	High	[R].FEALGWHVIWVK.[N]	1xTMT6plex [K12]; 1xTMT6plex [N-Term]	FALSE	5.31152e-08	3.23444e-05	1	1	6	A0A3Q7IDX8	A0A3Q7IDX8 [176-187]		0	1943.13	0.963	-0.05	0.724773	6.56	101.9	98.1	7.2	0.95	2278.1	2282.3	1638.9	1611.5	3243.4	3214.9	1906.7	2150.9	1378.7	1543.8	2765.7	3076.6		High	High	High	High	High	High	High	High	High	High	High	High	High
	FALSE	High	[K].IPGHPENFETPGVEVTTGPLGQGIANAVGLAVAEK.[H]	1xDeamidated [N]; 1xTMT6plex [K35]; 1xTMT6plex [N-Term]	FALSE	4.63063e-10	3.23444e-05	1	1	8	A0A3Q7IDX8	A0A3Q7IDX8 [68-102]		0	3929.11	1.017	0.02	0.789909	4.12	99.2	100.8	1.37	2.56	224.6	220	419.6	453.2	695.3	772.3	216.4	243.5	383.1	450.7	618	702.5		High	High	High	High	High	High	High	High	High	High	High	High	High
	FALSE	High	[K].IPGHPENFETPGVEVTTGPLGQGIANAVGLAVAEK.[H]	1xTMT6plex [K35]; 1xTMT6plex [N-Term]	FALSE	8.48631e-10	3.23444e-05	1	1	13	A0A3Q7IDX8	A0A3Q7IDX8 [68-102]		0	3928.12	0.933	-0.1	0.482952	1.69	103.5	96.5	0.01	1.62	830.6	905.1	854.6	904	714.9	802.5	704.5	791.2	721.8	850.2	596.6	708.4		High	High	High	High	High	High	High	High	High	High	High	High	High
	FALSE	High	[K].LPQLAGTSIEGAAK.[G]	1xTMT6plex [K14]; 1xTMT6plex [N-Term]	FALSE	3.16129e-10	3.23444e-05	1	1	27	A0A3Q7IDX8	A0A3Q7IDX8 [494-507]		0	1814.08	0.956	-0.06	0.64772	5.16	102.2	97.8	5.19	0.28	1981.3	2318.8	1211.6	1447.5	1229.2	1464.4	1778.1	2046.1	1123.5	1272.5	1116.2	1241.9		High	High	High	High	High	High	High	High	High	High	High	High	High
	FALSE	High	[K].VTTTIGFGSPNK.[SA]	1xDeamidated [N11]; 1xTMT6plex [K12]; 1xTMT6plex [N-Term]	FALSE	1.77653e-07	3.23444e-05	2	2	9	A0A3Q7HEZ3; A0A3Q7IDX8	A0A3Q7HEZ3 [327-338]; A0A3Q7IDX8 [215-226]		0	1680.96	1.018	0.03	0.707202	2.75	99.1	100.9	1.29	1.33	1121	1207.8	787.5	822.1	580.4	618.3	1050	1157.8	720.6	842.9	515.2	608.6	Shared	High	High	High	High	High	High	High	High	High	High	High	High	High
	FALSE	High	[K].VTTTIGFGSPNK.[SA]	1xTMT6plex [K12]; 1xTMT6plex [N-Term]	FALSE	2.50654e-08	3.23444e-05	2	2	22	A0A3Q7HEZ3; A0A3Q7IDX8	A0A3Q7HEZ3 [327-338]; A0A3Q7IDX8 [215-226]		0	1679.97	0.97	-0.04	0.628811	3.22	101.5	98.5	1.8	1.27	1890	2012.3	1743.5	1860.6	976.2	1037.7	1644.5	1901.8	1514.8	1755.4	858.5	971.7	Shared	High	High	High	High	High	High	High	High	High	High	High	High	High
	FALSE	High	[K].VVPGFLGGSADLASSNMTLLK.[M]	1xOxidation [M17]; 1xTMT6plex [K21]; 1xTMT6plex [N-Term]	FALSE	4.51678e-10	3.23444e-05	1	1	14	A0A3Q7IDX8	A0A3Q7IDX8 [340-360]		0	2551.42	1.132	0.18	0.609844	11.77	93.8	106.2	6.62	4.59	1438.7	1447.3	1345.5	1352.4	2277.3	2268	1405.9	1697	1288	1544.8	2183.7	2639.1		High	High	High	High	High	High	High	High	High	High	High	High	High
	FALSE	High	[K].VVPGFLGGSADLASSNMTLLK.[M]	1xDeamidated [N16]; 1xTMT6plex [K21]; 1xTMT6plex [N-Term]	FALSE	6.782e-11	3.23444e-05	1	1	8	A0A3Q7IDX8	A0A3Q7IDX8 [340-360]		0	2536.41	0.978	-0.03	0.877281	9.74	101.1	98.9	4.89	4.39	778.2	839.1	563.1	566.1	558.4	568.7	705.5	842	450.9	562.4	469.1	558		High	High	High	High	High	High	High	High	High	High	High	High	High
	FALSE	High	[K].VVPGFLGGSADLASSNMTLLK.[M]	1xTMT6plex [K21]; 1xTMT6plex [N-Term]	FALSE	5.4425e-12	3.23444e-05	1	1	15	A0A3Q7IDX8	A0A3Q7IDX8 [340-360]		0	2535.43	0.873	-0.2	0.473217	1.6	106.8	93.2	2.01	0.48	2209.7	2345.7	1892.1	2030.6	1847.8	1959.5	1750.4	1939.1	1518.5	1721.7	1426.2	1639.5		High	High	High	High	High	High	High	High	High	High	High	High	High
	FALSE	High	[R].VSIEAGSTFGWQK.[F]	1xTMT6plex [K13]; 1xTMT6plex [N-Term]	FALSE	6.29395e-11	3.23444e-05	1	1	87	A0A3Q7IDX8	A0A3Q7IDX8 [580-592]		0	1868.03	0.943	-0.09	0.580129	4.63	102.9	97.1	3.12	1.29	7459.7	7817	6834.1	7202.3	5941.5	6217.9	6291.4	7250.6	5708.7	6568	4979.1	5746.2		High	High	High	High	High	High	High	High	High	High	High	High	High
	FALSE	High	[K].EFGITAEAVVAAAK.[Q]	1xTMT6plex [K14]; 1xTMT6plex [N-Term]	FALSE	2.50553e-11	3.23444e-05	1	1	201	A0A3Q7IDX8	A0A3Q7IDX8 [618-631]		0	1835.07	1.005	0.01	0.890462	2.37	99.8	100.2	1.82	4.08	9406.1	9984.3	7584.4	8051.6	7999.3	8593.1	8803.5	9455.7	6976.7	7471.2	7596.7	8066.9		High	High	High	High	High	High	High	High	High	High	High	High	High
	FALSE	High	[R].HTPEGAALETEWNAK.[F]	1xTMT6plex [K15]; 1xTMT6plex [N-Term]	FALSE	2.61272e-08	3.23444e-05	1	1	35	A0A3Q7IDX8	A0A3Q7IDX8 [269-283]		0	2112.11	0.964	-0.05	0.722719	6.38	101.9	98.1	5.59	0.49	2771	2873	3341.4	3374	2882.1	2725.4	2383	2715.1	2825.3	3247	2245.4	2617.8		High	High	High	High	High	High	High	High	High	High	High	High	High
	FALSE	High	[R].HTPEGAALETEWNAK.[F]	1xDeamidated [N13]; 1xTMT6plex [K15]; 1xTMT6plex [N-Term]	FALSE	8.73871e-08	3.23444e-05	1	1	14	A0A3Q7IDX8	A0A3Q7IDX8 [269-283]		0	2113.1	1.056	0.08	0.641803	6.18	97.3	102.7	5.16	0.73	887.4	915.1	1069.6	1075.5	645.9	655.4	813.9	945.8	1009.6	1179.8	598.6	685		High	High	High	High	High	High	High	High	High	High	High	High	High
	FALSE	High	[K].GGYIVSDNSSGNKPDVILIGTGSELEIAVK.[A]	2xTMT6plex [K13; K30]; 1xTMT6plex [N-Term]	FALSE	3.59521e-10	3.23444e-05	1	1	48	A0A3Q7IDX8	A0A3Q7IDX8 [508-537]		0	3720.07	0.971	-0.04	0.619625	2.98	101.5	98.5	1.13	1.71	964.6	1058.1	649	698.1	457	459.1	853.5	996.8	573.7	636.1	390.2	455		High	High	High	High	High	High	High	High	High	High	High	High	High
	FALSE	High	[R].QKLPQLAGTSIEGAAK.[G]	2xTMT6plex [K2; K16]; 1xTMT6plex [N-Term]	FALSE	1.21754e-09	3.23444e-05	1	1	14	A0A3Q7IDX8	A0A3Q7IDX8 [492-507]		1	2299.4	0.919	-0.12	0.703609	13.18	104.2	95.8	13.4	0.88	1707.7	1569.7	1831.3	1639	941.5	856.5	1342.5	1510	1377.6	1571.2	725.9	795.5		High	High	High	High	High	High	High	High	High	High	High	High	High
	FALSE	High	[R].QKLPQLAGTSIEGAAK.[G]	1xGln->pyro-Glu [N-Term]; 2xTMT6plex [K2; K16]	FALSE	4.46209e-08	3.23444e-05	1	1	12	A0A3Q7IDX8	A0A3Q7IDX8 [492-507]		1	2053.21	0.922	-0.12	0.800862	22.51	104	96	18.34	2.94	414.9	337	481.7	398.5	704.5	626.9	291.1	331.3	357.5	413.9	522.3	677.1		High	High	High	High	High	High	High	High	High	High	High	High	High
	FALSE	High	[K].AIGVDGFGASAPADK.[I]	1xTMT6plex [K15]; 1xTMT6plex [N-Term]	FALSE	1.85105e-10	3.23444e-05	1	1	36	A0A3Q7IDX8	A0A3Q7IDX8 [600-614]		0	1834.01	0.96	-0.06	0.517174	1.67	102	98	2.2	0.61	2745.5	2888.7	2109.3	2234.8	2392.1	2580.7	2381	2681.4	1844.5	2059.1	2095	2420.5		High	High	High	High	High	High	High	High	High	High	High	High	High
	FALSE	High	[K].ALPTYTPESPADATR.[N]	1xTMT6plex [N-Term]	FALSE	3.94035e-07	3.23444e-05	2	2	47	A0A3Q7HEZ3; A0A3Q7IDX8	A0A3Q7HEZ3 [425-439]; A0A3Q7IDX8 [313-327]		0	1818.94	1.005	0.01	0.867546	2.13	99.7	100.3	0.3	1.73	1686.9	1833	1642.4	1823.1	1218.3	1327.4	1531.4	1780.5	1543.7	1802.1	1106.4	1285	Shared	High	High	High	High	High	High	High	High	High	High	High	High	High
	FALSE	High	[K].SIITGELPAGWEK.[A]	1xTMT6plex [K13]; 1xTMT6plex [N-Term]	FALSE	3.77924e-09	3.23444e-05	1	1	30	A0A3Q7IDX8	A0A3Q7IDX8 [300-312]		0	1859.07	0.952	-0.07	0.538709	2.82	102.5	97.5	1.14	1.55	1873.2	1942.6	2875.3	3140.5	3344.4	3599.3	1608.5	1840.8	2424.3	2877.2	2863.6	3314.7		High	High	High	High	High	High	High	High	High	High	High	High	High
	FALSE	High	[R].NNLGWPYEPFHVPEDVK.[S]	1xTMT6plex [K17]; 1xTMT6plex [N-Term]	FALSE	1.22293e-07	3.23444e-05	1	1	27	A0A3Q7IDX8	A0A3Q7IDX8 [247-263]		0	2499.31	0.893	-0.16	0.53663	6.2	105.6	94.4	3.39	2.52	2486.9	2621.2	2942.9	3066.4	2474.9	2574.5	1950.4	2296.4	2341	2716.2	1944.1	2315.9		High	High	High	High	High	High	High	High	High	High	High	High	High
	FALSE	High	[R].NNLGWPYEPFHVPEDVK.[S]	1xDeamidated [N]; 1xTMT6plex [K17]; 1xTMT6plex [N-Term]	FALSE	4.17601e-07	3.23444e-05	1	1	14	A0A3Q7IDX8	A0A3Q7IDX8 [247-263]		0	2500.29	0.973	-0.04	0.84802	10.05	101.4	98.6	7.41	2.16	1978.1	1960	1973.8	1919	1636.4	1606	1648.9	1931	1618.9	1895.4	1392.4	1616.9		High	High	High	High	High	High	High	High	High	High	High	High	High
	FALSE	High	[R].VVSFVCWELYDEQSAEYK.[E]	1xCarbamidomethyl [C6]; 1xTMT6plex [K18]; 1xTMT6plex [N-Term]	FALSE	2.93458e-08	3.23444e-05	1	1	198	A0A3Q7IDX8	A0A3Q7IDX8 [551-568]		0	2710.35	0.945	-0.08	0.480453	1.15	102.8	97.2	0.79	0.31	3525.8	3931.3	4135.1	4574	4050.9	4454.8	3096	3443.9	3624.4	4157	3514	3964.8		High	High	High	High	High	High	High	High	High	High	High	High	High
	FALSE	High	[R].NLSQQNLNALAK.[V]	1xTMT6plex [K12]; 1xTMT6plex [N-Term]	FALSE	3.82658e-09	3.23444e-05	2	2	32	A0A3Q7HEZ3; A0A3Q7IDX8	A0A3Q7HEZ3 [440-451]; A0A3Q7IDX8 [328-339]		0	1772.04	0.952	-0.07	0.631245	5.22	102.4	97.6	1.64	3.34	1982.2	2104.4	1907.2	2055	1601.9	1706.6	1671.1	1989.8	1616.9	1892	1334.3	1599.2	Shared	High	High	High	High	High	High	High	High	High	High	High	High	High
	FALSE	High	[R].NLSQQNLNALAK.[V]	1xDeamidated [N/Q]; 1xTMT6plex [K12]; 1xTMT6plex [N-Term]	FALSE	2.36477e-09	3.23444e-05	2	2	53	A0A3Q7HEZ3; A0A3Q7IDX8	A0A3Q7HEZ3 [440-451]; A0A3Q7IDX8 [328-339]		0	1773.03	1.021	0.03	0.753342	4.08	99	101	3.6	0.28	3498.7	3638.2	3344.4	3444.1	3394.9	3508.3	3167.2	3674.6	3096.3	3453.5	3073.7	3495	Shared	High	High	High	High	High	High	High	High	High	High	High	High	High
	FALSE	High	[K].KYAEEAADLK.[S]	2xTMT6plex [K1; K10]; 1xTMT6plex [N-Term]	FALSE	1.32336e-06	8.47799e-05	1	1	11	A0A3Q7IDX8	A0A3Q7IDX8 [290-299]		1	1825.07	0.925	-0.11	0.553814	4.83	103.9	96.1	4.53	0.08	2200.1	2213.7	897.4	943.9	1593.3	1655	1774.9	1985.6	801.9	881.7	1297	1483.9		High	High	High	High	High	High	High	High	High	High	High	High	High
	FALSE	High	[K].NGNTGYDEIR.[A]	2xDeamidated [N1; N3]; 1xTMT6plex [N-Term]	FALSE	6.30918e-05	8.47799e-05	2	2	11	A0A3Q7HEZ3; A0A3Q7IDX8	A0A3Q7HEZ3 [300-309]; A0A3Q7IDX8 [188-197]		0	1369.64	1.128	0.17	0.470942	1.14	94	106	5.33	4.24	582.9	573.1	634.6	650.3	381	394.8	581.1	609	659.6	713.8	386.9	417.3	Shared	High	High	High	High	High	High	High	High	High	High	High	High	High
	FALSE	High	[K].NGNTGYDEIR.[A]	1xDeamidated [N]; 1xTMT6plex [N-Term]	FALSE	1.1358e-05	8.47799e-05	2	2	51	A0A3Q7HEZ3; A0A3Q7IDX8	A0A3Q7HEZ3 [300-309]; A0A3Q7IDX8 [188-197]		0	1368.66	0.981	-0.03	0.470942	0.12	100.9	99.1	1.71	1.82	2088.5	2247.2	2490.6	2649.9	2999.1	3254.2	1903.6	2120	2239	2437.8	2633.7	2981.5	Shared	High	High	High	High	High	High	High	High	High	High	High	High	High
	FALSE	High	[K].NGNTGYDEIR.[A]	1xTMT6plex [N-Term]	FALSE	6.35126e-06	8.47799e-05	2	2	17	A0A3Q7HEZ3; A0A3Q7IDX8	A0A3Q7HEZ3 [300-309]; A0A3Q7IDX8 [188-197]		0	1367.68	0.877	-0.19	0.470942	1.78	106.6	93.4	3.18	4.87	1147.1	1290.6	1074.7	1216	537.9	645.8	897.3	1091.9	863.7	1053.6	432.7	525	Shared	High	High	High	High	High	High	High	High	High	High	High	High	High
	FALSE	High	[R].VVSFVCWELYDEQSAEYK.[E]	1xCarbamidomethyl [C6]; 1xDeamidated [Q13]; 1xTMT6plex [K18]; 1xTMT6plex [N-Term]	FALSE	1.74743e-06	8.47799e-05	1	1	25	A0A3Q7IDX8	A0A3Q7IDX8 [551-568]		0	2711.33	0.906	-0.14	0.470942	1.17	104.9	95.1	3.16	4.28	330.3	350.3	88.6	102.5	93.6	108.8	278.8	333.6	71.7	89.1	76.7	85.8		High	High	High	High	High	High	High	High	High	High	High	High	High
	FALSE	High	[R].VVSFVCWELYDEQSAEYKESVLPSSVTAR.[V]	1xCarbamidomethyl [C6]; 1xTMT6plex [K18]; 1xTMT6plex [N-Term]	FALSE	4.07282e-05	8.47799e-05	1	1	1	A0A3Q7IDX8	A0A3Q7IDX8 [551-579]		1	3836.95	0.927	-0.11	0.897382	29.52	103.8	96.2	2.56	30.07					12.3	13.9					8.6	14.9		Not Found	Not Found	High	Not Found	Not Found	Not Found	Not Found	High	High	Not Found	Not Found	Not Found	Not Found
	FALSE	High	[R].VSIEAGSTFGWQK.[F]	1xDeamidated [Q12]; 1xTMT6plex [K13]; 1xTMT6plex [N-Term]	FALSE	4.22844e-05	8.47799e-05	1	1	1	A0A3Q7IDX8	A0A3Q7IDX8 [580-592]		0	1869.02	0.931	-0.1	0.477287	1.28	103.6	96.4	0.55	0.67					220.3	242.9					189.8	212.9		Not Found	Not Found	High	Not Found	Not Found	Not Found	Not Found	High	High	Not Found	Not Found	Not Found	Not Found
	FALSE	High	[K].ANSYSVHGSALGAK.[E]	1xTMT6plex [K14]; 1xTMT6plex [N-Term]	FALSE	9.90331e-06	8.47799e-05	1	1	3	A0A3Q7IDX8	A0A3Q7IDX8 [227-240]		0	1820.01	0.937	-0.09	0.503728	3.1	103.2	96.8	11.3	14.23	200.5	257.1	205.7	226.2	100.2	133	161.3	248.6	157.7	219	94.7	118.4		High	High	High	High	High	High	High	High	High	High	High	High	High
	FALSE	High	[R].AMPNILMFRPADGNETAGAYK.[V]	1xDeamidated [N4]; 1xTMT6plex [K21]; 1xTMT6plex [N-Term]	FALSE	3.84394e-06	8.47799e-05	1	1	1	A0A3Q7IDX8	A0A3Q7IDX8 [455-475]		0	2726.4	0.612	-0.71	0.493424	13.72	124.1	75.9	46.8	58.06	215.9	469.1					110.5	300.3						High	Not Found	Not Found	High	High	Not Found	Not Found	Not Found	Not Found	High	High	Not Found	Not Found
	FALSE	High	[R].AMPNILMFRPADGNETAGAYK.[V]	1xTMT6plex [K21]; 1xTMT6plex [N-Term]	FALSE	9.30527e-06	8.47799e-05	1	1	1	A0A3Q7IDX8	A0A3Q7IDX8 [455-475]		0	2725.42	0.713	-0.49	0.470942	11.66	116.7	83.3	34.98	45.2			183.2	331.9					110.7	243.6				Not Found	High	Not Found	Not Found	Not Found	High	High	Not Found	Not Found	Not Found	Not Found	High	High
	FALSE	High	[K].YAEEAADLK.[S]	1xTMT6plex [K9]; 1xTMT6plex [N-Term]	FALSE	2.74216e-05	8.47799e-05	1	1	32	A0A3Q7IDX8	A0A3Q7IDX8 [291-299]		0	1467.81	0.96	-0.06	0.613053	3.95	102	98	1.28	2.49	4160.1	4458.8	4403.1	4751.5	3017.6	3204	3569.3	4133.3	3790.4	4455.3	2584.7	3054.4		High	High	High	High	High	High	High	High	High	High	High	High	High
	FALSE	High	[K].GGYIVSDNSSGNKPDVILIGTGSELEIAVK.[A]	1xDeamidated [N]; 2xTMT6plex [K13; K30]; 1xTMT6plex [N-Term]	FALSE	2.60858e-05	8.47799e-05	1	1	14	A0A3Q7IDX8	A0A3Q7IDX8 [508-537]		0	3721.05	0.918	-0.12	0.500736	2.8	104.3	95.7	2.57	0.1	121.1	120.7	65	73.6	48.6	62.4	97	110	57.7	61.5	43.4	53.3		High	High	High	High	High	High	High	High	High	High	High	High	High
	FALSE	High	[K].ESVLPSSVTAR.[V]	1xTMT6plex [N-Term]	FALSE	1.28655e-05	8.47799e-05	1	1	26	A0A3Q7IDX8	A0A3Q7IDX8 [569-579]		0	1374.78	1.006	0.01	0.890307	2.64	99.7	100.3	2.48	0.03	1933.1	2174	1967.4	2270.1	2150.1	2440.2	1803.7	2047.9	1807.1	2106.7	2083.9	2247.3		High	High	High	High	High	High	High	High	High	High	High	High	High
	FALSE	High	[R].KTPSILALSR.[Q]	1xTMT6plex [K1]; 1xTMT6plex [N-Term]	FALSE	0.000553451	0.000141646	1	1	2	A0A3Q7IDX8	A0A3Q7IDX8 [482-491]		1	1543.99	0.819	-0.29	0.62997	20.45	110	90	15.93	3.45					689.5	601.4					451.3	536.7		Not Found	Not Found	High	Not Found	Not Found	Not Found	Not Found	High	High	Not Found	Not Found	Not Found	Not Found
	FALSE	High	[K].DKPTMIKVTTTIGFGSPNK.[A]	3xTMT6plex [K2; K7; K19]; 1xTMT6plex [N-Term]	FALSE	0.000546706	0.000141646	1	1	1	A0A3Q7IDX8	A0A3Q7IDX8 [208-226]		1	2951.74	1.035	0.05	0.783941	8.21	98.3	101.7	2.64	5.18	295.8	311.3					265.7	324.7						High	Not Found	Not Found	High	High	Not Found	Not Found	Not Found	Not Found	High	High	Not Found	Not Found
	FALSE	High	[K].TPSILALSR.[Q]	1xTMT6plex [N-Term]	FALSE	0.00078205	0.000141646	2	2	7	A0A3Q7HEZ3; A0A3Q7IDX8	A0A3Q7HEZ3 [595-603]; A0A3Q7IDX8 [483-491]		0	1186.74	0.873	-0.2	0.470942	1.81	106.8	93.2	2.76	4.48	850.2	956.7	233.3	274.9	852	981.7	653.1	832.3	185.8	206.1	682.6	823.6	Shared	High	High	High	High	High	High	High	High	High	High	High	High	High
	FALSE	High	[K].VVPGFLGGSADLASSNMTLLK.[M]	1xDeamidated [N16]; 1xOxidation [M17]; 1xTMT6plex [K21]; 1xTMT6plex [N-Term]	FALSE	0.00626316	0.000691196	1	1	1	A0A3Q7IDX8	A0A3Q7IDX8 [340-360]		0	2552.4	0.844	-0.24	0.475917	3.5	108.4	91.6	4.26	7.6			26.5	30.7					20	25.3				Not Found	High	Not Found	Not Found	Not Found	High	High	Not Found	Not Found	Not Found	Not Found	High	High
	FALSE	High	[K].MFGDFQK.[SN]	1xTMT6plex [K7]; 1xTMT6plex [N-Term]	FALSE	0.0462204	0.00383377	2	2	12	A0A3Q7HEZ3; A0A3Q7IDX8	A0A3Q7HEZ3 [473-479]; A0A3Q7IDX8 [361-367]		0	1330.72	0.891	-0.17	0.535394	6.21	105.8	94.2	3.61	2.31	2377.9	2472.8	3313.4	3471.3	2393.7	2464.1	1829.3	2168.1	2616.5	3069.8	1877.7	2194.8	Shared	High	High	High	High	High	High	High	High	High	High	High	High	High
	FALSE	High	[K].DKPTMIK.[V]	2xTMT6plex [K2; K7]; 1xTMT6plex [N-Term]	FALSE	0.0770925	0.00579598	1	1	1	A0A3Q7IDX8	A0A3Q7IDX8 [208-214]		0	1519.95	0.863	-0.21	0.470942	1.53	107.3	92.7	0.47	0.99					695.7	766					556.4	621.4		Not Found	Not Found	High	Not Found	Not Found	Not Found	Not Found	High	High	Not Found	Not Found	Not Found	Not Found
	FALSE	High	[R].NNLGWPYEPFHVPEDVK.[S]	2xDeamidated [N1; N2]; 1xTMT6plex [K17]; 1xTMT6plex [N-Term]	FALSE	0.102476	0.00711304	1	1	1	A0A3Q7IDX8	A0A3Q7IDX8 [247-263]		0	2501.28	0.923	-0.12	0.631722	8.53	104	96	4.68	3.46	261.2	267					208.7	248.9						High	Not Found	Not Found	High	High	Not Found	Not Found	Not Found	Not Found	High	High	Not Found	Not Found
	FALSE	High	[K].NPYWFNR.[D]	1xTMT6plex [N-Term]	FALSE	0.126245	0.00846788	2	2	1	A0A3Q7HEZ3; A0A3Q7IDX8	A0A3Q7HEZ3 [133-139]; A0A3Q7IDX8 [21-27]		0	1225.63	0.94	-0.09	0.510147	2.59	103.1	96.9	1.52	3.99					178.8	199.8					151.5	181.5	Shared	Not Found	Not Found	High	Not Found	Not Found	Not Found	Not Found	High	High	Not Found	Not Found	Not Found	Not Found
FALSE	High	Master Protein	P07180	Ribulose bisphosphate carboxylase small subunit, chloroplastic 3 OS=Solanum lycopersicum OX=4081 GN=RBCS3 PE=3 SV=1	0	FALSE	194.02	71	15	1187	0	6	180	20.2	7.2	38010	15	15	0.916	-0.13	0.424246	0.614597	10.26	104.4	95.6	3.63	6.15	2	2	High	High	High	High	High	High	High	High	High	High	High	High	High	High	High	1
	Checked	Confidence	Annotated Sequence	Modifications	Contaminant	Qvality PEP	Qvality q-value	# Protein Groups	# Proteins	# PSMs	Master Protein Accessions	Positions in Master Proteins	Modifications in Master Proteins	# Missed Cleavages	Theo. MH+ [Da]	Abundance Ratio: (Sample) / (Control)	Abundance Ratio (log2): (Sample) / (Control)	Abundance Ratio Adj. P-Value: (Sample) / (Control)	Abundance Ratio Variability [%]: (Sample) / (Control)	Abundances (Grouped): Control	Abundances (Grouped): Sample	Abundances (Grouped) CV [%]: Control	Abundances (Grouped) CV [%]: Sample	Abundance: F1: 126, Control, Controllo, 1	Abundance: F1: 127, Control, Controllo, 2	Abundance: F2: 126, Control, Controllo, 1	Abundance: F2: 127, Control, Controllo, 2	Abundance: F3: 126, Control, Controllo, 1	Abundance: F3: 127, Control, Controllo, 2	Abundance: F1: 128, Sample, Triacontanolo Spray, 1	Abundance: F1: 129, Sample, Triacontanolo Spray, 2	Abundance: F2: 128, Sample, Triacontanolo Spray, 1	Abundance: F2: 129, Sample, Triacontanolo Spray, 2	Abundance: F3: 128, Sample, Triacontanolo Spray, 1	Abundance: F3: 129, Sample, Triacontanolo Spray, 2	Quan Info	Found in File: [F1]	Found in File: [F2]	Found in File: [F3]	Found in Sample: [S1] F1: 126, Control, Controllo, 1	Found in Sample: [S4] F1: 127, Control, Controllo, 2	Found in Sample: [S2] F2: 126, Control, Controllo, 1	Found in Sample: [S7] F2: 127, Control, Controllo, 2	Found in Sample: [S3] F3: 126, Control, Controllo, 1	Found in Sample: [S10] F3: 127, Control, Controllo, 2	Found in Sample: [S5] F1: 128, Sample, Triacontanolo Spray, 1	Found in Sample: [S6] F1: 129, Sample, Triacontanolo Spray, 2	Found in Sample: [S8] F2: 128, Sample, Triacontanolo Spray, 1	Found in Sample: [S9] F2: 129, Sample, Triacontanolo Spray, 2
	FALSE	High	[K].LPMFGCTDATQVLAEVQEAKKAYPQAWVR.[I]	1xCarbamidomethyl [C6]; 2xTMT6plex [K20; K21]; 1xTMT6plex [N-Term]	FALSE	7.49509e-08	3.23444e-05	2	4	2	P07180; P08706	P07180 [129-157]; P08706 [130-158]		2	3995.15	0.995	-0.01	0.96501	9.37	100.3	99.7	21.37	30					695.4	1031.3					595.5	1037.7	Shared	Not Found	Not Found	High	Not Found	Not Found	Not Found	Not Found	High	High	Not Found	Not Found	Not Found	Not Found
	FALSE	High	[K].LPMFGCTDATQVLAEVQEAK.[K]	1xCarbamidomethyl [C6]; 1xDeamidated [Q11]; 1xOxidation [M3]; 1xTMT6plex [K20]; 1xTMT6plex [N-Term]	FALSE	2.17703e-07	3.23444e-05	2	4	24	P07180; P08706	P07180 [129-148]; P08706 [130-149]		0	2683.37	1.042	0.06	0.831855	13.62	98	102	1.5	11.45	163.3	176.8	353.4	415.9	53.8	60.1	173.3	185	329.8	344.1	59.2	53.4	Shared	High	High	High	High	High	High	High	High	High	High	High	High	High
	FALSE	High	[K].LPMFGCTDATQVLAEVQEAK.[K]	1xCarbamidomethyl [C6]; 1xOxidation [M3]; 1xTMT6plex [K20]; 1xTMT6plex [N-Term]	FALSE	1.99485e-09	3.23444e-05	2	4	199	P07180; P08706	P07180 [129-148]; P08706 [130-149]		0	2682.39	1.013	0.02	0.918106	9.38	99.3	100.7	2.36	6.57	6289.6	7103	8196.6	9222.5	6710	7569	6225.8	6443.7	8118.2	8412.9	6453.5	6621.6	Shared	High	High	High	High	High	High	High	High	High	High	High	High	High
	FALSE	High	[K].LPMFGCTDATQVLAEVQEAK.[K]	1xCarbamidomethyl [C6]; 1xDeamidated [Q]; 1xTMT6plex [K20]; 1xTMT6plex [N-Term]	FALSE	1.87474e-08	3.23444e-05	2	4	19	P07180; P08706	P07180 [129-148]; P08706 [130-149]		0	2667.38	0.914	-0.13	0.647825	10.64	104.5	95.5	1.21	8.91	1009.7	1122.4	926.6	1030.2	2039.2	2340.5	935.8	926.8	833.5	833.7	1796.8	1742.5	Shared	High	High	High	High	High	High	High	High	High	High	High	High	High
	FALSE	High	[K].LPMFGCTDATQVLAEVQEAK.[K]	1xCarbamidomethyl [C6]; 1xTMT6plex [K20]; 1xTMT6plex [N-Term]	FALSE	6.8102e-11	3.23444e-05	2	4	225	P07180; P08706	P07180 [129-148]; P08706 [130-149]		0	2666.39	0.844	-0.24	0.605726	15.8	108.4	91.6	4.98	10.04	9689.6	11478.1	11100.3	12907.6	9697.7	11358.1	8297.3	8182	9579.6	9551.8	8336.1	8188.6	Shared	High	High	High	High	High	High	High	High	High	High	High	High	High
	FALSE	High	[K].NGWVPCLEFETEHGFVYR.[E]	1xCarbamidomethyl [C6]; 1xDeamidated [N1]; 1xTMT6plex [N-Term]	FALSE	1.88228e-09	3.23444e-05	1	3	272	P07180	P07180 [93-110]		0	2470.17	0.948	-0.08	0.744808	10.24	102.7	97.3	2.92	6.83	11453.9	13036.7	10188.6	11701.5	11089.5	12508.8	10655.9	11020.4	9549.6	9801.7	10265.2	10553.6		High	High	High	High	High	High	High	High	High	High	High	High	High
	FALSE	High	[K].NGWVPCLEFETEHGFVYR.[E]	1xCarbamidomethyl [C6]; 1xTMT6plex [N-Term]	FALSE	4.80746e-09	3.23444e-05	1	3	181	P07180	P07180 [93-110]		0	2469.19	0.891	-0.17	0.542013	6.36	105.8	94.2	6.24	0.18	5003.1	5979.4	4060	4836.2	4412.6	5273.6	4293.2	4820.8	3455.2	3930.7	3759.3	4284.4		High	High	High	High	High	High	High	High	High	High	High	High	High
	FALSE	High	[RK].KQNLDITSIASNGGR.[V]	1xDeamidated [N12]; 1xTMT6plex [K1]; 1xTMT6plex [N-Term]	FALSE	1.76894e-08	3.23444e-05	1	3	4	P07180	P07180 [40-54]		1	2033.14	0.995	-0.01	0.578463	0.4	100.3	99.7	1.61	1.23	396	390.8	661.8	715.9	808.8	865.1	366.9	400.1	601.5	653.6	727.3	819.5		High	High	High	High	High	High	High	High	High	High	High	High	High
	FALSE	High	[K].KYETLSYLPDLSDEQLLSEIEYLLK.[N]	2xTMT6plex [K1; K25]; 1xTMT6plex [N-Term]	FALSE	6.06245e-12	3.23444e-05	2	4	24	P07180; P08706	P07180 [68-92]; P08706 [69-93]		1	3690.04	0.984	-0.02	0.850932	5.33	100.8	99.2	4.44	9.51	4151.6	4198.5	1997.2	2105.2	1648.9	1684	3823.1	3800.1	1865.9	1825.2	1576.9	1568.4	Shared	High	High	High	High	High	High	High	High	High	High	High	High	High
	FALSE	High	[K].QNLDITSIASNGGR.[V]	1xDeamidated [N11]; 1xTMT6plex [N-Term]	FALSE	4.07229e-09	3.23444e-05	1	3	5	P07180	P07180 [41-54]		0	1675.88	1.103	0.14	0.476788	1.21	95.1	104.9	3.17	4.32			239.4	273.3	408.7	468.1			239.1	296.3	411.4	482.1		Not Found	High	High	Not Found	Not Found	High	High	High	High	Not Found	Not Found	High	High
	FALSE	High	[K].YETLSYLPDLSDEQLLSEIEYLLK.[N]	1xDeamidated [Q14]; 1xTMT6plex [K24]; 1xTMT6plex [N-Term]	FALSE	9.07215e-07	3.23444e-05	2	4	1	P07180; P08706	P07180 [69-92]; P08706 [70-93]		0	3333.76	0.895	-0.16	0.675356	14.98	105.5	94.5	2.6	11.64			287.8	326.3					261.1	251.2			Shared	Not Found	High	Not Found	Not Found	Not Found	High	High	Not Found	Not Found	Not Found	Not Found	High	High
	FALSE	High	[K].YETLSYLPDLSDEQLLSEIEYLLK.[N]	1xTMT6plex [K24]; 1xTMT6plex [N-Term]	FALSE	4.51853e-07	3.23444e-05	2	4	22	P07180; P08706	P07180 [69-92]; P08706 [70-93]		0	3332.78	0.893	-0.16	0.705219	17.69	105.7	94.3	8.59	8.23	1637.6	2033	1119.3	1349.7	1553.3	1922.3	1496.1	1527.1	1021.9	1037.1	1450.6	1429.9	Shared	High	High	High	High	High	High	High	High	High	High	High	High	High
	FALSE	High	[R].QVQCISFIAYKPEGY.[-]	1xCarbamidomethyl [C4]; 1xTMT6plex [K11]; 1xTMT6plex [N-Term]	FALSE	1.78391e-07	3.23444e-05	1	3	32	P07180	P07180 [166-180]		0	2261.2	0.775	-0.37	0.470942	1.76	112.7	87.3	13.52	15.19	2740.6	3480.8	2241.1	3040.2	1601.5	2114	2084.5	2720.2	1518.2	2216.7	1121.1	1575.1		High	High	High	High	High	High	High	High	High	High	High	High	High
	FALSE	High	[R].QVQCISFIAYKPEGY.[-]	1xCarbamidomethyl [C4]; 1xDeamidated [Q3]; 1xTMT6plex [K11]; 1xTMT6plex [N-Term]	FALSE	2.46095e-05	8.47799e-05	1	3	1	P07180	P07180 [166-180]		0	2262.19	0.953	-0.07	0.618823	4.67	102.4	97.6	6.63	2.18	501	498.2					424.2	467.2						High	Not Found	Not Found	High	High	Not Found	Not Found	Not Found	Not Found	High	High	Not Found	Not Found
	FALSE	High	[RK].KQNLDITSIASNGGR.[V]	1xTMT6plex [K1]; 1xTMT6plex [N-Term]	FALSE	7.77212e-05	8.47799e-05	1	3	1	P07180	P07180 [40-54]		1	2032.16	0.944	-0.08	0.595944	5.1	102.9	97.1	1.13	3.74	254	273					212.3	254.3						High	Not Found	Not Found	High	High	Not Found	Not Found	Not Found	Not Found	High	High	Not Found	Not Found
	FALSE	High	[K].LPMFGCTDATQVLAEVQEAKK.[A]	1xCarbamidomethyl [C6]; 2xTMT6plex [K20; K21]; 1xTMT6plex [N-Term]	FALSE	3.58212e-06	8.47799e-05	2	4	1	P07180; P08706	P07180 [129-149]; P08706 [130-150]		1	3023.65	0.867	-0.21	0.586742	11.9	107.1	92.9	4.51	6.82	615.5	630.6					451.6	565					Shared	High	Not Found	Not Found	High	High	Not Found	Not Found	Not Found	Not Found	High	High	Not Found	Not Found
	FALSE	High	[R].IIGFDNVR.[Q]	1xTMT6plex [N-Term]	FALSE	0.00101227	0.000198951	2	4	81	P07180; P08706	P07180 [158-165]; P08706 [159-166]		0	1162.68	0.899	-0.15	0.666185	13.8	105.3	94.7	3.02	10.1	4904.2	5590.3	3872.6	4450	4169.9	4726.7	4443.6	4368.2	3533.5	3526.7	3729.2	3647	Shared	High	High	High	High	High	High	High	High	High	High	High	High	High
	FALSE	High	[K].KAYPQAWVR.[I]	1xTMT6plex [K1]; 1xTMT6plex [N-Term]	FALSE	0.00122172	0.000198951	2	4	6	P07180; P08706	P07180 [149-157]; P08706 [150-158]		1	1576.94	0.892	-0.17	0.476788	0.89	105.7	94.3	9.39	8.54	499.2	481.2	510	467.5	512.3	490.5	405.7	408.3	385.3	393	449.7	445.1	Shared	High	High	High	High	High	High	High	High	High	High	High	High	High
	FALSE	High	[R].ENHKSPGYYDGR.[Y]	1xTMT6plex [K4]; 1xTMT6plex [N-Term]	FALSE	0.00175263	0.00027849	1	2	3	P07180	P07180 [111-122]		1	1880.97	0.886	-0.18	0.514049	5.4	106.1	93.9	0.55	5.7	387.5	419.9	471.4	472.6	373.9	419.2	326.3	341.9	400.8	393.1	315.6	333.8		High	High	High	High	High	High	High	High	High	High	High	High	High
	FALSE	High	[K].QNLDITSIASNGGR.[V]	1xDeamidated [N11]; 1xGln->pyro-Glu [N-Term]	FALSE	0.0015691	0.00027849	1	3	1	P07180	P07180 [41-54]		0	1429.69																					No Quan Labels	High	Not Found	Not Found	High	High	Not Found	Not Found	Not Found	Not Found	High	High	Not Found	Not Found
	FALSE	High	[K].SPGYYDGR.[Y]	1xTMT6plex [N-Term]	FALSE	0.00228992	0.000328461	1	3	34	P07180	P07180 [115-122]		0	1143.56	0.921	-0.12	0.633254	8.9	104.1	95.9	3.43	5.05	1938.1	2269.5	3394	3893.7	2293.5	2644.9	1732.1	1774.5	3040.4	3212.2	2115.2	2283.2		High	High	High	High	High	High	High	High	High	High	High	High	High
	FALSE	High	[R].IIGFDNVR.[Q]	1xDeamidated [N6]; 1xTMT6plex [N-Term]	FALSE	0.00432084	0.000497046	2	4	18	P07180; P08706	P07180 [158-165]; P08706 [159-166]		0	1163.66	0.947	-0.08	0.786855	12.63	102.7	97.3	2.04	9.97	1331.1	1499.5	1219.1	1394.5	1527.7	1607.5	1258.9	1202.1	1156.4	1158.5	1439.9	1400	Shared	High	High	High	High	High	High	High	High	High	High	High	High	High
	FALSE	High	[K].KYETLSYLPDLSDEQLLSEIEYLLK.[N]	1xDeamidated [Q15]; 2xTMT6plex [K1; K25]; 1xTMT6plex [N-Term]	FALSE	0.00539886	0.000565158	2	4	1	P07180; P08706	P07180 [68-92]; P08706 [69-93]		1	3691.02	1.173	0.23	0.603833	13.59	92.1	107.9	2.08	14.96			19.3	20.4					22.7	20.8			Shared	Not Found	High	Not Found	Not Found	Not Found	High	High	Not Found	Not Found	Not Found	Not Found	High	High
	FALSE	High	[K].AYPQAWVR.[I]	1xTMT6plex [N-Term]	FALSE	0.00815308	0.000851299	2	4	28	P07180; P08706	P07180 [150-157]; P08706 [151-158]		0	1219.68	0.883	-0.18	0.635459	13.62	106.2	93.8	5.13	7.84	2210.8	2601.5	1682.1	2017.3	2382.6	2763.2	2126.5	2080.5	1492	1496.3	2080.1	2114.5	Shared	High	High	High	High	High	High	High	High	High	High	High	High	High
	FALSE	High	[R].YWTMWK.[L]	1xTMT6plex [K6]; 1xTMT6plex [N-Term]	FALSE	0.135398	0.00898333	2	4	2	P07180; P08706	P07180 [123-128]; P08706 [124-129]		0	1372.75	0.945	-0.08	0.764301	11.96	102.8	97.2	3.15	8.23			52.2	55.2	29.5	36.4			42.7	41.4	31.8	33.3	Shared	Not Found	High	High	Not Found	Not Found	High	High	High	High	Not Found	Not Found	High	High
FALSE	High	Master Protein	A0A3Q7FWE8	Glyceraldehyde-3-phosphate dehydrogenase OS=Solanum lycopersicum OX=4081 GN=101266713 PE=3 SV=1	0	FALSE	357.76	68	27	1106	11	11	399	42.7	8.27	29796	27	12	0.878	-0.19	0.0987671	0.428801	3.19	106.5	93.5	0.2	2.85	2	2	High	High	High	High	High	High	High	High	High	High	High	High	High	High	High	1
	Checked	Confidence	Annotated Sequence	Modifications	Contaminant	Qvality PEP	Qvality q-value	# Protein Groups	# Proteins	# PSMs	Master Protein Accessions	Positions in Master Proteins	Modifications in Master Proteins	# Missed Cleavages	Theo. MH+ [Da]	Abundance Ratio: (Sample) / (Control)	Abundance Ratio (log2): (Sample) / (Control)	Abundance Ratio Adj. P-Value: (Sample) / (Control)	Abundance Ratio Variability [%]: (Sample) / (Control)	Abundances (Grouped): Control	Abundances (Grouped): Sample	Abundances (Grouped) CV [%]: Control	Abundances (Grouped) CV [%]: Sample	Abundance: F1: 126, Control, Controllo, 1	Abundance: F1: 127, Control, Controllo, 2	Abundance: F2: 126, Control, Controllo, 1	Abundance: F2: 127, Control, Controllo, 2	Abundance: F3: 126, Control, Controllo, 1	Abundance: F3: 127, Control, Controllo, 2	Abundance: F1: 128, Sample, Triacontanolo Spray, 1	Abundance: F1: 129, Sample, Triacontanolo Spray, 2	Abundance: F2: 128, Sample, Triacontanolo Spray, 1	Abundance: F2: 129, Sample, Triacontanolo Spray, 2	Abundance: F3: 128, Sample, Triacontanolo Spray, 1	Abundance: F3: 129, Sample, Triacontanolo Spray, 2	Quan Info	Found in File: [F1]	Found in File: [F2]	Found in File: [F3]	Found in Sample: [S1] F1: 126, Control, Controllo, 1	Found in Sample: [S4] F1: 127, Control, Controllo, 2	Found in Sample: [S2] F2: 126, Control, Controllo, 1	Found in Sample: [S7] F2: 127, Control, Controllo, 2	Found in Sample: [S3] F3: 126, Control, Controllo, 1	Found in Sample: [S10] F3: 127, Control, Controllo, 2	Found in Sample: [S5] F1: 128, Sample, Triacontanolo Spray, 1	Found in Sample: [S6] F1: 129, Sample, Triacontanolo Spray, 2	Found in Sample: [S8] F2: 128, Sample, Triacontanolo Spray, 1	Found in Sample: [S9] F2: 129, Sample, Triacontanolo Spray, 2
	FALSE	High	[K].TFAEEVNAAFR.[E]	1xTMT6plex [N-Term]	FALSE	1.71141e-07	3.23444e-05	2	2	102	A0A3Q7EXK0; A0A3Q7FWE8	A0A3Q7EXK0 [326-336]; A0A3Q7FWE8 [316-326]		0	1483.77	0.862	-0.21	0.470942	0.86	107.4	92.6	1.07	1.89	4680.4	5093.2	5472.9	6149.4	6511.9	7230.8	3675.5	4280	4331.2	5037.6	5093.3	5955.3	Shared	High	High	High	High	High	High	High	High	High	High	High	High	High
	FALSE	High	[K].TFAEEVNAAFR.[E]	1xDeamidated [N7]; 1xTMT6plex [N-Term]	FALSE	3.26927e-07	3.23444e-05	2	2	24	A0A3Q7EXK0; A0A3Q7FWE8	A0A3Q7EXK0 [326-336]; A0A3Q7FWE8 [316-326]		0	1484.76	0.981	-0.03	0.704653	2.91	100.9	99.1	2.94	0.17	1243.8	1315.1	1382.3	1504.7	1492.6	1535	1121.8	1257.6	1208.9	1344.8	1301.4	1470.4	Shared	High	High	High	High	High	High	High	High	High	High	High	High	High
	FALSE	High	[K].VIAWYDNEWGYSQR.[V]	1xTMT6plex [N-Term]	FALSE	2.73473e-08	3.23444e-05	2	2	189	A0A3Q7EXK0; A0A3Q7FWE8	A0A3Q7EXK0 [383-396]; A0A3Q7FWE8 [373-386]		0	2015.98	0.889	-0.17	0.48634	3.09	105.9	94.1	0.55	2.4	4467.7	4865.1	6379.1	6979.3	5894.7	6397.1	3546.8	4133	5244.2	6106.5	4708.3	5515.9	Shared	High	High	High	High	High	High	High	High	High	High	High	High	High
	FALSE	High	[R].EAADKELNGILSVCDEPLVSVDFR.[C]	1xCarbamidomethyl [C14]; 1xDeamidated [N8]; 1xTMT6plex [K5]; 1xTMT6plex [N-Term]	FALSE	1.16806e-09	3.23444e-05	1	1	4	A0A3Q7FWE8	A0A3Q7FWE8 [327-350]		1	3135.63	0.887	-0.17	0.744273	23.65	106	94	18.93	3.41	258.7	215.8	595.2	486	376.6	332.5	175.2	214.1	402.9	452.8	298.3	335.7		High	High	High	High	High	High	High	High	High	High	High	High	High
	FALSE	High	[K].DSPLDVIAINDTGGVK.[Q]	1xDeamidated [N10]; 1xTMT6plex [K16]; 1xTMT6plex [N-Term]	FALSE	4.66922e-10	3.23444e-05	1	1	27	A0A3Q7FWE8	A0A3Q7FWE8 [88-103]		0	2073.15	0.947	-0.08	0.571274	4.11	102.7	97.3	0.66	3.26	1688.9	1827.5	1401.9	1503.2	1681.6	1821.6	1426.4	1696.7	1164.4	1367.9	1429.9	1714.6		High	High	High	High	High	High	High	High	High	High	High	High	High
	FALSE	High	[K].DSPLDVIAINDTGGVK.[Q]	1xTMT6plex [K16]; 1xTMT6plex [N-Term]	FALSE	7.4921e-11	3.23444e-05	1	1	52	A0A3Q7FWE8	A0A3Q7FWE8 [88-103]		0	2072.16	0.887	-0.17	0.470942	1.72	106	94	5.86	7.49	2615.8	3125.1	3335	3951.7	3303.9	3889.3	2096.3	2655.4	2724	3389	2631.2	3297.8		High	High	High	High	High	High	High	High	High	High	High	High	High
	FALSE	High	[R].VVDLADIVANQWK.[-]	1xDeamidated [N/Q]; 1xTMT6plex [K13]; 1xTMT6plex [N-Term]	FALSE	6.53603e-08	3.23444e-05	1	1	18	A0A3Q7FWE8	A0A3Q7FWE8 [387-399]		0	1930.1	0.94	-0.09	0.510215	2.4	103.1	96.9	1.97	0.32	1845.3	1981.2	1790.5	1888.3	3290.3	3451.5	1576.6	1773.1	1516.4	1751.7	2723.6	3129.9		High	High	High	High	High	High	High	High	High	High	High	High	High
	FALSE	High	[R].VVDLADIVANQWK.[-]	1xTMT6plex [K13]; 1xTMT6plex [N-Term]	FALSE	1.54901e-08	3.23444e-05	1	1	20	A0A3Q7FWE8	A0A3Q7FWE8 [387-399]		0	1929.12	0.821	-0.28	0.490985	5.91	109.8	90.2	0.82	4.81	2274.7	2472.6	3534	3842.3	3752.4	4057	1631.1	1950.5	2729.6	3330	2714.9	3291.2		High	High	High	High	High	High	High	High	High	High	High	High	High
	FALSE	High	[R].VPTPNVSVVDLVVQVTKK.[T]	2xTMT6plex [K17; K18]; 1xTMT6plex [N-Term]	FALSE	1.62829e-07	3.23444e-05	1	1	5	A0A3Q7FWE8	A0A3Q7FWE8 [298-315]		1	2609.62	0.83	-0.27	0.613306	14.43	109.3	90.7	33.82	20.6	622.2	1044.7	506.1	965.4	906.5	1614.8	500.6	785.4	436	653.4	778.8	1154.6		High	High	High	High	High	High	High	High	High	High	High	High	High
	FALSE	High	[K].ELNGILSVCDEPLVSVDFR.[C]	1xCarbamidomethyl [C9]; 1xTMT6plex [N-Term]	FALSE	3.28286e-07	3.23444e-05	1	1	3	A0A3Q7FWE8	A0A3Q7FWE8 [332-350]		0	2391.24	0.813	-0.3	0.455569	1.39	110.3	89.7	6.48	7.8	131.8	155.8	126.2	147.7	117.5	144.9	92.9	122	114.4	131.2	86.8	104.2		High	High	High	High	High	High	High	High	High	High	High	High	High
	FALSE	High	[K].ELNGILSVCDEPLVSVDFR.[C]	1xCarbamidomethyl [C9]; 1xDeamidated [N3]; 1xTMT6plex [N-Term]	FALSE	6.14002e-10	3.23444e-05	1	1	9	A0A3Q7FWE8	A0A3Q7FWE8 [332-350]		0	2392.23	0.88	-0.18	0.470942	0.78	106.4	93.6	2.87	3.61	631.9	751	667.1	792.8	432.5	481.5	556.9	661.8	535.1	615	334.9	404.6		High	High	High	High	High	High	High	High	High	High	High	High	High
	FALSE	High	[R].VPTPNVSVVDLVVQVTKKTFAEEVNAAFR.[E]	2xTMT6plex [K17; K18]; 1xTMT6plex [N-Term]	FALSE	3.49366e-07	3.23444e-05	1	1	3	A0A3Q7FWE8	A0A3Q7FWE8 [298-326]		2	3845.21	1.036	0.05	0.826865	16.54	98.2	101.8	20.9	35.99	175.1	257.6	215.4	306.7	153.6	239	148.8	279.7	183.6	347.7	127.8	262		High	High	High	High	High	High	High	High	High	High	High	High	High
	FALSE	High	[R].VPTPNVSVVDLVVQVTK.[K]	1xTMT6plex [K17]; 1xTMT6plex [N-Term]	FALSE	3.62613e-08	3.23444e-05	1	1	42	A0A3Q7FWE8	A0A3Q7FWE8 [298-314]		0	2252.36	0.789	-0.34	0.479681	4.94	111.8	88.2	0.59	4.12	1562.9	1620.8	1801.7	1964.3	1791	1942.8	1049.7	1276	1267.4	1547.3	1263.8	1505.1		High	High	High	High	High	High	High	High	High	High	High	High	High
	FALSE	High	[K].GTMTTTHSYTGDQR.[L]	1xTMT6plex [N-Term]	FALSE	5.74718e-08	3.23444e-05	4	5	28	A0A3Q7JD76; A0A3Q7EXK0; A0A3Q7GB69; A0A3Q7FWE8	A0A3Q7JD76 [259-272]; A0A3Q7EXK0 [247-260]; A0A3Q7GB69 [285-298]; A0A3Q7FWE8 [237-250]		0	1784.84	0.895	-0.16	0.486863	2.66	105.6	94.4	3.05	0.51	1422.7	1599.3	1491.5	1701.8	626.3	700.7	1188.4	1411.1	1271.5	1422.6	493	554.2	Shared	High	High	High	High	High	High	High	High	High	High	High	High	High
	FALSE	High	[K].KTFAEEVNAAFR.[E]	1xDeamidated [N8]; 1xTMT6plex [K1]; 1xTMT6plex [N-Term]	FALSE	6.67304e-08	3.23444e-05	2	2	5	A0A3Q7EXK0; A0A3Q7FWE8	A0A3Q7EXK0 [325-336]; A0A3Q7FWE8 [315-326]		1	1842.02	1.038	0.05	0.865207	13.72	98.1	101.9	12.08	0.95	305.6	272	653.3	597.1	446.7	420.3	245.5	274.9	566.7	651.8	400.7	455.9	Shared	High	High	High	High	High	High	High	High	High	High	High	High	High
	FALSE	High	[K].KTFAEEVNAAFR.[E]	1xTMT6plex [K1]; 1xTMT6plex [N-Term]	FALSE	1.52371e-07	3.23444e-05	2	2	12	A0A3Q7EXK0; A0A3Q7FWE8	A0A3Q7EXK0 [325-336]; A0A3Q7FWE8 [315-326]		1	1841.03	0.903	-0.15	0.71124	16.68	105.1	94.9	17.4	1.61	1883.6	1587.8	1828.8	1600.3	720.4	612.9	1377.7	1529.6	1371.4	1505.5	529.6	605.3	Shared	High	High	High	High	High	High	High	High	High	High	High	High	High
	FALSE	High	[R].KDSPLDVIAINDTGGVK.[Q]	2xTMT6plex [K1; K17]; 1xTMT6plex [N-Term]	FALSE	1.1161e-08	3.23444e-05	1	1	41	A0A3Q7FWE8	A0A3Q7FWE8 [87-103]		1	2429.42	0.868	-0.2	0.50772	5.14	107	93	3.52	1.38	3578.8	3725.5	2923.2	3039.4	2537.1	2611	2823.9	3209.8	2246.3	2612.5	1854.2	2194.8		High	High	High	High	High	High	High	High	High	High	High	High	High
	FALSE	High	[R].KDSPLDVIAINDTGGVK.[Q]	1xDeamidated [N11]; 2xTMT6plex [K1; K17]; 1xTMT6plex [N-Term]	FALSE	3.35125e-08	3.23444e-05	1	1	22	A0A3Q7FWE8	A0A3Q7FWE8 [87-103]		1	2430.41	0.953	-0.07	0.717604	8	102.4	97.6	6.84	0.78	2484.9	2454.3	1326.1	1314	1417.3	1455.5	2043.8	2354.9	1097.3	1261.7	1219.2	1353.3		High	High	High	High	High	High	High	High	High	High	High	High	High
	FALSE	High	[R].CSDVSSTVDSSLTMVMGDDMVK.[V]	1xCarbamidomethyl [C1]; 1xTMT6plex [K22]; 1xTMT6plex [N-Term]	FALSE	6.0901e-09	3.23444e-05	1	1	22	A0A3Q7FWE8	A0A3Q7FWE8 [351-372]		0	2822.33	0.734	-0.45	0.484897	6.66	115.4	84.6	5.87	0.47	2195.9	2606.1	2093.1	2488.1	2345.6	2776.3	1545.4	1743.7	1404.4	1560.8	1677	1888.9		High	High	High	High	High	High	High	High	High	High	High	High	High
	FALSE	High	[R].CSDVSSTVDSSLTMVMGDDMVK.[V]	1xCarbamidomethyl [C1]; 1xOxidation [M]; 1xTMT6plex [K22]; 1xTMT6plex [N-Term]	FALSE	8.07413e-10	3.23444e-05	1	1	31	A0A3Q7FWE8	A0A3Q7FWE8 [351-372]		0	2838.33	0.916	-0.13	0.473217	1.32	104.4	95.6	1.85	3.11	2488.3	2688.5	1937.4	2191.1	2668.7	3057.3	2069.3	2445.5	1625.2	1927.2	2195.2	2582.7		High	High	High	High	High	High	High	High	High	High	High	High	High
	FALSE	High	[R].CSDVSSTVDSSLTMVMGDDMVK.[V]	1xCarbamidomethyl [C1]; 2xOxidation [M]; 1xTMT6plex [K22]; 1xTMT6plex [N-Term]	FALSE	5.37662e-10	3.23444e-05	1	1	60	A0A3Q7FWE8	A0A3Q7FWE8 [351-372]		0	2854.32	0.948	-0.08	0.470942	0.12	102.7	97.3	1.96	1.85	2022.2	2282.7	1434.1	1606.5	1572.6	1724.4	1763.5	2060.9	1255.3	1452.5	1318.3	1534.2		High	High	High	High	High	High	High	High	High	High	High	High	High
	FALSE	High	[R].CSDVSSTVDSSLTMVMGDDMVK.[V]	1xCarbamidomethyl [C1]; 3xOxidation [M14; M16; M20]; 1xTMT6plex [K22]; 1xTMT6plex [N-Term]	FALSE	1.74729e-07	3.23444e-05	1	1	18	A0A3Q7FWE8	A0A3Q7FWE8 [351-372]		0	2870.32	1.03	0.04	0.751248	5.9	98.5	101.5	0.01	5.61	172.9	181.3	429	477.5	225.3	247.3	148.8	185.2	397	473.8	205.6	260.8		High	High	High	High	High	High	High	High	High	High	High	High	High
	FALSE	High	[K].YDSTLGIFDADVKPVGTDGISVDGK.[IV]	2xTMT6plex [K13; K25]; 1xTMT6plex [N-Term]	FALSE	1.93723e-11	3.23444e-05	2	2	21	A0A3Q7EXK0; A0A3Q7FWE8	A0A3Q7EXK0 [121-145]; A0A3Q7FWE8 [111-135]		0	3256.76	0.865	-0.21	0.499376	4.86	107.3	92.7	0.33	4.31	3970.1	4315	3061.9	3305.5	4781.9	5262.1	3052.8	3674.6	2346.8	2861.8	3676.2	4432.4	Shared	High	High	High	High	High	High	High	High	High	High	High	High	High
	FALSE	High	[R].AAALNIVPTSTGAAK.[A]	1xDeamidated [N5]; 1xTMT6plex [K15]; 1xTMT6plex [N-Term]	FALSE	1.93801e-08	3.23444e-05	4	5	19	A0A3Q7JD76; A0A3Q7EXK0; A0A3Q7GB69; A0A3Q7FWE8	A0A3Q7JD76 [286-300]; A0A3Q7EXK0 [274-288]; A0A3Q7GB69 [312-326]; A0A3Q7FWE8 [264-278]		0	1844.09	0.992	-0.01	0.537955	0.47	100.4	99.6	1.07	0.63	1185.4	1275.2	394.4	417.8	824.1	888.9	1101.7	1209.7	329.5	374.6	750.8	871.9	Shared	High	High	High	High	High	High	High	High	High	High	High	High	High
	FALSE	High	[R].AAALNIVPTSTGAAK.[A]	1xTMT6plex [K15]; 1xTMT6plex [N-Term]	FALSE	5.2234e-09	3.23444e-05	4	5	47	A0A3Q7JD76; A0A3Q7EXK0; A0A3Q7GB69; A0A3Q7FWE8	A0A3Q7JD76 [286-300]; A0A3Q7EXK0 [274-288]; A0A3Q7GB69 [312-326]; A0A3Q7FWE8 [264-278]		0	1843.11	0.915	-0.13	0.495968	2.94	104.4	95.6	1.89	4.69	3794.9	4212.9	2562.8	2802.5	2740.5	3078.8	3088.2	3663.3	2169.4	2574.4	2229.1	2729.1	Shared	High	High	High	High	High	High	High	High	High	High	High	High	High
	FALSE	High	[K].KVLITAPGK.[G]	2xTMT6plex [K1; K9]; 1xTMT6plex [N-Term]	FALSE	3.13288e-05	8.47799e-05	2	2	5	A0A3Q7EXK0; A0A3Q7FWE8	A0A3Q7EXK0 [191-199]; A0A3Q7FWE8 [181-189]		1	1614.09	0.873	-0.2	0.709993	22.13	106.8	93.2	20.34	0.55	1054.7	885.1	528	420.7	680.4	563.2	756.6	868.9	354.3	379.2	450.5	535.7	Shared	High	High	High	High	High	High	High	High	High	High	High	High	High
	FALSE	High	[R].DPVNLPWGELGVDLVIEGTGVFVDR.[E]	1xTMT6plex [N-Term]	FALSE	5.99273e-06	8.47799e-05	1	1	5	A0A3Q7FWE8	A0A3Q7FWE8 [144-168]		0	2925.56	0.931	-0.1	0.694607	10.65	103.6	96.4	5.51	4.64	35.3	39.4	31.1	38.9			33	40.7	27.9	25.6				High	High	High	High	High	High	High	High	High	High	High	High	High
	FALSE	High	[R].VPTPNVSVVDLVVQVTK.[K]	1xDeamidated [Q/N]; 1xTMT6plex [K17]; 1xTMT6plex [N-Term]	FALSE	3.23899e-05	8.47799e-05	1	1	8	A0A3Q7FWE8	A0A3Q7FWE8 [298-314]		0	2253.35	0.925	-0.11	0.564713	5.58	103.9	96.1	0.29	5.03	377.7	391.7			63.7	72.8	301.2	329.1			53.4	72.4		High	High	High	High	High	High	High	High	High	High	High	High	High
	FALSE	High	[K].AVALVLPSLK.[G]	1xTMT6plex [K10]; 1xTMT6plex [N-Term]	FALSE	2.46095e-05	8.47799e-05	2	2	20	A0A3Q7EXK0; A0A3Q7FWE8	A0A3Q7EXK0 [289-298]; A0A3Q7FWE8 [279-288]		0	1468.99	0.846	-0.24	0.47252	2.16	108.3	91.7	0.64	2.7	2053.2	2247.7	2450.6	2702.6	2555.6	2805.5	1606.4	1868	1872.1	2207	1912.3	2199.9	Shared	High	High	High	High	High	High	High	High	High	High	High	High	High
	FALSE	High	[K].GTMTTTHSYTGDQR.[L]	1xOxidation [M3]; 1xTMT6plex [N-Term]	FALSE	1.02805e-05	8.47799e-05	4	5	38	A0A3Q7JD76; A0A3Q7EXK0; A0A3Q7GB69; A0A3Q7FWE8	A0A3Q7JD76 [259-272]; A0A3Q7EXK0 [247-260]; A0A3Q7GB69 [285-298]; A0A3Q7FWE8 [237-250]		0	1800.84	1.002	0	0.975751	4.49	99.9	100.1	1.75	2.54	1046.1	1121.5	829.9	932.6	727.8	764.3	967.9	1109.3	725.1	853.4	638.5	749.6	Shared	High	High	High	High	High	High	High	High	High	High	High	High	High
	FALSE	High	[K].GTMTTTHSYTGDQR.[L]	1xDeamidated [Q13]; 1xTMT6plex [N-Term]	FALSE	4.73199e-05	8.47799e-05	4	5	1	A0A3Q7JD76; A0A3Q7EXK0; A0A3Q7GB69; A0A3Q7FWE8	A0A3Q7JD76 [259-272]; A0A3Q7EXK0 [247-260]; A0A3Q7GB69 [285-298]; A0A3Q7FWE8 [237-250]		0	1785.83																					Shared	Not Found	Not Found	High	Not Found	Not Found	Not Found	Not Found	High	High	Not Found	Not Found	Not Found	Not Found
	FALSE	High	[K].VIAWYDNEWGYSQR.[V]	1xDeamidated [Q/N]; 1xTMT6plex [N-Term]	FALSE	2.27391e-05	8.47799e-05	2	2	4	A0A3Q7EXK0; A0A3Q7FWE8	A0A3Q7EXK0 [383-396]; A0A3Q7FWE8 [373-386]		0	2016.97	1.044	0.06	0.525632	2.16	97.9	102.1	2.69	0.63	431.8	454					407.4	458.6					Shared	High	High	Not Found	High	High	High	High	Not Found	Not Found	High	High	High	High
	FALSE	High	[K].GKLNGIALR.[V]	1xDeamidated [N4]; 1xTMT6plex [K2]; 1xTMT6plex [N-Term]	FALSE	0.00123151	0.000198951	4	5	3	A0A3Q7JD76; A0A3Q7EXK0; A0A3Q7GB69; A0A3Q7FWE8	A0A3Q7JD76 [311-319]; A0A3Q7EXK0 [299-307]; A0A3Q7GB69 [337-345]; A0A3Q7FWE8 [289-297]		1	1400.9	0.834	-0.26	0.511048	6.52	109.1	90.9	7.35	1.14	331.3	331.7	415	388.8	378.5	374.6	241.7	271.1	297.6	326.9	278.2	316.8	Shared	High	High	High	High	High	High	High	High	High	High	High	High	High
	FALSE	High	[K].VIQVVSNR.[D]	1xTMT6plex [N-Term]	FALSE	0.00160678	0.00027849	1	1	23	A0A3Q7FWE8	A0A3Q7FWE8 [136-143]		0	1143.7	0.897	-0.16	0.517284	4.83	105.4	94.6	0.43	4.17	1663.7	1850.7	2055.7	2168.1	1501.1	1595.2	1325.3	1579.2	1694.9	2038.2	1157.7	1404.5		High	High	High	High	High	High	High	High	High	High	High	High	High
	FALSE	High	[K].VLDQKFGIIKGTMTTTHSYTGDQR.[L]	2xTMT6plex [K5; K10]; 1xTMT6plex [N-Term]	FALSE	0.00196473	0.000306365	2	2	1	A0A3Q7EXK0; A0A3Q7FWE8	A0A3Q7EXK0 [237-260]; A0A3Q7FWE8 [227-250]		2	3384.86	0.966	-0.05	0.947966	20.43	101.7	98.3	6.16	25.31			368.2	439.1					284.1	462.9			Shared	Not Found	High	Not Found	Not Found	Not Found	High	High	Not Found	Not Found	Not Found	Not Found	High	High
	FALSE	High	[K].VIQVVSNR.[D]	1xDeamidated [Q3]; 1xTMT6plex [N-Term]	FALSE	0.00248633	0.000343556	1	1	1	A0A3Q7FWE8	A0A3Q7FWE8 [136-143]		0	1144.69	0.88	-0.18	0.470942	1.06	106.4	93.6	2.11	3.12					460.1	518.5					368.9	436.6		Not Found	Not Found	High	Not Found	Not Found	Not Found	Not Found	High	High	Not Found	Not Found	Not Found	Not Found
	FALSE	High	[K].VAINGFGR.[I]	1xDeamidated [N4]; 1xTMT6plex [N-Term]	FALSE	0.00349174	0.00037053	4	5	35	A0A3Q7JD76; A0A3Q7EXK0; A0A3Q7GB69; A0A3Q7FWE8	A0A3Q7JD76 [87-94]; A0A3Q7EXK0 [77-84]; A0A3Q7GB69 [113-120]; A0A3Q7FWE8 [67-74]		0	1063.61	0.899	-0.15	0.455569	0.03	105.3	94.7	0.4	0.38	3821.6	4259.8	3735	4102.3	3921.7	4236.1	3185.6	3590.8	3076.1	3518.2	3115.4	3615	Shared	High	High	High	High	High	High	High	High	High	High	High	High	High
	FALSE	High	[K].QASHLLK.[Y]	1xTMT6plex [K7]; 1xTMT6plex [N-Term]	FALSE	0.00349174	0.00037053	2	2	34	A0A3Q7EXK0; A0A3Q7FWE8	A0A3Q7EXK0 [114-120]; A0A3Q7FWE8 [104-110]		0	1254.79	0.857	-0.22	0.481069	3.67	107.7	92.3	0.9	4.4	4120.5	4597.1	4049.6	4482.7	4462.7	4888.4	3199.8	3848.6	3096.2	3747	3401.3	4085.8	Shared	High	High	High	High	High	High	High	High	High	High	High	High	High
	FALSE	High	[K].VLITAPGK.[G]	1xTMT6plex [K8]; 1xTMT6plex [N-Term]	FALSE	0.00582688	0.000616931	2	2	12	A0A3Q7EXK0; A0A3Q7FWE8	A0A3Q7EXK0 [192-199]; A0A3Q7FWE8 [182-189]		0	1256.83	0.842	-0.25	0.476788	2.83	108.6	91.4	1.35	1.35	2724.6	3013.3	1671.7	1831.7	1605	1692.7	2156.3	2519.6	1244.8	1444.3	1207.1	1393.5	Shared	High	High	High	High	High	High	High	High	High	High	High	High	High
	FALSE	High	[K].HIQAGAK.[K]	1xTMT6plex [K7]; 1xTMT6plex [N-Term]	FALSE	0.00609894	0.000691196	4	5	25	A0A3Q7JD76; A0A3Q7EXK0; A0A3Q7GB69; A0A3Q7FWE8	A0A3Q7JD76 [194-200]; A0A3Q7EXK0 [184-190]; A0A3Q7GB69 [220-226]; A0A3Q7FWE8 [174-180]		0	1182.74	0.84	-0.25	0.480453	3.57	108.7	91.3	1.21	2.19	1931.1	2054.3	2224.5	2389.9	2017.9	2199.8	1480.5	1721.9	1671.6	1956.6	1495.8	1750.3	Shared	High	High	High	High	High	High	High	High	High	High	High	High	High
	FALSE	High	[K].LNGIALR.[V]	1xDeamidated [N2]; 1xTMT6plex [N-Term]	FALSE	0.00803191	0.000851299	4	5	45	A0A3Q7JD76; A0A3Q7EXK0; A0A3Q7GB69; A0A3Q7FWE8	A0A3Q7JD76 [313-319]; A0A3Q7EXK0 [301-307]; A0A3Q7GB69 [339-345]; A0A3Q7FWE8 [291-297]		0	986.62	0.876	-0.19	0.47252	1.69	106.6	93.4	0.23	1.84	5494.4	5995.7	5722.1	6182.7	5772.1	6292.8	4458.4	4946.3	4624.8	5113.2	4726.3	5134.3	Shared	High	High	High	High	High	High	High	High	High	High	High	High	High
	FALSE	High	[K].LNGIALR.[V]	1xTMT6plex [N-Term]	FALSE	0.0158758	0.00174482	4	5	8	A0A3Q7JD76; A0A3Q7EXK0; A0A3Q7GB69; A0A3Q7FWE8	A0A3Q7JD76 [313-319]; A0A3Q7EXK0 [301-307]; A0A3Q7GB69 [339-345]; A0A3Q7FWE8 [291-297]		0	985.636	0.702	-0.51	0.473217	2.89	117.5	82.5	17.94	20.65	938.9	1322	837.5	1199.9	914.9	1302.5	596.7	903.4	536.5	833.5	533.4	836.8	Shared	High	High	High	High	High	High	High	High	High	High	High	High	High
	FALSE	High	[R].LLDASHR.[D]	1xTMT6plex [N-Term]	FALSE	0.0240834	0.0023572	4	5	14	A0A3Q7JD76; A0A3Q7EXK0; A0A3Q7GB69; A0A3Q7FWE8	A0A3Q7JD76 [273-279]; A0A3Q7EXK0 [261-267]; A0A3Q7GB69 [299-305]; A0A3Q7FWE8 [251-257]		0	1040.61	0.973	-0.04	0.758538	5.61	101.4	98.6	0.48	5.82	1782.8	1937.6	1941.1	2055	2195.6	2415.3	1651.5	1727.5	1621.8	1932.2	2142.4	2110	Shared	High	High	High	High	High	High	High	High	High	High	High	High	High
FALSE	High	Master Protein	P23322	Oxygen-evolving enhancer protein 1, chloroplastic OS=Solanum lycopersicum OX=4081 GN=PSBO PE=2 SV=2	0	FALSE	332.897	71	25	1021	1	8	329	34.9	5.96	28793	25	27	0.991	-0.01	0.712772	0.819303	2.88	100.5	99.5	0.37	2.38	2	2	High	High	High	High	High	High	High	High	High	High	High	High	High	High	High	1
	Checked	Confidence	Annotated Sequence	Modifications	Contaminant	Qvality PEP	Qvality q-value	# Protein Groups	# Proteins	# PSMs	Master Protein Accessions	Positions in Master Proteins	Modifications in Master Proteins	# Missed Cleavages	Theo. MH+ [Da]	Abundance Ratio: (Sample) / (Control)	Abundance Ratio (log2): (Sample) / (Control)	Abundance Ratio Adj. P-Value: (Sample) / (Control)	Abundance Ratio Variability [%]: (Sample) / (Control)	Abundances (Grouped): Control	Abundances (Grouped): Sample	Abundances (Grouped) CV [%]: Control	Abundances (Grouped) CV [%]: Sample	Abundance: F1: 126, Control, Controllo, 1	Abundance: F1: 127, Control, Controllo, 2	Abundance: F2: 126, Control, Controllo, 1	Abundance: F2: 127, Control, Controllo, 2	Abundance: F3: 126, Control, Controllo, 1	Abundance: F3: 127, Control, Controllo, 2	Abundance: F1: 128, Sample, Triacontanolo Spray, 1	Abundance: F1: 129, Sample, Triacontanolo Spray, 2	Abundance: F2: 128, Sample, Triacontanolo Spray, 1	Abundance: F2: 129, Sample, Triacontanolo Spray, 2	Abundance: F3: 128, Sample, Triacontanolo Spray, 1	Abundance: F3: 129, Sample, Triacontanolo Spray, 2	Quan Info	Found in File: [F1]	Found in File: [F2]	Found in File: [F3]	Found in Sample: [S1] F1: 126, Control, Controllo, 1	Found in Sample: [S4] F1: 127, Control, Controllo, 2	Found in Sample: [S2] F2: 126, Control, Controllo, 1	Found in Sample: [S7] F2: 127, Control, Controllo, 2	Found in Sample: [S3] F3: 126, Control, Controllo, 1	Found in Sample: [S10] F3: 127, Control, Controllo, 2	Found in Sample: [S5] F1: 128, Sample, Triacontanolo Spray, 1	Found in Sample: [S6] F1: 129, Sample, Triacontanolo Spray, 2	Found in Sample: [S8] F2: 128, Sample, Triacontanolo Spray, 1	Found in Sample: [S9] F2: 129, Sample, Triacontanolo Spray, 2
	FALSE	High	[R].LTYTLDEIEGPFEVSPDGTVK.[F]	1xTMT6plex [K21]; 1xTMT6plex [N-Term]	FALSE	1.51052e-10	3.23444e-05	2	4	83	A0A3Q7H7F3; P23322	A0A3Q7H7F3 [156-176]; P23322 [164-184]		0	2768.46	0.982	-0.03	0.84128	6.05	100.9	99.1	1.79	3.98	4069.9	4566.6	3946.7	4424.2	2876.4	3258.5	3797.5	4052.2	3718.8	3966.5	2698.6	2994.1	Shared	High	High	High	High	High	High	High	High	High	High	High	High	High
	FALSE	High	[K].ITLSVTQSKPETGEVIGVFESIQPSDTDLGAK.[V]	2xTMT6plex [K9; K32]; 1xTMT6plex [N-Term]	FALSE	9.06879e-10	3.23444e-05	1	1	25	P23322	P23322 [282-313]		0	4034.22	1.035	0.05	0.777345	7.83	98.3	101.7	1.66	5.8	1310.3	1489.2	1800.8	1984.5	1202.1	1346.2	1309.4	1371.3	1776.3	1866.8	1222.6	1251.6		High	High	High	High	High	High	High	High	High	High	High	High	High
	FALSE	High	[K].ITLSVTQSKPETGEVIGVFESIQPSDTDLGAK.[V]	1xDeamidated [Q]; 2xTMT6plex [K9; K32]; 1xTMT6plex [N-Term]	FALSE	3.52277e-07	3.23444e-05	1	1	5	P23322	P23322 [282-313]		0	4035.2	0.957	-0.06	0.67794	5.95	102.2	97.8	1.52	4.16	15.1	16.3			182.6	210.8	13.6	14.6			169.1	180		High	High	High	High	High	High	High	High	High	High	High	High	High
	FALSE	High	[K].FEEKDGIDYAAVTVQLPGGER.[V]	1xTMT6plex [K4]; 1xTMT6plex [N-Term]	FALSE	6.98279e-10	3.23444e-05	2	3	10	A0A3Q7H7F3; P23322	A0A3Q7H7F3 [177-197]; P23322 [185-205]		1	2752.46	0.95	-0.07	0.801903	13.48	102.5	97.5	8	4.83	836.5	823.1	1176.4	1144.6	391.2	364.5	665.7	799.3	942.6	1139.6	268.5	372.3	Shared	High	High	High	High	High	High	High	High	High	High	High	High	High
	FALSE	High	[K].FCLEPTSFTVK.[A]	1xCarbamidomethyl [C2]; 1xTMT6plex [K11]; 1xTMT6plex [N-Term]	FALSE	2.86279e-07	3.23444e-05	2	4	16	A0A3Q7H7F3; P23322	A0A3Q7H7F3 [125-135]; P23322 [133-143]		0	1786.98	0.884	-0.18	0.49912	3.9	106.2	93.8	1.3	2.42	1561.7	1737.4	1185.9	1313.2	2887.1	3138.7	1297.4	1425.9	965.5	1013.4	2445.8	2658.8	Shared	High	High	High	High	High	High	High	High	High	High	High	High	High
	FALSE	High	[K].GTGTANQCPTIEGGVGSFAFKPGK.[Y]	1xCarbamidomethyl [C8]; 2xTMT6plex [K21; K24]; 1xTMT6plex [N-Term]	FALSE	1.51619e-13	3.23444e-05	1	3	24	P23322	P23322 [104-127]		0	3068.64	0.915	-0.13	0.523858	4.49	104.4	95.6	0.97	5.25	2097.1	2288.4	2004.3	2177.1	2186.2	2343	1790.3	2009.8	1737	1794.5	1888.5	1985.7		High	High	High	High	High	High	High	High	High	High	High	High	High
	FALSE	High	[K].GTGTANQCPTIEGGVGSFAFKPGK.[Y]	1xCarbamidomethyl [C8]; 1xDeamidated [N/Q]; 2xTMT6plex [K21; K24]; 1xTMT6plex [N-Term]	FALSE	1.85081e-11	3.23444e-05	1	3	31	P23322	P23322 [104-127]		0	3069.63	0.953	-0.07	0.470942	0.38	102.4	97.6	2.17	2.53	1608.1	1683.5	1382.7	1497.1	2645.4	2850.2	1418	1544.1	1167.4	1307.6	2354.6	2601.5		High	High	High	High	High	High	High	High	High	High	High	High	High
	FALSE	High	[K].GTGTANQCPTIEGGVGSFAFKPGK.[Y]	1xCarbamidomethyl [C8]; 2xDeamidated [N6; Q7]; 2xTMT6plex [K21; K24]; 1xTMT6plex [N-Term]	FALSE	2.57004e-07	3.23444e-05	1	3	10	P23322	P23322 [104-127]		0	3070.61	0.98	-0.03	0.832179	6.44	101	99	3.59	2.55	421	442.5	850.7	872.7			358.4	431.7	738.9	849.8				High	High	Not Found	High	High	High	High	Not Found	Not Found	High	High	High	High
	FALSE	High	[R].GDEEELQKENVK.[N]	2xTMT6plex [K8; K12]; 1xTMT6plex [N-Term]	FALSE	3.672e-07	3.23444e-05	2	3	15	A0A3Q7H7F3; P23322	A0A3Q7H7F3 [254-265]; P23322 [262-273]		1	2105.17	1.085	0.12	0.657807	10.5	95.9	104.1	19.35	9.45	1581.4	1305.7	1322.7	1077	913.8	774.8	1374.8	1368.4	1229.4	1216.5	865.3	866.3	Shared	High	High	High	High	High	High	High	High	High	High	High	High	High
	FALSE	High	[R].GGSTGYDNAVALPAGGRGDEEELQKENVK.[N]	2xDeamidated [N8; Q24]; 2xTMT6plex [K25; K29]; 1xTMT6plex [N-Term]	FALSE	7.87857e-07	3.23444e-05	2	3	1	A0A3Q7H7F3; P23322	A0A3Q7H7F3 [237-265]; P23322 [245-273]		2	3650.88	0.927	-0.11	0.869017	97.93	103.8	96.2	72.37	7.76	200.2	70.6					91.5	116					Shared	High	Not Found	Not Found	High	High	Not Found	Not Found	Not Found	Not Found	High	High	Not Found	Not Found
	FALSE	High	[R].GGSTGYDNAVALPAGGR.[G]	1xTMT6plex [N-Term]	FALSE	7.5829e-14	3.23444e-05	2	3	67	A0A3Q7H7F3; P23322	A0A3Q7H7F3 [237-253]; P23322 [245-261]		0	1791.92	0.985	-0.02	0.806893	4.19	100.8	99.2	3.22	0.77	2533.6	2901.7	2393	2731.3	2429.4	2783.2	2359.1	2606.4	2189.4	2486.9	2305.4	2667.3	Shared	High	High	High	High	High	High	High	High	High	High	High	High	High
	FALSE	High	[R].GGSTGYDNAVALPAGGR.[G]	1xDeamidated [N8]; 1xTMT6plex [N-Term]	FALSE	1.38411e-12	3.23444e-05	2	3	48	A0A3Q7H7F3; P23322	A0A3Q7H7F3 [237-253]; P23322 [245-261]		0	1792.9	1.032	0.04	0.548699	1.9	98.4	101.6	0.39	1.42	1137.2	1283.8	2122.1	2338.1	1842.8	1999.7	1132.6	1384.2	2044.5	2259.5	1742.3	1925.9	Shared	High	High	High	High	High	High	High	High	High	High	High	High	High
	FALSE	High	[R].GGSTGYDNAVALPAGGRGDEEELQK.[E]	1xTMT6plex [K25]; 1xTMT6plex [N-Term]	FALSE	3.63975e-11	3.23444e-05	2	3	14	A0A3Q7H7F3; P23322	A0A3Q7H7F3 [237-261]; P23322 [245-269]		1	2949.5	0.914	-0.13	0.793496	27.53	104.5	95.5	34.53	9.12	1437.6	952.1	1098.3	721.7	508.7	347.6	987	1021.9	756.8	745.5	359.8	356.8	Shared	High	High	High	High	High	High	High	High	High	High	High	High	High
	FALSE	High	[R].GGSTGYDNAVALPAGGRGDEEELQK.[E]	1xDeamidated [N8]; 1xTMT6plex [K25]; 1xTMT6plex [N-Term]	FALSE	1.24307e-09	3.23444e-05	2	3	8	A0A3Q7H7F3; P23322	A0A3Q7H7F3 [237-261]; P23322 [245-269]		1	2950.48	1.069	0.1	0.855151	20.39	96.7	103.3	24.65	5.51	502.9	386.2	435.9	313.1	206.9	168	429.9	451.7	323.6	344.2	191.3	210.9	Shared	High	High	High	High	High	High	High	High	High	High	High	High	High
	FALSE	High	[R].GGSTGYDNAVALPAGGRGDEEELQKENVK.[N]	2xTMT6plex [K25; K29]; 1xTMT6plex [N-Term]	FALSE	5.03061e-11	3.23444e-05	2	3	3	A0A3Q7H7F3; P23322	A0A3Q7H7F3 [237-265]; P23322 [245-273]		2	3648.91	0.764	-0.39	0.79786	134	113.4	86.6	86.43	14.23			295.8	99.8	654.1	135			121.8	152.2	153.7	236.7	Shared	Not Found	High	High	Not Found	Not Found	High	High	High	High	Not Found	Not Found	High	High
	FALSE	High	[R].GGSTGYDNAVALPAGGRGDEEELQKENVK.[N]	1xDeamidated [N/Q]; 2xTMT6plex [K25; K29]; 1xTMT6plex [N-Term]	FALSE	9.22178e-09	3.23444e-05	2	3	3	A0A3Q7H7F3; P23322	A0A3Q7H7F3 [237-265]; P23322 [245-273]		2	3649.89	0.838	-0.26	0.826336	109.05	108.8	91.2	75.96	11.49	158.9	50.1	160.7	55.2			53.9	76.6	71.5	89.8			Shared	High	High	Not Found	High	High	High	High	Not Found	Not Found	High	High	High	High
	FALSE	High	[K].QLVASGKPESFSGEFLVPSYR.[G]	1xTMT6plex [K7]; 1xTMT6plex [N-Term]	FALSE	5.39897e-10	3.23444e-05	1	2	24	P23322	P23322 [214-234]		0	2756.5	0.958	-0.06	0.672553	5.74	102.2	97.8	2.4	3.07	2333.6	2605.1	1333.6	1503	1524.7	1770	2104.6	2252.8	1216.6	1321.4	1367.3	1588.1		High	High	High	High	High	High	High	High	High	High	High	High	High
	FALSE	High	[K].QLVASGKPESFSGEFLVPSYR.[G]	1xGln->pyro-Glu [N-Term]; 1xTMT6plex [K7]	FALSE	1.76162e-08	3.23444e-05	1	2	12	P23322	P23322 [214-234]		0	2510.31	1	0	0.912185	0.19	100	100	3.25	3.43	1333.8	1393.7	1180.5	1237.8	1378.7	1414.5	1249.3	1370.4	1083.1	1170.9	1230.2	1337.6		High	High	High	High	High	High	High	High	High	High	High	High	High
	FALSE	High	[K].DGIDYAAVTVQLPGGER.[V]	1xTMT6plex [N-Term]	FALSE	1.92148e-10	3.23444e-05	2	3	153	A0A3Q7H7F3; P23322	A0A3Q7H7F3 [181-197]; P23322 [189-205]		0	1990.04	1.007	0.01	0.830342	2.27	99.6	100.4	1.03	1.13	4024.2	4459.8	3133.3	3436	3001.8	3374.1	3816.4	4187.1	2914.2	3254.4	2788.6	3160.9	Shared	High	High	High	High	High	High	High	High	High	High	High	High	High
	FALSE	High	[K].RLTYDEIQSK.[T]	1xTMT6plex [K10]; 1xTMT6plex [N-Term]	FALSE	1.36928e-05	8.47799e-05	1	3	25	P23322	P23322 [88-97]		1	1710.98	0.988	-0.02	0.538897	0.61	100.6	99.4	5.45	4.87	1611.1	1681	1926.8	1920.2	1227.5	1242.7	1468.5	1540.3	1687.3	1812.7	1108.1	1173.4		High	High	High	High	High	High	High	High	High	High	High	High	High
	FALSE	High	[K].IQGIWYAQLE.[-]	1xTMT6plex [N-Term]	FALSE	5.47526e-05	8.47799e-05	1	2	127	P23322	P23322 [320-329]		0	1449.79	1.003	0.01	0.941329	3.4	99.8	100.2	0.13	3.11	1587.1	1753.8	1728.4	1887.1	1650.3	1821.7	1471	1620.3	1625.8	1772.8	1582.3	1692		High	High	High	High	High	High	High	High	High	High	High	High	High
	FALSE	High	[R].LTYDEIQSK.[T]	1xTMT6plex [K9]; 1xTMT6plex [N-Term]	FALSE	4.17592e-05	8.47799e-05	1	3	33	P23322	P23322 [89-97]		0	1554.88	0.962	-0.06	0.820758	11.44	101.9	98.1	7.5	3.4	3213.6	3909.4	4405.6	5306.2	4183.8	5091.5	3081.5	3270.5	4187.2	4528.4	3961.5	4320		High	High	High	High	High	High	High	High	High	High	High	High	High
	FALSE	High	[R].LTYDEIQSK.[T]	1xDeamidated [Q7]; 1xTMT6plex [K9]; 1xTMT6plex [N-Term]	FALSE	6.77271e-05	8.47799e-05	1	3	2	P23322	P23322 [89-97]		0	1555.86	1.027	0.04	0.885271	11.82	98.7	101.3	8.51	2.74			415.6	498.6	515.2	653.2			423.1	456.4	525.9	579.8		Not Found	High	High	Not Found	Not Found	High	High	High	High	Not Found	Not Found	High	High
	FALSE	High	[K].QLVASGKPESFSGEFLVPSYR.[G]	1xDeamidated [Q1]; 1xTMT6plex [K7]; 1xTMT6plex [N-Term]	FALSE	4.82948e-06	8.47799e-05	1	2	3	P23322	P23322 [214-234]		0	2757.49	0.954	-0.07	0.573981	3.5	102.3	97.7	3.04	0.29	150.9	172.1	140.6	155.1	216	239.2	135.3	153	132.8	148.8	185.5	200.6		High	High	High	High	High	High	High	High	High	High	High	High	High
	FALSE	High	[K].ENVKNTASLTGK.[I]	1xDeamidated [N5]; 2xTMT6plex [K4; K12]; 1xTMT6plex [N-Term]	FALSE	3.4911e-05	8.47799e-05	2	3	7	A0A3Q7H7F3; P23322	A0A3Q7H7F3 [262-273]; P23322 [270-281]		1	1950.15	1.112	0.15	0.482688	2.62	94.7	105.3	3.52	1.02	1884.8	1905.7	991.7	1030.7	916.4	976.6	1826.7	2056.8	992.4	1132.7	940.9	1005.4	Shared	High	High	High	High	High	High	High	High	High	High	High	High	High
	FALSE	High	[K].AEGVSKNSAPDFQK.[T]	1xDeamidated [N7]; 2xTMT6plex [K6; K14]; 1xTMT6plex [N-Term]	FALSE	2.4658e-06	8.47799e-05	2	4	3	A0A3Q7H7F3; P23322	A0A3Q7H7F3 [136-149]; P23322 [144-157]		1	2166.2	1.079	0.11	0.930431	34.45	96.2	103.8	36.58	4.86	877.2	564.3	766.4	492.6	863.7	561.2	703.1	730.8	582.7	614.9	690.4	765.7	Shared	High	High	High	High	High	High	High	High	High	High	High	High	High
	FALSE	High	[K].AEGVSKNSAPDFQK.[T]	2xTMT6plex [K6; K14]; 1xTMT6plex [N-Term]	FALSE	4.29951e-05	8.47799e-05	2	4	2	A0A3Q7H7F3; P23322	A0A3Q7H7F3 [136-149]; P23322 [144-157]		1	2165.22	1.083	0.12	0.569558	6.07	96	104	6.77	0.99					280.1	278.4					267.2	298.4	Shared	Not Found	Not Found	High	Not Found	Not Found	Not Found	Not Found	High	High	Not Found	Not Found	Not Found	Not Found
	FALSE	High	[K].DGIDYAAVTVQLPGGER.[V]	1xDeamidated [Q11]; 1xTMT6plex [N-Term]	FALSE	2.3217e-05	8.47799e-05	2	3	1	A0A3Q7H7F3; P23322	A0A3Q7H7F3 [181-197]; P23322 [189-205]		0	1991.03	0.952	-0.07	0.53176	2.67	102.4	97.6	1.73	4.27					137.6	154.2					118	142	Shared	Not Found	Not Found	High	Not Found	Not Found	Not Found	Not Found	High	High	Not Found	Not Found	Not Found	Not Found
	FALSE	High	[R].GGSTGYDNAVALPAGGRGDEEELQK.[E]	2xDeamidated [N8; Q24]; 1xTMT6plex [K25]; 1xTMT6plex [N-Term]	FALSE	1.10255e-06	8.47799e-05	2	3	1	A0A3Q7H7F3; P23322	A0A3Q7H7F3 [237-261]; P23322 [245-269]		1	2951.46	0.961	-0.06	0.889803	30.65	102	98	30.73	2.2					84.1	59.2					60.4	66.3	Shared	Not Found	Not Found	High	Not Found	Not Found	Not Found	Not Found	High	High	Not Found	Not Found	Not Found	Not Found
	FALSE	High	[R].GDEEELQKENVK.[N]	1xDeamidated [N10]; 2xTMT6plex [K8; K12]; 1xTMT6plex [N-Term]	FALSE	0.000297157	8.47799e-05	2	3	1	A0A3Q7H7F3; P23322	A0A3Q7H7F3 [254-265]; P23322 [262-273]		1	2106.15	1.089	0.12	0.612495	8.45	95.7	104.3	9.08	1.04					718.4	690.9					678	756.6	Shared	Not Found	Not Found	High	Not Found	Not Found	Not Found	Not Found	High	High	Not Found	Not Found	Not Found	Not Found
	FALSE	High	[R].GDEEELQK.[E]	1xTMT6plex [K8]; 1xTMT6plex [N-Term]	FALSE	0.000307172	8.47799e-05	2	3	62	A0A3Q7H7F3; P23322	A0A3Q7H7F3 [254-261]; P23322 [262-269]		0	1405.76	1.007	0.01	0.980837	9.5	99.7	100.3	11.38	2.35	5462.8	7010.6	5469	6996.5	4332.5	5785.8	5334.5	6311.8	5364.5	6246	4448.9	5279.9	Shared	High	High	High	High	High	High	High	High	High	High	High	High	High
	FALSE	High	[K].KFCLEPTSFTVK.[A]	1xCarbamidomethyl [C3]; 2xTMT6plex [K1; K12]; 1xTMT6plex [N-Term]	FALSE	1.58181e-06	8.47799e-05	2	4	15	A0A3Q7H7F3; P23322	A0A3Q7H7F3 [124-135]; P23322 [132-143]		1	2144.24	0.95	-0.07	0.778905	12.61	102.6	97.4	14.84	2.89	2495.5	2259.6	2369.3	2097.5	623.9	535.2	2064.2	2224.5	1893.2	2038.2	481.7	533.2	Shared	High	High	High	High	High	High	High	High	High	High	High	High	High
	FALSE	High	[K].GTGTANQCPTIEGGVGSFAFKPGKYTAK.[K]	1xCarbamidomethyl [C8]; 1xDeamidated [Q7]; 3xTMT6plex [K21; K24; K28]; 1xTMT6plex [N-Term]	FALSE	9.10716e-05	8.47799e-05	1	3	1	P23322	P23322 [104-131]		1	3762.03	0.665	-0.59	0.793089	114.9	120.1	79.9	50.59	46.15					66.2	34.2					19.8	44.1		Not Found	Not Found	High	Not Found	Not Found	Not Found	Not Found	High	High	Not Found	Not Found	Not Found	Not Found
	FALSE	High	[K].NTASLTGK.[I]	1xDeamidated [N1]; 1xTMT6plex [K8]; 1xTMT6plex [N-Term]	FALSE	0.000820949	0.000141646	2	3	17	A0A3Q7H7F3; P23322	A0A3Q7H7F3 [266-273]; P23322 [274-281]		0	1250.74	1.027	0.04	0.847934	9.46	98.7	101.3	2.64	6.37	2544.6	2919	2695.4	3038.2	3190.9	3554.6	2583.4	2672.1	2702	2818.7	3111.7	3220.3	Shared	High	High	High	High	High	High	High	High	High	High	High	High	High
	FALSE	High	[K].NTASLTGK.[I]	1xTMT6plex [K8]; 1xTMT6plex [N-Term]	FALSE	0.00067032	0.000141646	2	3	45	A0A3Q7H7F3; P23322	A0A3Q7H7F3 [266-273]; P23322 [274-281]		0	1249.75	1.019	0.03	0.779797	4.18	99.1	100.9	5	1.01	5680.4	6440.7	5224.4	6162.6	5261.4	6241.1	5418.7	6060.1	5043	5805.3	4877.8	5918.8	Shared	High	High	High	High	High	High	High	High	High	High	High	High	High
	FALSE	High	[K].NSAPDFQK.[T]	1xTMT6plex [K8]; 1xTMT6plex [N-Term]	FALSE	0.00140988	0.000255214	2	4	42	A0A3Q7H7F3; P23322	A0A3Q7H7F3 [142-149]; P23322 [150-157]		0	1364.76	0.974	-0.04	0.804923	6.91	101.3	98.7	3.16	3.43	5894.2	6606.9	4758.5	5466.3	4211.8	4848	5511.4	5963	4432.8	4771.5	3967.7	4280.9	Shared	High	High	High	High	High	High	High	High	High	High	High	High	High
	FALSE	High	[K].NSAPDFQK.[T]	1xDeamidated [N1]; 1xTMT6plex [K8]; 1xTMT6plex [N-Term]	FALSE	0.00152019	0.000255214	2	4	26	A0A3Q7H7F3; P23322	A0A3Q7H7F3 [142-149]; P23322 [150-157]		0	1365.74	1.048	0.07	0.652961	5.6	97.7	102.3	2.07	3.27	3138.4	3529.5	3438.5	3848.2	2431.4	2744.9	3131.6	3396	3370.7	3666.9	2516.9	2664.3	Shared	High	High	High	High	High	High	High	High	High	High	High	High	High
	FALSE	High	[R].VPFLFTIK.[Q]	1xTMT6plex [K8]; 1xTMT6plex [N-Term]	FALSE	0.00183754	0.00027849	2	3	10	A0A3Q7H7F3; P23322	A0A3Q7H7F3 [198-205]; P23322 [206-213]		0	1422.91	0.868	-0.2	0.470942	1.91	107	93	4.78	6.6	1478.8	1458.1	1367.2	1405.3	1098.8	1123.3	1139.2	1198.1	1117.5	1141.8	886.4	926.7	Shared	High	High	High	High	High	High	High	High	High	High	High	High	High
	FALSE	High	[R].GSSFLDPK.[G]	1xTMT6plex [K8]; 1xTMT6plex [N-Term]	FALSE	0.0074233	0.00078127	2	3	39	A0A3Q7H7F3; P23322	A0A3Q7H7F3 [227-234]; P23322 [235-242]		0	1308.76	1.045	0.06	0.689576	6.39	97.8	102.2	3.99	2.1	6151.4	7066.1	4853.8	5457.7	4047.4	4706.8	6186.9	6792.3	4716.9	5061.5	4043	4455	Shared	High	High	High	High	High	High	High	High	High	High	High	High	High
	FALSE	High	[R].SAQSVSK.[A]	1xTMT6plex [K7]; 1xTMT6plex [N-Term]	FALSE	0.00932455	0.0011392	1	3	3	P23322	P23322 [27-33]		0	1164.7	1.071	0.1	0.794499	17.24	96.6	103.4	7.65	8.73	414.4	526	357.5	439.4	344	400.6	503	471.6	393.9	395	374	389.1		High	High	High	High	High	High	High	High	High	High	High	High	High
	FALSE	High	[K].TYMEVK.[G]	1xTMT6plex [K6]; 1xTMT6plex [N-Term]	FALSE	0.126771	0.00852264	2	5	4	A0A3Q7H7F3; P23322	A0A3Q7H7F3 [90-95]; P23322 [98-103]		0	1228.7	0.96	-0.06	0.571671	3	102.1	97.9	3.54	0.68			870	1021.6	1140.8	1283.6			783.4	960.1	1020.9	1091.3	Shared	Not Found	High	High	Not Found	Not Found	High	High	High	High	Not Found	Not Found	High	High
FALSE	High	Master Protein	A0A3Q7H7F3	Uncharacterized protein OS=Solanum lycopersicum OX=4081 PE=3 SV=1	0	FALSE	311.568	70	24	1013	5	7	322	34.2	5.96	29517	24	0	0.953	-0.07	0.430147	0.618153	5.72	102.4	97.6	1.53	3.92	2	2	High	High	High	High	High	High	High	High	High	High	High	High	High	High	High	1
	Checked	Confidence	Annotated Sequence	Modifications	Contaminant	Qvality PEP	Qvality q-value	# Protein Groups	# Proteins	# PSMs	Master Protein Accessions	Positions in Master Proteins	Modifications in Master Proteins	# Missed Cleavages	Theo. MH+ [Da]	Abundance Ratio: (Sample) / (Control)	Abundance Ratio (log2): (Sample) / (Control)	Abundance Ratio Adj. P-Value: (Sample) / (Control)	Abundance Ratio Variability [%]: (Sample) / (Control)	Abundances (Grouped): Control	Abundances (Grouped): Sample	Abundances (Grouped) CV [%]: Control	Abundances (Grouped) CV [%]: Sample	Abundance: F1: 126, Control, Controllo, 1	Abundance: F1: 127, Control, Controllo, 2	Abundance: F2: 126, Control, Controllo, 1	Abundance: F2: 127, Control, Controllo, 2	Abundance: F3: 126, Control, Controllo, 1	Abundance: F3: 127, Control, Controllo, 2	Abundance: F1: 128, Sample, Triacontanolo Spray, 1	Abundance: F1: 129, Sample, Triacontanolo Spray, 2	Abundance: F2: 128, Sample, Triacontanolo Spray, 1	Abundance: F2: 129, Sample, Triacontanolo Spray, 2	Abundance: F3: 128, Sample, Triacontanolo Spray, 1	Abundance: F3: 129, Sample, Triacontanolo Spray, 2	Quan Info	Found in File: [F1]	Found in File: [F2]	Found in File: [F3]	Found in Sample: [S1] F1: 126, Control, Controllo, 1	Found in Sample: [S4] F1: 127, Control, Controllo, 2	Found in Sample: [S2] F2: 126, Control, Controllo, 1	Found in Sample: [S7] F2: 127, Control, Controllo, 2	Found in Sample: [S3] F3: 126, Control, Controllo, 1	Found in Sample: [S10] F3: 127, Control, Controllo, 2	Found in Sample: [S5] F1: 128, Sample, Triacontanolo Spray, 1	Found in Sample: [S6] F1: 129, Sample, Triacontanolo Spray, 2	Found in Sample: [S8] F2: 128, Sample, Triacontanolo Spray, 1	Found in Sample: [S9] F2: 129, Sample, Triacontanolo Spray, 2
	FALSE	High	[R].LTYTLDEIEGPFEVSPDGTVK.[F]	1xTMT6plex [K21]; 1xTMT6plex [N-Term]	FALSE	1.51052e-10	3.23444e-05	2	4	83	A0A3Q7H7F3; P23322	A0A3Q7H7F3 [156-176]; P23322 [164-184]		0	2768.46	0.982	-0.03	0.84128	6.05	100.9	99.1	1.79	3.98	4069.9	4566.6	3946.7	4424.2	2876.4	3258.5	3797.5	4052.2	3718.8	3966.5	2698.6	2994.1	Shared	High	High	High	High	High	High	High	High	High	High	High	High	High
	FALSE	High	[K].FEEKDGIDYAAVTVQLPGGER.[V]	1xTMT6plex [K4]; 1xTMT6plex [N-Term]	FALSE	6.98279e-10	3.23444e-05	2	3	10	A0A3Q7H7F3; P23322	A0A3Q7H7F3 [177-197]; P23322 [185-205]		1	2752.46	0.95	-0.07	0.801903	13.48	102.5	97.5	8	4.83	836.5	823.1	1176.4	1144.6	391.2	364.5	665.7	799.3	942.6	1139.6	268.5	372.3	Shared	High	High	High	High	High	High	High	High	High	High	High	High	High
	FALSE	High	[K].FCLEPTSFTVK.[A]	1xCarbamidomethyl [C2]; 1xTMT6plex [K11]; 1xTMT6plex [N-Term]	FALSE	2.86279e-07	3.23444e-05	2	4	16	A0A3Q7H7F3; P23322	A0A3Q7H7F3 [125-135]; P23322 [133-143]		0	1786.98	0.884	-0.18	0.49912	3.9	106.2	93.8	1.3	2.42	1561.7	1737.4	1185.9	1313.2	2887.1	3138.7	1297.4	1425.9	965.5	1013.4	2445.8	2658.8	Shared	High	High	High	High	High	High	High	High	High	High	High	High	High
	FALSE	High	[K].GTGTANQCPTIDGGVDSFSFKPGK.[Y]	1xCarbamidomethyl [C8]; 2xTMT6plex [K21; K24]; 1xTMT6plex [N-Term]	FALSE	1.27389e-12	3.23444e-05	1	1	40	A0A3Q7H7F3	A0A3Q7H7F3 [96-119]		0	3128.63	0.957	-0.06	0.649241	5.22	102.2	97.8	1.41	3.57	2010.1	2277.7	2860.7	3212.3	2475.5	2688.4	1830.6	1958.6	2616	2881.6	2200.1	2373.2		High	High	High	High	High	High	High	High	High	High	High	High	High
	FALSE	High	[K].GTGTANQCPTIDGGVDSFSFKPGK.[Y]	1xCarbamidomethyl [C8]; 1xDeamidated [N/Q]; 2xTMT6plex [K21; K24]; 1xTMT6plex [N-Term]	FALSE	1.58742e-11	3.23444e-05	1	1	29	A0A3Q7H7F3	A0A3Q7H7F3 [96-119]		0	3129.61	1.028	0.04	0.499959	1.01	98.6	101.4	3.57	2.6	1804.9	1909.9	1548	1580.5	1224.6	1295.8	1690.1	1826.3	1405.5	1556.4	1185.6	1300.6		High	High	High	High	High	High	High	High	High	High	High	High	High
	FALSE	High	[K].GTGTANQCPTIDGGVDSFSFKPGK.[Y]	1xCarbamidomethyl [C8]; 2xDeamidated [N6; Q7]; 2xTMT6plex [K21; K24]; 1xTMT6plex [N-Term]	FALSE	3.17568e-07	3.23444e-05	1	1	2	A0A3Q7H7F3	A0A3Q7H7F3 [96-119]		0	3130.6	1.021	0.03	0.797565	5.33	98.9	101.1	3.21	1.86	95.5	103.9	95.1	114.3			92.9	106.8	92.1	97.9				High	High	Not Found	High	High	High	High	Not Found	Not Found	High	High	High	High
	FALSE	High	[R].GDEEELQKENVK.[N]	2xTMT6plex [K8; K12]; 1xTMT6plex [N-Term]	FALSE	3.672e-07	3.23444e-05	2	3	15	A0A3Q7H7F3; P23322	A0A3Q7H7F3 [254-265]; P23322 [262-273]		1	2105.17	1.085	0.12	0.657807	10.5	95.9	104.1	19.35	9.45	1581.4	1305.7	1322.7	1077	913.8	774.8	1374.8	1368.4	1229.4	1216.5	865.3	866.3	Shared	High	High	High	High	High	High	High	High	High	High	High	High	High
	FALSE	High	[R].GGSTGYDNAVALPAGGRGDEEELQKENVK.[N]	2xDeamidated [N8; Q24]; 2xTMT6plex [K25; K29]; 1xTMT6plex [N-Term]	FALSE	7.87857e-07	3.23444e-05	2	3	1	A0A3Q7H7F3; P23322	A0A3Q7H7F3 [237-265]; P23322 [245-273]		2	3650.88	0.927	-0.11	0.869017	97.93	103.8	96.2	72.37	7.76	200.2	70.6					91.5	116					Shared	High	Not Found	Not Found	High	High	Not Found	Not Found	Not Found	Not Found	High	High	Not Found	Not Found
	FALSE	High	[R].GGSTGYDNAVALPAGGR.[G]	1xTMT6plex [N-Term]	FALSE	7.5829e-14	3.23444e-05	2	3	67	A0A3Q7H7F3; P23322	A0A3Q7H7F3 [237-253]; P23322 [245-261]		0	1791.92	0.985	-0.02	0.806893	4.19	100.8	99.2	3.22	0.77	2533.6	2901.7	2393	2731.3	2429.4	2783.2	2359.1	2606.4	2189.4	2486.9	2305.4	2667.3	Shared	High	High	High	High	High	High	High	High	High	High	High	High	High
	FALSE	High	[R].GGSTGYDNAVALPAGGR.[G]	1xDeamidated [N8]; 1xTMT6plex [N-Term]	FALSE	1.38411e-12	3.23444e-05	2	3	48	A0A3Q7H7F3; P23322	A0A3Q7H7F3 [237-253]; P23322 [245-261]		0	1792.9	1.032	0.04	0.548699	1.9	98.4	101.6	0.39	1.42	1137.2	1283.8	2122.1	2338.1	1842.8	1999.7	1132.6	1384.2	2044.5	2259.5	1742.3	1925.9	Shared	High	High	High	High	High	High	High	High	High	High	High	High	High
	FALSE	High	[R].GGSTGYDNAVALPAGGRGDEEELQK.[E]	1xTMT6plex [K25]; 1xTMT6plex [N-Term]	FALSE	3.63975e-11	3.23444e-05	2	3	14	A0A3Q7H7F3; P23322	A0A3Q7H7F3 [237-261]; P23322 [245-269]		1	2949.5	0.914	-0.13	0.793496	27.53	104.5	95.5	34.53	9.12	1437.6	952.1	1098.3	721.7	508.7	347.6	987	1021.9	756.8	745.5	359.8	356.8	Shared	High	High	High	High	High	High	High	High	High	High	High	High	High
	FALSE	High	[R].GGSTGYDNAVALPAGGRGDEEELQK.[E]	1xDeamidated [N8]; 1xTMT6plex [K25]; 1xTMT6plex [N-Term]	FALSE	1.24307e-09	3.23444e-05	2	3	8	A0A3Q7H7F3; P23322	A0A3Q7H7F3 [237-261]; P23322 [245-269]		1	2950.48	1.069	0.1	0.855151	20.39	96.7	103.3	24.65	5.51	502.9	386.2	435.9	313.1	206.9	168	429.9	451.7	323.6	344.2	191.3	210.9	Shared	High	High	High	High	High	High	High	High	High	High	High	High	High
	FALSE	High	[R].GGSTGYDNAVALPAGGRGDEEELQKENVK.[N]	2xTMT6plex [K25; K29]; 1xTMT6plex [N-Term]	FALSE	5.03061e-11	3.23444e-05	2	3	3	A0A3Q7H7F3; P23322	A0A3Q7H7F3 [237-265]; P23322 [245-273]		2	3648.91	0.764	-0.39	0.79786	134	113.4	86.6	86.43	14.23			295.8	99.8	654.1	135			121.8	152.2	153.7	236.7	Shared	Not Found	High	High	Not Found	Not Found	High	High	High	High	Not Found	Not Found	High	High
	FALSE	High	[R].GGSTGYDNAVALPAGGRGDEEELQKENVK.[N]	1xDeamidated [N/Q]; 2xTMT6plex [K25; K29]; 1xTMT6plex [N-Term]	FALSE	9.22178e-09	3.23444e-05	2	3	3	A0A3Q7H7F3; P23322	A0A3Q7H7F3 [237-265]; P23322 [245-273]		2	3649.89	0.838	-0.26	0.826336	109.05	108.8	91.2	75.96	11.49	158.9	50.1	160.7	55.2			53.9	76.6	71.5	89.8			Shared	High	High	Not Found	High	High	High	High	Not Found	Not Found	High	High	High	High
	FALSE	High	[K].QLVASGKPESFSGDFLVPSYR.[G]	1xGln->pyro-Glu [N-Term]; 1xTMT6plex [K7]	FALSE	3.74851e-08	3.23444e-05	1	1	12	A0A3Q7H7F3	A0A3Q7H7F3 [206-226]		0	2496.3	0.97	-0.04	0.550728	2.02	101.5	98.5	2.37	4.29	1334.7	1390.4	1510	1599.3	1482.6	1568.1	1206.9	1309.3	1359.4	1440.3	1330.2	1424.4		High	High	High	High	High	High	High	High	High	High	High	High	High
	FALSE	High	[K].QLVASGKPESFSGDFLVPSYR.[G]	1xTMT6plex [K7]; 1xTMT6plex [N-Term]	FALSE	4.31469e-11	3.23444e-05	1	1	17	A0A3Q7H7F3	A0A3Q7H7F3 [206-226]		0	2742.49	0.945	-0.08	0.573019	4.32	102.8	97.2	1.28	2.84	2122.8	2347.8	1445.6	1589.8	1873	2132.7	1906.4	2066.1	1273	1371.7	1667.6	1841.2		High	High	High	High	High	High	High	High	High	High	High	High	High
	FALSE	High	[K].SNPQTGEVIGVFESIQPSDTDLGAK.[T]	1xTMT6plex [K25]; 1xTMT6plex [N-Term]	FALSE	4.53495e-11	3.23444e-05	1	2	20	A0A3Q7H7F3	A0A3Q7H7F3 [281-305]		0	3047.59	0.961	-0.06	0.741675	7.52	102	98	1.65	5.52	2058.5	2307.3	1844.6	2076	1724.5	1880.5	1912.6	2009.1	1671.8	1816	1586.9	1632.2		High	High	High	High	High	High	High	High	High	High	High	High	High
	FALSE	High	[K].DGIDYAAVTVQLPGGER.[V]	1xTMT6plex [N-Term]	FALSE	1.92148e-10	3.23444e-05	2	3	153	A0A3Q7H7F3; P23322	A0A3Q7H7F3 [181-197]; P23322 [189-205]		0	1990.04	1.007	0.01	0.830342	2.27	99.6	100.4	1.03	1.13	4024.2	4459.8	3133.3	3436	3001.8	3374.1	3816.4	4187.1	2914.2	3254.4	2788.6	3160.9	Shared	High	High	High	High	High	High	High	High	High	High	High	High	High
	FALSE	High	[K].RLTFDEIQSK.[T]	1xTMT6plex [K10]; 1xTMT6plex [N-Term]	FALSE	6.24669e-06	8.47799e-05	1	1	20	A0A3Q7H7F3	A0A3Q7H7F3 [80-89]		1	1694.98	0.954	-0.07	0.482688	0.78	102.3	97.7	5.87	5.13	1717.4	1723.8	2530.6	2571.3	1213.9	1219.6	1511.6	1567.1	2208.4	2330.8	1041.4	1127.1		High	High	High	High	High	High	High	High	High	High	High	High	High
	FALSE	High	[K].IQGIWYAQLES.[-]	1xTMT6plex [N-Term]	FALSE	0.00010761	8.47799e-05	1	1	136	A0A3Q7H7F3	A0A3Q7H7F3 [312-322]		0	1536.83	0.974	-0.04	0.543029	1.56	101.3	98.7	1.18	0.31	4538.7	5026.8	3074.4	3441.3	3438.8	3824.3	4043.9	4434.1	2792.3	3165	3088.2	3498.8		High	High	High	High	High	High	High	High	High	High	High	High	High
	FALSE	High	[R].LTFDEIQSK.[T]	1xTMT6plex [K9]; 1xTMT6plex [N-Term]	FALSE	5.40721e-05	8.47799e-05	1	1	30	A0A3Q7H7F3	A0A3Q7H7F3 [81-89]		0	1538.88	0.936	-0.09	0.774949	15.01	103.3	96.7	9.82	4.46	3286.7	4125.3	3681	4606.9	6168.4	7618.4	3140.8	3256.8	3529.3	3799.8	5570	6121.7		High	High	High	High	High	High	High	High	High	High	High	High	High
	FALSE	High	[K].QLVASGKPESFSGDFLVPSYR.[G]	1xDeamidated [Q1]; 1xTMT6plex [K7]; 1xTMT6plex [N-Term]	FALSE	0.000152752	8.47799e-05	1	1	1	A0A3Q7H7F3	A0A3Q7H7F3 [206-226]		0	2743.47	0.928	-0.11	0.671422	9.97	103.7	96.3	0.54	8.95			114.4	124					90.9	117.1				Not Found	High	Not Found	Not Found	Not Found	High	High	Not Found	Not Found	Not Found	Not Found	High	High
	FALSE	High	[K].ENVKNTASLTGK.[I]	1xDeamidated [N5]; 2xTMT6plex [K4; K12]; 1xTMT6plex [N-Term]	FALSE	3.4911e-05	8.47799e-05	2	3	7	A0A3Q7H7F3; P23322	A0A3Q7H7F3 [262-273]; P23322 [270-281]		1	1950.15	1.112	0.15	0.482688	2.62	94.7	105.3	3.52	1.02	1884.8	1905.7	991.7	1030.7	916.4	976.6	1826.7	2056.8	992.4	1132.7	940.9	1005.4	Shared	High	High	High	High	High	High	High	High	High	High	High	High	High
	FALSE	High	[K].AEGVSKNSAPDFQK.[T]	1xDeamidated [N7]; 2xTMT6plex [K6; K14]; 1xTMT6plex [N-Term]	FALSE	2.4658e-06	8.47799e-05	2	4	3	A0A3Q7H7F3; P23322	A0A3Q7H7F3 [136-149]; P23322 [144-157]		1	2166.2	1.079	0.11	0.930431	34.45	96.2	103.8	36.58	4.86	877.2	564.3	766.4	492.6	863.7	561.2	703.1	730.8	582.7	614.9	690.4	765.7	Shared	High	High	High	High	High	High	High	High	High	High	High	High	High
	FALSE	High	[K].AEGVSKNSAPDFQK.[T]	2xTMT6plex [K6; K14]; 1xTMT6plex [N-Term]	FALSE	4.29951e-05	8.47799e-05	2	4	2	A0A3Q7H7F3; P23322	A0A3Q7H7F3 [136-149]; P23322 [144-157]		1	2165.22	1.083	0.12	0.569558	6.07	96	104	6.77	0.99					280.1	278.4					267.2	298.4	Shared	Not Found	Not Found	High	Not Found	Not Found	Not Found	Not Found	High	High	Not Found	Not Found	Not Found	Not Found
	FALSE	High	[K].DGIDYAAVTVQLPGGER.[V]	1xDeamidated [Q11]; 1xTMT6plex [N-Term]	FALSE	2.3217e-05	8.47799e-05	2	3	1	A0A3Q7H7F3; P23322	A0A3Q7H7F3 [181-197]; P23322 [189-205]		0	1991.03	0.952	-0.07	0.53176	2.67	102.4	97.6	1.73	4.27					137.6	154.2					118	142	Shared	Not Found	Not Found	High	Not Found	Not Found	Not Found	Not Found	High	High	Not Found	Not Found	Not Found	Not Found
	FALSE	High	[R].GGSTGYDNAVALPAGGRGDEEELQK.[E]	2xDeamidated [N8; Q24]; 1xTMT6plex [K25]; 1xTMT6plex [N-Term]	FALSE	1.10255e-06	8.47799e-05	2	3	1	A0A3Q7H7F3; P23322	A0A3Q7H7F3 [237-261]; P23322 [245-269]		1	2951.46	0.961	-0.06	0.889803	30.65	102	98	30.73	2.2					84.1	59.2					60.4	66.3	Shared	Not Found	Not Found	High	Not Found	Not Found	Not Found	Not Found	High	High	Not Found	Not Found	Not Found	Not Found
	FALSE	High	[R].GDEEELQKENVK.[N]	1xDeamidated [N10]; 2xTMT6plex [K8; K12]; 1xTMT6plex [N-Term]	FALSE	0.000297157	8.47799e-05	2	3	1	A0A3Q7H7F3; P23322	A0A3Q7H7F3 [254-265]; P23322 [262-273]		1	2106.15	1.089	0.12	0.612495	8.45	95.7	104.3	9.08	1.04					718.4	690.9					678	756.6	Shared	Not Found	Not Found	High	Not Found	Not Found	Not Found	Not Found	High	High	Not Found	Not Found	Not Found	Not Found
	FALSE	High	[R].GDEEELQK.[E]	1xTMT6plex [K8]; 1xTMT6plex [N-Term]	FALSE	0.000307172	8.47799e-05	2	3	62	A0A3Q7H7F3; P23322	A0A3Q7H7F3 [254-261]; P23322 [262-269]		0	1405.76	1.007	0.01	0.980837	9.5	99.7	100.3	11.38	2.35	5462.8	7010.6	5469	6996.5	4332.5	5785.8	5334.5	6311.8	5364.5	6246	4448.9	5279.9	Shared	High	High	High	High	High	High	High	High	High	High	High	High	High
	FALSE	High	[K].KFCLEPTSFTVK.[A]	1xCarbamidomethyl [C3]; 2xTMT6plex [K1; K12]; 1xTMT6plex [N-Term]	FALSE	1.58181e-06	8.47799e-05	2	4	15	A0A3Q7H7F3; P23322	A0A3Q7H7F3 [124-135]; P23322 [132-143]		1	2144.24	0.95	-0.07	0.778905	12.61	102.6	97.4	14.84	2.89	2495.5	2259.6	2369.3	2097.5	623.9	535.2	2064.2	2224.5	1893.2	2038.2	481.7	533.2	Shared	High	High	High	High	High	High	High	High	High	High	High	High	High
	FALSE	High	[K].NTASLTGK.[I]	1xDeamidated [N1]; 1xTMT6plex [K8]; 1xTMT6plex [N-Term]	FALSE	0.000820949	0.000141646	2	3	17	A0A3Q7H7F3; P23322	A0A3Q7H7F3 [266-273]; P23322 [274-281]		0	1250.74	1.027	0.04	0.847934	9.46	98.7	101.3	2.64	6.37	2544.6	2919	2695.4	3038.2	3190.9	3554.6	2583.4	2672.1	2702	2818.7	3111.7	3220.3	Shared	High	High	High	High	High	High	High	High	High	High	High	High	High
	FALSE	High	[K].NTASLTGK.[I]	1xTMT6plex [K8]; 1xTMT6plex [N-Term]	FALSE	0.00067032	0.000141646	2	3	45	A0A3Q7H7F3; P23322	A0A3Q7H7F3 [266-273]; P23322 [274-281]		0	1249.75	1.019	0.03	0.779797	4.18	99.1	100.9	5	1.01	5680.4	6440.7	5224.4	6162.6	5261.4	6241.1	5418.7	6060.1	5043	5805.3	4877.8	5918.8	Shared	High	High	High	High	High	High	High	High	High	High	High	High	High
	FALSE	High	[K].NSAPDFQK.[T]	1xTMT6plex [K8]; 1xTMT6plex [N-Term]	FALSE	0.00140988	0.000255214	2	4	42	A0A3Q7H7F3; P23322	A0A3Q7H7F3 [142-149]; P23322 [150-157]		0	1364.76	0.974	-0.04	0.804923	6.91	101.3	98.7	3.16	3.43	5894.2	6606.9	4758.5	5466.3	4211.8	4848	5511.4	5963	4432.8	4771.5	3967.7	4280.9	Shared	High	High	High	High	High	High	High	High	High	High	High	High	High
	FALSE	High	[K].NSAPDFQK.[T]	1xDeamidated [N1]; 1xTMT6plex [K8]; 1xTMT6plex [N-Term]	FALSE	0.00152019	0.000255214	2	4	26	A0A3Q7H7F3; P23322	A0A3Q7H7F3 [142-149]; P23322 [150-157]		0	1365.74	1.048	0.07	0.652961	5.6	97.7	102.3	2.07	3.27	3138.4	3529.5	3438.5	3848.2	2431.4	2744.9	3131.6	3396	3370.7	3666.9	2516.9	2664.3	Shared	High	High	High	High	High	High	High	High	High	High	High	High	High
	FALSE	High	[R].VPFLFTIK.[Q]	1xTMT6plex [K8]; 1xTMT6plex [N-Term]	FALSE	0.00183754	0.00027849	2	3	10	A0A3Q7H7F3; P23322	A0A3Q7H7F3 [198-205]; P23322 [206-213]		0	1422.91	0.868	-0.2	0.470942	1.91	107	93	4.78	6.6	1478.8	1458.1	1367.2	1405.3	1098.8	1123.3	1139.2	1198.1	1117.5	1141.8	886.4	926.7	Shared	High	High	High	High	High	High	High	High	High	High	High	High	High
	FALSE	High	[R].GSSFLDPK.[G]	1xTMT6plex [K8]; 1xTMT6plex [N-Term]	FALSE	0.0074233	0.00078127	2	3	39	A0A3Q7H7F3; P23322	A0A3Q7H7F3 [227-234]; P23322 [235-242]		0	1308.76	1.045	0.06	0.689576	6.39	97.8	102.2	3.99	2.1	6151.4	7066.1	4853.8	5457.7	4047.4	4706.8	6186.9	6792.3	4716.9	5061.5	4043	4455	Shared	High	High	High	High	High	High	High	High	High	High	High	High	High
	FALSE	High	[K].SNPQTGEVIGVFESIQPSDTDLGAK.[T]	1xDeamidated [Q16]; 1xTMT6plex [K25]; 1xTMT6plex [N-Term]	FALSE	0.0221431	0.00219184	1	2	1	A0A3Q7H7F3	A0A3Q7H7F3 [281-305]		0	3048.58	1.269	0.34	0.470942	3.45	88.1	111.9	7.78	4.5					21.6	21.2					24.6	26.1		Not Found	Not Found	High	Not Found	Not Found	Not Found	Not Found	High	High	Not Found	Not Found	Not Found	Not Found
	FALSE	High	[K].ITFTVTK.[S]	1xTMT6plex [K7]; 1xTMT6plex [N-Term]	FALSE	0.0313344	0.0027939	1	2	9	A0A3Q7H7F3	A0A3Q7H7F3 [274-280]		0	1267.8	0.915	-0.13	0.554747	6.16	104.5	95.5	2.09	7.96	1883.5	2059.8	1368.1	1451.7	3211.2	3463.5	1729	1816.7	1195.2	1211.7	2765.4	2791.1		High	High	High	High	High	High	High	High	High	High	High	High	High
	FALSE	High	[K].TYMEVK.[G]	1xTMT6plex [K6]; 1xTMT6plex [N-Term]	FALSE	0.126771	0.00852264	2	5	4	A0A3Q7H7F3; P23322	A0A3Q7H7F3 [90-95]; P23322 [98-103]		0	1228.7	0.96	-0.06	0.571671	3	102.1	97.9	3.54	0.68			870	1021.6	1140.8	1283.6			783.4	960.1	1020.9	1091.3	Shared	Not Found	High	High	Not Found	Not Found	High	High	High	High	Not Found	Not Found	High	High
FALSE	High	Master Protein	P12372	Photosystem I reaction center subunit II, chloroplastic OS=Solanum lycopersicum OX=4081 GN=psaD PE=2 SV=1	0	FALSE	177.476	60	11	993	11	11	208	22.9	9.7	23038	11	0	0.971	-0.04	0.407682	0.602683	3.31	101.5	98.5	0.16	2.99	2	2	High	High	High	High	High	High	High	High	High	High	High	High	High	High	High	1
	Checked	Confidence	Annotated Sequence	Modifications	Contaminant	Qvality PEP	Qvality q-value	# Protein Groups	# Proteins	# PSMs	Master Protein Accessions	Positions in Master Proteins	Modifications in Master Proteins	# Missed Cleavages	Theo. MH+ [Da]	Abundance Ratio: (Sample) / (Control)	Abundance Ratio (log2): (Sample) / (Control)	Abundance Ratio Adj. P-Value: (Sample) / (Control)	Abundance Ratio Variability [%]: (Sample) / (Control)	Abundances (Grouped): Control	Abundances (Grouped): Sample	Abundances (Grouped) CV [%]: Control	Abundances (Grouped) CV [%]: Sample	Abundance: F1: 126, Control, Controllo, 1	Abundance: F1: 127, Control, Controllo, 2	Abundance: F2: 126, Control, Controllo, 1	Abundance: F2: 127, Control, Controllo, 2	Abundance: F3: 126, Control, Controllo, 1	Abundance: F3: 127, Control, Controllo, 2	Abundance: F1: 128, Sample, Triacontanolo Spray, 1	Abundance: F1: 129, Sample, Triacontanolo Spray, 2	Abundance: F2: 128, Sample, Triacontanolo Spray, 1	Abundance: F2: 129, Sample, Triacontanolo Spray, 2	Abundance: F3: 128, Sample, Triacontanolo Spray, 1	Abundance: F3: 129, Sample, Triacontanolo Spray, 2	Quan Info	Found in File: [F1]	Found in File: [F2]	Found in File: [F3]	Found in Sample: [S1] F1: 126, Control, Controllo, 1	Found in Sample: [S4] F1: 127, Control, Controllo, 2	Found in Sample: [S2] F2: 126, Control, Controllo, 1	Found in Sample: [S7] F2: 127, Control, Controllo, 2	Found in Sample: [S3] F3: 126, Control, Controllo, 1	Found in Sample: [S10] F3: 127, Control, Controllo, 2	Found in Sample: [S5] F1: 128, Sample, Triacontanolo Spray, 1	Found in Sample: [S6] F1: 129, Sample, Triacontanolo Spray, 2	Found in Sample: [S8] F2: 128, Sample, Triacontanolo Spray, 1	Found in Sample: [S9] F2: 129, Sample, Triacontanolo Spray, 2
	FALSE	High	[K].EQIFEMPTGGAAIMR.[Q]	1xTMT6plex [N-Term]	FALSE	6.98465e-08	3.23444e-05	1	1	32	P12372	P12372 [107-121]		0	1879.96	0.938	-0.09	0.57373	4.95	103.2	96.8	0.54	4.18	1769.9	1947.4	1345	1493.1	2054.6	2264.5	1571.4	1638	1238.5	1306.1	1785.8	1952.2		High	High	High	High	High	High	High	High	High	High	High	High	High
	FALSE	High	[R].KAQVEEFYVITWESPK.[E]	2xTMT6plex [K1; K16]; 1xTMT6plex [N-Term]	FALSE	9.3761e-09	3.23444e-05	1	1	263	P12372	P12372 [91-106]		1	2641.48	0.963	-0.05	0.56085	2.41	101.9	98.1	5.72	3.42	11562.3	11646.8	11291.8	11341	10170.4	10295.8	10048.8	10875.6	9856.6	10498.2	8828.5	9544.6		High	High	High	High	High	High	High	High	High	High	High	High	High
	FALSE	High	[R].VFPNGEVQYLHPK.[D]	1xDeamidated [N/Q]; 1xTMT6plex [K13]; 1xTMT6plex [N-Term]	FALSE	1.37929e-07	3.23444e-05	1	1	118	P12372	P12372 [155-167]		0	1987.11	1.002	0	0.973622	4.67	99.9	100.1	0.45	4.9	8845.7	9599.7	8278.3	8995.5	8803.9	9617.2	8444.2	8865.2	7873.3	8444.4	8327.1	8813.2		High	High	High	High	High	High	High	High	High	High	High	High	High
	FALSE	High	[R].VFPNGEVQYLHPK.[D]	1xTMT6plex [K13]; 1xTMT6plex [N-Term]	FALSE	1.13023e-07	3.23444e-05	1	1	35	P12372	P12372 [155-167]		0	1986.12	0.778	-0.36	0.499959	7.08	112.5	87.5	8.49	1.75	3308.5	4022.1	3975.1	4734.6	1913.5	2487.1	2444.3	2845.8	3082.4	3543.6	1447.8	1685.2		High	High	High	High	High	High	High	High	High	High	High	High	High
	FALSE	High	[K].AQVEEFYVITWESPK.[E]	1xTMT6plex [K15]; 1xTMT6plex [N-Term]	FALSE	7.31081e-08	3.23444e-05	1	1	258	P12372	P12372 [92-106]		0	2284.23	0.989	-0.02	0.904978	6.61	100.6	99.4	3.49	2.81	9320.5	10640.5	9320.5	10803.6	9105	10397.1	8820.2	9479.3	8819.3	9663	8631.4	9427.1		High	High	High	High	High	High	High	High	High	High	High	High	High
	FALSE	High	[R].AMAEEAPAATEEKPAPAGFTPPQLDPNTPSPIFGGSTGGLLR.[K]	1xTMT6plex [K13]; 1xTMT6plex [N-Term]	FALSE	7.12916e-10	3.23444e-05	1	1	4	P12372	P12372 [49-90]		0	4649.4	1.052	0.07	0.499959	1.55	97.4	102.6	2.12	3.59	124.7	126.4	218.8	238.6	37.7	43.8	124.3	130	219.2	245.2	34.9	38.4		High	High	High	High	High	High	High	High	High	High	High	High	High
	FALSE	High	[R].AMAEEAPAATEEKPAPAGFTPPQLDPNTPSPIFGGSTGGLLR.[K]	2xDeamidated [Q23; N27]; 1xTMT6plex [K13]; 1xTMT6plex [N-Term]	FALSE	4.67046e-08	3.23444e-05	1	1	2	P12372	P12372 [49-90]		0	4651.36	1.026	0.04	0.784128	5.73	98.7	101.3	9.38	3.93	150.7	201.1			147.1	171.8	164.4	195			128.8	156.2		High	Not Found	High	High	High	Not Found	Not Found	High	High	High	High	Not Found	Not Found
	FALSE	High	[R].AMAEEAPAATEEKPAPAGFTPPQLDPNTPSPIFGGSTGGLLR.[K]	1xOxidation [M2]; 1xTMT6plex [K13]; 1xTMT6plex [N-Term]	FALSE	4.61084e-11	3.23444e-05	1	1	13	P12372	P12372 [49-90]		0	4665.39	1.12	0.16	0.470942	0.4	94.3	105.7	0.95	0.57	255.4	271.3	267.1	301.9	130.9	151.3	254.4	276.1	270	314.5	141.3	168.7		High	High	High	High	High	High	High	High	High	High	High	High	High
	FALSE	High	[K].EQIFEMPTGGAAIMR.[Q]	1xOxidation [M]; 1xTMT6plex [N-Term]	FALSE	5.09718e-06	8.47799e-05	1	1	62	P12372	P12372 [107-121]		0	1895.96	1.059	0.08	0.501048	2.1	97.1	102.9	3.12	1.12	2770.2	2951.4	1804.8	1851.3	2412.8	2535.4	2647.6	2966.4	1704.4	1920.8	2368.7	2584.6		High	High	High	High	High	High	High	High	High	High	High	High	High
	FALSE	High	[K].EQIFEMPTGGAAIMR.[Q]	2xOxidation [M6; M14]; 1xTMT6plex [N-Term]	FALSE	3.04289e-05	8.47799e-05	1	1	31	P12372	P12372 [107-121]		0	1911.95	1.129	0.18	0.470942	0.7	93.9	106.1	0.51	1.18	1254.9	1369.2	1237.8	1373.5	959.3	1055.1	1284.4	1476.3	1271.8	1470.6	998.2	1176		High	High	High	High	High	High	High	High	High	High	High	High	High
	FALSE	High	[K].EQCLALGTR.[L]	1xCarbamidomethyl [C3]; 1xTMT6plex [N-Term]	FALSE	8.20522e-05	8.47799e-05	1	1	17	P12372	P12372 [133-141]		0	1276.69	0.941	-0.09	0.680745	8.38	103	97	7.74	0.24	1677.2	2082.8	2207.8	2692.4	2357.3	2781.1	1525.7	1764.6	2018.2	2277.9	2098.9	2334.6		High	High	High	High	High	High	High	High	High	High	High	High	High
	FALSE	High	[R].AMAEEAPAATEEKPAPAGFTPPQLDPNTPSPIFGGSTGGLLR.[K]	1xDeamidated [Q/N]; 1xOxidation [M2]; 1xTMT6plex [K13]; 1xTMT6plex [N-Term]	FALSE	1.7571e-05	8.47799e-05	1	1	4	P12372	P12372 [49-90]		0	4666.38	0.977	-0.03	0.470942	0.23	101.2	98.8	0.49	0.27	129.2	139.1			205.6	225	111.6	129.7			190.3	209.1		High	High	High	High	High	High	High	High	High	High	High	High	High
	FALSE	High	[R].KAQVEEFYVITWESPK.[E]	1xDeamidated [Q3]; 2xTMT6plex [K1; K16]; 1xTMT6plex [N-Term]	FALSE	1.81391e-06	8.47799e-05	1	1	7	P12372	P12372 [91-106]		1	2642.47	0.947	-0.08	0.648614	6.31	102.7	97.3	4.95	1.07	44.4	45.1	419	454.1	337.9	330.3	36.9	43.6	364.7	413.9	269.7	299.9		High	High	High	High	High	High	High	High	High	High	High	High	High
	FALSE	High	[R].KEQCLALGTR.[L]	1xCarbamidomethyl [C4]; 1xTMT6plex [K1]; 1xTMT6plex [N-Term]	FALSE	4.19335e-05	8.47799e-05	1	1	26	P12372	P12372 [132-141]		1	1633.95	0.897	-0.16	0.502918	4.3	105.4	94.6	2.43	6.53	2771	2944.9	2418.4	2569.1	2705.5	2853.3	2362.3	2398	2060.5	2172.1	2286.4	2360.7		High	High	High	High	High	High	High	High	High	High	High	High	High
	FALSE	High	[R].EGVGQNFR.[S]	1xTMT6plex [N-Term]	FALSE	0.000879282	0.000141646	1	1	35	P12372	P12372 [180-187]		0	1135.61	0.955	-0.07	0.535886	2.56	102.3	97.7	0.43	2.01	3165.2	3478.2	3985.1	4397.5	2962.4	3285.4	2808.1	3113.6	3551.1	3867.5	2673.5	2985.2		High	High	High	High	High	High	High	High	High	High	High	High	High
	FALSE	High	[R].EGVGQNFR.[S]	1xDeamidated [N6]; 1xTMT6plex [N-Term]	FALSE	0.00971341	0.00116187	1	1	17	P12372	P12372 [180-187]		0	1136.59	1.042	0.06	0.658651	5.14	97.9	102.1	3.81	1.09	920.8	1061	857.8	989.5	1241.6	1437.8	909.6	1003.9	839.2	947.4	1287.3	1412.2		High	High	High	High	High	High	High	High	High	High	High	High	High
	FALSE	High	[R].QGPNLLK.[L]	1xTMT6plex [K7]; 1xTMT6plex [N-Term]	FALSE	0.0129213	0.00151764	1	1	21	P12372	P12372 [122-128]		0	1227.78	0.929	-0.11	0.563655	5.23	103.7	96.3	0.11	4.88	2550.9	2797.2	3487.6	3835.2	2552.7	2708.1	2235.1	2388.1	3090.5	3273.3	2265.7	2349.7		High	High	High	High	High	High	High	High	High	High	High	High	High
	FALSE	High	[K].EQIFEMPTGGAAIMR.[Q]	1xDeamidated [Q2]; 2xOxidation [M6; M14]; 1xTMT6plex [N-Term]	FALSE	0.0138685	0.00160074	1	1	1	P12372	P12372 [107-121]		0	1912.93	1.168	0.22	0.470942	0.95	92.3	107.7	2.27	3.18					33	35					35.6	38.6		Not Found	Not Found	High	Not Found	Not Found	Not Found	Not Found	High	High	Not Found	Not Found	Not Found	Not Found
	FALSE	High	[R].QGPNLLK.[L]	1xDeamidated [Q/N]; 1xTMT6plex [K7]; 1xTMT6plex [N-Term]	FALSE	0.0207865	0.00213491	1	1	10	P12372	P12372 [122-128]		0	1228.77	1.062	0.09	0.461033	0.08	97	103	2.79	2.72	867.2	908.3	3044.6	3179.7	1612.6	1838.4	862.2	909.8	2943.5	3214.3	1503.2	1883.8		High	High	High	High	High	High	High	High	High	High	High	High	High
	FALSE	High	[K].INYQFYR.[V]	1xDeamidated [N2]; 1xTMT6plex [N-Term]	FALSE	0.0402571	0.00334724	1	1	6	P12372	P12372 [148-154]		0	1233.65	1.025	0.04	0.623752	2.47	98.8	101.2	2.37	4.73	443.2	484.9	666.6	704.5	712.2	731.4	411.5	453.6	638.8	675.5	669.6	709.2		High	High	High	High	High	High	High	High	High	High	High	High	High
	FALSE	High	[K].INYQFYR.[V]	1xTMT6plex [N-Term]	FALSE	0.0406048	0.00336811	1	1	8	P12372	P12372 [148-154]		0	1232.66	0.912	-0.13	0.510147	4.01	104.6	95.4	2.24	6.07	617.1	646.2	675.3	717.5	2180	2354.5	521.4	545.8	579.4	603.4	1933.5	2090.9		High	High	High	High	High	High	High	High	High	High	High	High	High
	FALSE	High	[K].DGVYPEK.[V]	1xTMT6plex [K7]; 1xTMT6plex [N-Term]	FALSE	0.047645	0.00393301	1	1	22	P12372	P12372 [168-174]		0	1265.71	0.961	-0.06	0.690527	5.76	102	98	2.22	3.27	3177.6	3478.2	2818.2	3215.1	2368.5	2635.2	2973.1	3158.1	2608.8	2832.2	2108.2	2293.3		High	High	High	High	High	High	High	High	High	High	High	High	High
	FALSE	High	[R].VFPNGEVQYLHPK.[D]	2xDeamidated [N4; Q8]; 1xTMT6plex [K13]; 1xTMT6plex [N-Term]	FALSE	0.0618936	0.00506366	1	1	1	P12372	P12372 [155-167]		0	1988.09	1.015	0.02	0.910478	11.25	99.2	100.8	1.26	11.96	50.8	54.5					51	48.9						High	Not Found	Not Found	High	High	Not Found	Not Found	Not Found	Not Found	High	High	Not Found	Not Found
FALSE	High	Master Protein	A0A3Q7J9G9	Ferredoxin OS=Solanum lycopersicum OX=4081 PE=3 SV=1	0	FALSE	97.764	66	5	966	0	5	137	14.6	4.65	23875	5	0	1.011	0.02	0.711311	0.818284	3.48	99.4	100.6	0.29	3.03	2	2	High	High	High	High	High	High	High	High	High	High	High	High	High	High	High	1
	Checked	Confidence	Annotated Sequence	Modifications	Contaminant	Qvality PEP	Qvality q-value	# Protein Groups	# Proteins	# PSMs	Master Protein Accessions	Positions in Master Proteins	Modifications in Master Proteins	# Missed Cleavages	Theo. MH+ [Da]	Abundance Ratio: (Sample) / (Control)	Abundance Ratio (log2): (Sample) / (Control)	Abundance Ratio Adj. P-Value: (Sample) / (Control)	Abundance Ratio Variability [%]: (Sample) / (Control)	Abundances (Grouped): Control	Abundances (Grouped): Sample	Abundances (Grouped) CV [%]: Control	Abundances (Grouped) CV [%]: Sample	Abundance: F1: 126, Control, Controllo, 1	Abundance: F1: 127, Control, Controllo, 2	Abundance: F2: 126, Control, Controllo, 1	Abundance: F2: 127, Control, Controllo, 2	Abundance: F3: 126, Control, Controllo, 1	Abundance: F3: 127, Control, Controllo, 2	Abundance: F1: 128, Sample, Triacontanolo Spray, 1	Abundance: F1: 129, Sample, Triacontanolo Spray, 2	Abundance: F2: 128, Sample, Triacontanolo Spray, 1	Abundance: F2: 129, Sample, Triacontanolo Spray, 2	Abundance: F3: 128, Sample, Triacontanolo Spray, 1	Abundance: F3: 129, Sample, Triacontanolo Spray, 2	Quan Info	Found in File: [F1]	Found in File: [F2]	Found in File: [F3]	Found in Sample: [S1] F1: 126, Control, Controllo, 1	Found in Sample: [S4] F1: 127, Control, Controllo, 2	Found in Sample: [S2] F2: 126, Control, Controllo, 1	Found in Sample: [S7] F2: 127, Control, Controllo, 2	Found in Sample: [S3] F3: 126, Control, Controllo, 1	Found in Sample: [S10] F3: 127, Control, Controllo, 2	Found in Sample: [S5] F1: 128, Sample, Triacontanolo Spray, 1	Found in Sample: [S6] F1: 129, Sample, Triacontanolo Spray, 2	Found in Sample: [S8] F2: 128, Sample, Triacontanolo Spray, 1	Found in Sample: [S9] F2: 129, Sample, Triacontanolo Spray, 2
	FALSE	High	[K].LITPEGPIEFECPDDVYILDQAEEEGHDLPYSCR.[A]	2xCarbamidomethyl [C12; C33]; 1xDeamidated [Q21]; 1xTMT6plex [N-Term]	FALSE	2.3156e-11	3.23444e-05	1	3	1	A0A3Q7J9G9	A0A3Q7J9G9 [47-80]		0	4236.95	1.033	0.05	0.914443	18.17	98.4	101.6	13.68	3.57	121.7	109.4					102	121.9						High	Not Found	Not Found	High	High	Not Found	Not Found	Not Found	Not Found	High	High	Not Found	Not Found
	FALSE	High	[K].LITPEGPIEFECPDDVYILDQAEEEGHDLPYSCR.[A]	2xCarbamidomethyl [C12; C33]; 1xTMT6plex [N-Term]	FALSE	2.14035e-10	3.23444e-05	1	3	16	A0A3Q7J9G9	A0A3Q7J9G9 [47-80]		0	4235.96	1.008	0.01	0.977429	14.48	99.6	100.4	9.83	3.95	409.6	378.3	450.8	429	459.2	440.1	343.4	419.9	366.6	447.5	387.9	464.5		High	High	High	High	High	High	High	High	High	High	High	High	High
	FALSE	High	[K].VTAGSVDQSDGNFLDEDQEAAGFVLTCVAYPK.[G]	1xCarbamidomethyl [C27]; 1xDeamidated [Q/N]; 1xTMT6plex [K32]; 1xTMT6plex [N-Term]	FALSE	2.30694e-08	3.23444e-05	1	2	34	A0A3Q7J9G9	A0A3Q7J9G9 [91-122]		0	3862.87	0.975	-0.04	0.662752	3.16	101.2	98.8	0.3	3.32	480.3	529.5	91.9	95.9	395.7	423.5	444.9	491.4	79.7	81.5	369.5	390.7		High	High	High	High	High	High	High	High	High	High	High	High	High
	FALSE	High	[K].VTAGSVDQSDGNFLDEDQEAAGFVLTCVAYPK.[G]	1xCarbamidomethyl [C27]; 1xTMT6plex [K32]; 1xTMT6plex [N-Term]	FALSE	3.71605e-11	3.23444e-05	1	2	365	A0A3Q7J9G9	A0A3Q7J9G9 [91-122]		0	3861.89	0.983	-0.03	0.705093	2.72	100.9	99.1	0.78	3.38	11712.8	12683.6	14938.1	16077.6	12410.5	13425.3	10888	11610.9	13575.4	14750.5	11391.7	12305.8		High	High	High	High	High	High	High	High	High	High	High	High	High
	FALSE	High	[R].AGSCSSCAGK.[VI]	2xCarbamidomethyl [C4; C7]; 1xTMT6plex [K10]; 1xTMT6plex [N-Term]	FALSE	1.76185e-07	3.23444e-05	1	4	29	A0A3Q7J9G9	A0A3Q7J9G9 [81-90]		0	1442.71	0.963	-0.05	0.537955	2.06	101.9	98.1	2.85	0.88	4432.6	5247.2	2998.4	3466.4	3588.3	4049.4	4092.9	5002.1	2681.9	3040.3	3224.4	3673.1		High	High	High	High	High	High	High	High	High	High	High	High	High
	FALSE	High	[K].VTAGSVDQSDGNFLDEDQEAAGFVLTCVAYPK.[G]	1xCarbamidomethyl [C27]; 2xDeamidated [N12; Q18]; 1xTMT6plex [K32]; 1xTMT6plex [N-Term]	FALSE	3.64208e-06	8.47799e-05	1	2	4	A0A3Q7J9G9	A0A3Q7J9G9 [91-122]		0	3863.86	0.989	-0.02	0.871829	4.27	100.6	99.4	3.34	7.41			36.5	32.8	26.8	39.1			28.1	39.5	26.9	30.4		Not Found	High	High	Not Found	Not Found	High	High	High	High	Not Found	Not Found	High	High
	FALSE	High	[K].GDVTIETHKEEELTA.[-]	1xTMT6plex [K9]; 1xTMT6plex [N-Term]	FALSE	2.04933e-05	8.47799e-05	1	2	500	A0A3Q7J9G9	A0A3Q7J9G9 [123-137]		1	2130.13	1.038	0.05	0.574245	2.76	98.1	101.9	1.15	3.78	17180	18720.9	18610.6	20011.7	16744.1	17920	16938.2	18186	17933.8	19390.8	16218.5	17372.8		High	High	High	High	High	High	High	High	High	High	High	High	High
	FALSE	High	[K].GDVTIETHK.[E]	1xTMT6plex [K9]; 1xTMT6plex [N-Term]	FALSE	2.26447e-05	8.47799e-05	1	3	17	A0A3Q7J9G9	A0A3Q7J9G9 [123-131]		0	1457.84	1.096	0.13	0.816747	23.84	95.4	104.6	21.57	0.9	1225.7	1820.6	1883	2719.1	1019.8	1608.3	1445.9	1621.5	2172.6	2419.1	1276.6	1452.2		High	High	High	High	High	High	High	High	High	High	High	High	High
FALSE	High	Master Protein	A0A3Q7JD76	Glyceraldehyde-3-phosphate dehydrogenase OS=Solanum lycopersicum OX=4081 GN=101249445 PE=3 SV=1	0	FALSE	390.081	79	36	956	17	17	450	48	7.14	25259	36	28	0.9	-0.15	0.0526919	0.423609	1.35	105.3	94.7	0.21	1.07	2	2	High	High	High	High	High	High	High	High	High	High	High	High	High	High	High	1
	Checked	Confidence	Annotated Sequence	Modifications	Contaminant	Qvality PEP	Qvality q-value	# Protein Groups	# Proteins	# PSMs	Master Protein Accessions	Positions in Master Proteins	Modifications in Master Proteins	# Missed Cleavages	Theo. MH+ [Da]	Abundance Ratio: (Sample) / (Control)	Abundance Ratio (log2): (Sample) / (Control)	Abundance Ratio Adj. P-Value: (Sample) / (Control)	Abundance Ratio Variability [%]: (Sample) / (Control)	Abundances (Grouped): Control	Abundances (Grouped): Sample	Abundances (Grouped) CV [%]: Control	Abundances (Grouped) CV [%]: Sample	Abundance: F1: 126, Control, Controllo, 1	Abundance: F1: 127, Control, Controllo, 2	Abundance: F2: 126, Control, Controllo, 1	Abundance: F2: 127, Control, Controllo, 2	Abundance: F3: 126, Control, Controllo, 1	Abundance: F3: 127, Control, Controllo, 2	Abundance: F1: 128, Sample, Triacontanolo Spray, 1	Abundance: F1: 129, Sample, Triacontanolo Spray, 2	Abundance: F2: 128, Sample, Triacontanolo Spray, 1	Abundance: F2: 129, Sample, Triacontanolo Spray, 2	Abundance: F3: 128, Sample, Triacontanolo Spray, 1	Abundance: F3: 129, Sample, Triacontanolo Spray, 2	Quan Info	Found in File: [F1]	Found in File: [F2]	Found in File: [F3]	Found in Sample: [S1] F1: 126, Control, Controllo, 1	Found in Sample: [S4] F1: 127, Control, Controllo, 2	Found in Sample: [S2] F2: 126, Control, Controllo, 1	Found in Sample: [S7] F2: 127, Control, Controllo, 2	Found in Sample: [S3] F3: 126, Control, Controllo, 1	Found in Sample: [S10] F3: 127, Control, Controllo, 2	Found in Sample: [S5] F1: 128, Sample, Triacontanolo Spray, 1	Found in Sample: [S6] F1: 129, Sample, Triacontanolo Spray, 2	Found in Sample: [S8] F2: 128, Sample, Triacontanolo Spray, 1	Found in Sample: [S9] F2: 129, Sample, Triacontanolo Spray, 2
	FALSE	High	[K].IVAWYDNEWGYSQR.[V]	1xTMT6plex [N-Term]	FALSE	2.87469e-07	3.23444e-05	1	1	14	A0A3Q7JD76	A0A3Q7JD76 [396-409]		0	2015.98	0.882	-0.18	0.479988	2.64	106.3	93.7	0.03	2.5	651.3	707.8	383.8	412.3	1111.9	1215.8	501.7	610.9	351.1	373.8	883.7	1025.6		High	High	High	High	High	High	High	High	High	High	High	High	High
	FALSE	High	[K].IVDNETISVDGK.[NH]	1xDeamidated [N4]; 1xTMT6plex [K12]; 1xTMT6plex [N-Term]	FALSE	1.54279e-07	3.23444e-05	2	3	19	A0A3Q7JD76; A0A3Q7GB69	A0A3Q7JD76 [144-155]; A0A3Q7GB69 [170-181]		0	1748.97	0.947	-0.08	0.581385	4.27	102.7	97.3	4.49	0.42	1542.9	1592.1	1025.8	1052.1	1653.3	1677.8	1339	1517.4	864.3	975.1	1364.4	1537.7	Shared	High	High	High	High	High	High	High	High	High	High	High	High	High
	FALSE	High	[K].IVDNETISVDGK.[NH]	1xTMT6plex [K12]; 1xTMT6plex [N-Term]	FALSE	3.49322e-08	3.23444e-05	2	3	84	A0A3Q7JD76; A0A3Q7GB69	A0A3Q7JD76 [144-155]; A0A3Q7GB69 [170-181]		0	1747.98	0.947	-0.08	0.476788	0.91	102.7	97.3	0.66	1.53	5987.4	6601.8	4870.6	5341.2	4705.2	5191.4	5169.4	6015.3	4161.6	4842.7	4111.9	4700	Shared	High	High	High	High	High	High	High	High	High	High	High	High	High
	FALSE	High	[K].LPWAELGIDIVIEGTGVFVDGPGAGK.[H]	1xTMT6plex [K26]; 1xTMT6plex [N-Term]	FALSE	1.5231e-10	3.23444e-05	2	3	17	A0A3Q7JD76; A0A3Q7GB69	A0A3Q7JD76 [168-193]; A0A3Q7GB69 [194-219]		0	3068.71	1.008	0.01	0.887708	4.31	99.6	100.4	4.2	8.3	83.4	96.6	195.6	224.5	45.1	48.4	74.8	95.6	162.3	184.6	43.5	53.1	Shared	High	High	High	High	High	High	High	High	High	High	High	High	High
	FALSE	High	[R].VPTPNVSVVDLVINVEK.[K]	1xTMT6plex [K17]; 1xTMT6plex [N-Term]	FALSE	9.81624e-07	3.23444e-05	1	1	7	A0A3Q7JD76	A0A3Q7JD76 [320-336]		0	2280.36	0.774	-0.37	0.480453	5.07	112.8	87.2	3.14	1.69	1847.9	1930.5	1354.6	1417.7	531.7	565.2	1266.9	1473.9	892.4	1067.2	383.7	441.5		High	High	High	High	High	High	High	High	High	High	High	High	High
	FALSE	High	[K].DSPLDVVVVNDSGGVK.[N]	1xDeamidated [N10]; 1xTMT6plex [K16]; 1xTMT6plex [N-Term]	FALSE	3.20089e-10	3.23444e-05	2	3	42	A0A3Q7JD76; A0A3Q7GB69	A0A3Q7JD76 [108-123]; A0A3Q7GB69 [134-149]		0	2059.13	0.988	-0.02	0.497014	0.38	100.6	99.4	0.3	0.67	1858.3	2040.7	1965.1	2169.8	1600.9	1717.9	1680.7	1924.9	1748.1	2027.7	1475.6	1655.2	Shared	High	High	High	High	High	High	High	High	High	High	High	High	High
	FALSE	High	[K].DSPLDVVVVNDSGGVKNASHLLK.[Y]	1xDeamidated [N17]; 2xTMT6plex [K16; K23]; 1xTMT6plex [N-Term]	FALSE	2.25051e-07	3.23444e-05	2	3	3	A0A3Q7JD76; A0A3Q7GB69	A0A3Q7JD76 [108-130]; A0A3Q7GB69 [134-156]		1	3051.73	0.909	-0.14	0.574973	7.12	104.8	95.2	5.85	0.93	138.3	139.9	171.4	168.4	155.2	155.5	110.6	127.5	128.2	149.5	123.5	141.6	Shared	High	High	High	High	High	High	High	High	High	High	High	High	High
	FALSE	High	[K].DSPLDVVVVNDSGGVK.[N]	1xTMT6plex [K16]; 1xTMT6plex [N-Term]	FALSE	1.2429e-10	3.23444e-05	2	3	40	A0A3Q7JD76; A0A3Q7GB69	A0A3Q7JD76 [108-123]; A0A3Q7GB69 [134-149]		0	2058.15	0.916	-0.13	0.470942	0.84	104.4	95.6	3.6	4.4	1995	2287.9	2495.9	2873.2	2442.8	2804.1	1665.2	1971	2064.2	2534.1	2039.8	2458.5	Shared	High	High	High	High	High	High	High	High	High	High	High	High	High
	FALSE	High	[R].VVDLAHLVADK.[W]	1xTMT6plex [K11]; 1xTMT6plex [N-Term]	FALSE	7.10153e-08	3.23444e-05	1	1	36	A0A3Q7JD76	A0A3Q7JD76 [410-420]		0	1638	0.882	-0.18	0.47252	1.31	106.3	93.7	1.64	0.38	3271.1	3659.1	2711.6	3019.4	2569.5	2888.8	2638	3047	2199.8	2471.6	2153	2477.5		High	High	High	High	High	High	High	High	High	High	High	High	High
	FALSE	High	[R].VVDLAHLVADKWPGSAAEGSGDALEDYCK.[T]	1xCarbamidomethyl [C28]; 2xTMT6plex [K11; K29]; 1xTMT6plex [N-Term]	FALSE	9.29738e-10	3.23444e-05	1	1	6	A0A3Q7JD76	A0A3Q7JD76 [410-438]		1	3760.95	0.763	-0.39	0.538503	14.94	113.4	86.6	8.31	5.9	1162.2	1109.6	1060.5	1032.9	489.4	490.3	735.3	932.9	680.2	828.9	293.9	365.4		High	High	High	High	High	High	High	High	High	High	High	High	High
	FALSE	High	[R].VPTPNVSVVDLVINVEKKGISAEDVNAAFR.[K]	2xTMT6plex [K17; K18]; 1xTMT6plex [N-Term]	FALSE	8.77504e-08	3.23444e-05	1	1	2	A0A3Q7JD76	A0A3Q7JD76 [320-349]		2	3868.22	1.083	0.12	0.638767	7.97	96	104	17.69	25.11			200.6	266.3	191.4	285			190.9	298.3	178.1	300.2		Not Found	High	High	Not Found	Not Found	High	High	High	High	Not Found	Not Found	High	High
	FALSE	High	[K].GTMTTTHSYTGDQR.[L]	1xTMT6plex [N-Term]	FALSE	5.74718e-08	3.23444e-05	4	5	28	A0A3Q7JD76; A0A3Q7EXK0; A0A3Q7GB69; A0A3Q7FWE8	A0A3Q7JD76 [259-272]; A0A3Q7EXK0 [247-260]; A0A3Q7GB69 [285-298]; A0A3Q7FWE8 [237-250]		0	1784.84	0.895	-0.16	0.486863	2.66	105.6	94.4	3.05	0.51	1422.7	1599.3	1491.5	1701.8	626.3	700.7	1188.4	1411.1	1271.5	1422.6	493	554.2	Shared	High	High	High	High	High	High	High	High	High	High	High	High	High
	FALSE	High	[R].KDSPLDVVVVNDSGGVK.[N]	2xTMT6plex [K1; K17]; 1xTMT6plex [N-Term]	FALSE	3.3098e-08	3.23444e-05	2	3	34	A0A3Q7JD76; A0A3Q7GB69	A0A3Q7JD76 [107-123]; A0A3Q7GB69 [133-149]		1	2415.41	0.902	-0.15	0.510544	3.95	105.1	94.9	3.36	0.41	3296.5	3482.4	1948.7	2026.6	2570.1	2704.8	2655.5	3023.9	1548.4	1822.7	2139.3	2380.9	Shared	High	High	High	High	High	High	High	High	High	High	High	High	High
	FALSE	High	[R].KDSPLDVVVVNDSGGVK.[N]	1xDeamidated [N11]; 2xTMT6plex [K1; K17]; 1xTMT6plex [N-Term]	FALSE	1.2028e-07	3.23444e-05	2	3	12	A0A3Q7JD76; A0A3Q7GB69	A0A3Q7JD76 [107-123]; A0A3Q7GB69 [133-149]		1	2416.39	1.021	0.03	0.840426	6.96	99	101	2.74	3.89	1101.6	1151.5	423	444.7	1030.7	1076.6	998.9	1183.9	377.5	454	899.4	1064.1	Shared	High	High	High	High	High	High	High	High	High	High	High	High	High
	FALSE	High	[K].KGISAEDVNAAFR.[K]	1xTMT6plex [K1]; 1xTMT6plex [N-Term]	FALSE	5.89127e-09	3.23444e-05	1	1	17	A0A3Q7JD76	A0A3Q7JD76 [337-349]		1	1836.04	0.815	-0.29	0.548759	11.16	110.2	89.8	12.85	2.26	1805.4	1623.2	1968.7	1793.1	2129.5	2003.3	1278.8	1364.5	1364	1499.2	1481.5	1647.2		High	High	High	High	High	High	High	High	High	High	High	High	High
	FALSE	High	[K].KGISAEDVNAAFR.[K]	1xDeamidated [N9]; 1xTMT6plex [K1]; 1xTMT6plex [N-Term]	FALSE	1.8906e-07	3.23444e-05	1	1	3	A0A3Q7JD76	A0A3Q7JD76 [337-349]		1	1837.02	0.978	-0.03	0.871739	10.07	101.1	98.9	9.22	0.36			843.4	835.4	273.9	254.6			718.4	813.6	225.6	258.6		Not Found	High	High	Not Found	Not Found	High	High	High	High	Not Found	Not Found	High	High
	FALSE	High	[R].KAADGPLNGILAVCDEPLVSVDFR.[C]	1xCarbamidomethyl [C14]; 1xDeamidated [N8]; 1xTMT6plex [K1]; 1xTMT6plex [N-Term]	FALSE	5.13537e-12	3.23444e-05	1	1	3	A0A3Q7JD76	A0A3Q7JD76 [350-373]		1	3015.62	0.97	-0.04	0.890087	20.65	101.5	98.5	21.67	2.2	512.5	400.4	437.7	351.3	365.4	320.5	388.8	419.4	338	372.2	304.9	328.6		High	High	High	High	High	High	High	High	High	High	High	High	High
	FALSE	High	[K].GADIPTYVVGVNEQDYSHEVANIVSNASCTTNCLAPFAK.[I]	2xCarbamidomethyl [C29; C33]; 1xDeamidated [Q14]; 1xTMT6plex [K39]; 1xTMT6plex [N-Term]	FALSE	2.12351e-07	3.23444e-05	1	1	1	A0A3Q7JD76	A0A3Q7JD76 [210-248]		0	4671.27	0.705	-0.51	0.546641	26.01	117.3	82.7	4.54	28.82			208.1	242.5					112.8	193.5				Not Found	High	Not Found	Not Found	Not Found	High	High	Not Found	Not Found	Not Found	Not Found	High	High
	FALSE	High	[K].GISAEDVNAAFR.[K]	1xTMT6plex [N-Term]	FALSE	4.33379e-09	3.23444e-05	1	1	31	A0A3Q7JD76	A0A3Q7JD76 [338-349]		0	1478.78	0.883	-0.18	0.495506	3.4	106.2	93.8	4.05	0.8	2828.8	3202.3	3144.3	3644.7	3154.7	3692.8	2334.1	2681.4	2525.8	3016.7	2640.5	3009.5		High	High	High	High	High	High	High	High	High	High	High	High	High
	FALSE	High	[K].GISAEDVNAAFR.[K]	1xDeamidated [N8]; 1xTMT6plex [N-Term]	FALSE	1.04009e-08	3.23444e-05	1	1	12	A0A3Q7JD76	A0A3Q7JD76 [338-349]		0	1479.76	0.964	-0.05	0.521292	1.65	101.9	98.1	1.72	0.14	917.3	999.6	1030.6	1111.1	244.2	253.1	866.9	962.6	899.5	1018.9	207.2	229.3		High	High	High	High	High	High	High	High	High	High	High	High	High
	FALSE	High	[R].CSDVSTTIDSSLTMVMGDDMVK.[I]	1xCarbamidomethyl [C1]; 1xTMT6plex [K22]; 1xTMT6plex [N-Term]	FALSE	2.9957e-09	3.23444e-05	1	1	41	A0A3Q7JD76	A0A3Q7JD76 [374-395]		0	2850.36	0.799	-0.32	0.48603	4.71	111.2	88.8	6.05	1.57	1708.4	2002.7	1098.7	1306.8	1175.1	1412.4	1275.2	1428.3	829.9	962.9	891.3	1052.7		High	High	High	High	High	High	High	High	High	High	High	High	High
	FALSE	High	[R].CSDVSTTIDSSLTMVMGDDMVK.[I]	1xCarbamidomethyl [C1]; 1xOxidation [M]; 1xTMT6plex [K22]; 1xTMT6plex [N-Term]	FALSE	1.15871e-07	3.23444e-05	1	1	16	A0A3Q7JD76	A0A3Q7JD76 [374-395]		0	2866.36	1.021	0.03	0.644741	2.33	99	101	0.88	1.35	695.1	754.3	795.6	880.3	401.7	429.8	625.8	719.8	755.6	836.8	389.1	434.9		High	High	High	High	High	High	High	High	High	High	High	High	High
	FALSE	High	[R].CSDVSTTIDSSLTMVMGDDMVK.[I]	1xCarbamidomethyl [C1]; 2xOxidation [M]; 1xTMT6plex [K22]; 1xTMT6plex [N-Term]	FALSE	8.4173e-09	3.23444e-05	1	1	23	A0A3Q7JD76	A0A3Q7JD76 [374-395]		0	2882.35	0.987	-0.02	0.470942	0.04	100.6	99.4	1.62	1.58	467.7	508.7	681.1	780.3	500.8	565	386.7	479.4	634	735.7	466.4	489.5		High	High	High	High	High	High	High	High	High	High	High	High	High
	FALSE	High	[R].AAALNIVPTSTGAAK.[A]	1xDeamidated [N5]; 1xTMT6plex [K15]; 1xTMT6plex [N-Term]	FALSE	1.93801e-08	3.23444e-05	4	5	19	A0A3Q7JD76; A0A3Q7EXK0; A0A3Q7GB69; A0A3Q7FWE8	A0A3Q7JD76 [286-300]; A0A3Q7EXK0 [274-288]; A0A3Q7GB69 [312-326]; A0A3Q7FWE8 [264-278]		0	1844.09	0.992	-0.01	0.537955	0.47	100.4	99.6	1.07	0.63	1185.4	1275.2	394.4	417.8	824.1	888.9	1101.7	1209.7	329.5	374.6	750.8	871.9	Shared	High	High	High	High	High	High	High	High	High	High	High	High	High
	FALSE	High	[R].AAALNIVPTSTGAAK.[A]	1xTMT6plex [K15]; 1xTMT6plex [N-Term]	FALSE	5.2234e-09	3.23444e-05	4	5	47	A0A3Q7JD76; A0A3Q7EXK0; A0A3Q7GB69; A0A3Q7FWE8	A0A3Q7JD76 [286-300]; A0A3Q7EXK0 [274-288]; A0A3Q7GB69 [312-326]; A0A3Q7FWE8 [264-278]		0	1843.11	0.915	-0.13	0.495968	2.94	104.4	95.6	1.89	4.69	3794.9	4212.9	2562.8	2802.5	2740.5	3078.8	3088.2	3663.3	2169.4	2574.4	2229.1	2729.1	Shared	High	High	High	High	High	High	High	High	High	High	High	High	High
	FALSE	High	[K].AADGPLNGILAVCDEPLVSVDFR.[C]	1xCarbamidomethyl [C13]; 1xTMT6plex [N-Term]	FALSE	5.58044e-11	3.23444e-05	1	1	3	A0A3Q7JD76	A0A3Q7JD76 [351-373]		0	2657.38	0.764	-0.39	0.483789	4.84	113.4	86.6	7.86	3.26	352.3	443.7	239.2	283.2			262.2	322	168.1	193.4				High	High	Not Found	High	High	High	High	Not Found	Not Found	High	High	High	High
	FALSE	High	[K].AADGPLNGILAVCDEPLVSVDFR.[C]	1xCarbamidomethyl [C13]; 1xDeamidated [N7]; 1xTMT6plex [N-Term]	FALSE	4.17327e-12	3.23444e-05	1	1	11	A0A3Q7JD76	A0A3Q7JD76 [351-373]		0	2658.36	0.945	-0.08	0.499376	1.65	102.8	97.2	3.39	1.82	353	393.6	648	760.9	516.1	595.5	309.3	345.8	581.1	687.1	445.6	525.7		High	High	High	High	High	High	High	High	High	High	High	High	High
	FALSE	High	[K].WPGSAAEGSGDALEDYCK.[T]	1xCarbamidomethyl [C17]; 1xTMT6plex [K18]; 1xTMT6plex [N-Term]	FALSE	3.90523e-12	3.23444e-05	1	1	46	A0A3Q7JD76	A0A3Q7JD76 [421-438]		0	2371.13	0.893	-0.16	0.475056	1.38	105.7	94.3	2.75	1.43	3591.5	4038.2	3366.6	3825.2	3040.1	3441.3	3007.1	3440.9	2779.9	3224	2401.7	2815.2		High	High	High	High	High	High	High	High	High	High	High	High	High
	FALSE	High	[K].TTGSAGPVK.[G]	1xTMT6plex [K9]; 1xTMT6plex [N-Term]	FALSE	6.17899e-05	8.47799e-05	1	1	5	A0A3Q7JD76	A0A3Q7JD76 [70-78]		0	1275.77	0.879	-0.19	0.477287	2.06	106.5	93.5	2.79	0.83	945.1	1093.3	1435.3	1631.9	334.6	376.5	779.8	896.1	1188.2	1324	265.5	312		High	High	High	High	High	High	High	High	High	High	High	High	High
	FALSE	High	[K].KVIITAPAK.[G]	2xTMT6plex [K1; K9]; 1xTMT6plex [N-Term]	FALSE	3.5203e-05	8.47799e-05	2	3	10	A0A3Q7JD76; A0A3Q7GB69	A0A3Q7JD76 [201-209]; A0A3Q7GB69 [227-235]		1	1628.11	0.814	-0.3	0.509004	6.71	110.3	89.7	8.73	2.33	1670	1555.4	641.8	619.9	521	501.5	1195.8	1382.4	460.9	497.8	363.4	403.9	Shared	High	High	High	High	High	High	High	High	High	High	High	High	High
	FALSE	High	[K].IVAWYDNEWGYSQR.[V]	1xDeamidated [N7]; 1xTMT6plex [N-Term]	FALSE	3.90828e-06	8.47799e-05	1	1	3	A0A3Q7JD76	A0A3Q7JD76 [396-409]		0	2016.97	1.008	0.01	0.969201	11.08	99.6	100.4	8.55	2			836.1	776.1	345.3	349.2			692.9	809	306.5	357.1		Not Found	High	High	Not Found	Not Found	High	High	High	High	Not Found	Not Found	High	High
	FALSE	High	[K].ILDEEFGIVK.[G]	1xTMT6plex [K10]; 1xTMT6plex [N-Term]	FALSE	1.42597e-06	8.47799e-05	1	1	34	A0A3Q7JD76	A0A3Q7JD76 [249-258]		0	1620.96	0.86	-0.22	0.470942	1.19	107.6	92.4	0.33	1.47	3537.6	3858.8	4414.3	4841.9	4056.8	4537.9	2746.7	3185.9	3469.3	3994.7	3209.2	3751		High	High	High	High	High	High	High	High	High	High	High	High	High
	FALSE	High	[R].DPLKLPWAELGIDIVIEGTGVFVDGPGAGK.[H]	2xTMT6plex [K4; K30]; 1xTMT6plex [N-Term]	FALSE	2.99675e-06	8.47799e-05	2	3	2	A0A3Q7JD76; A0A3Q7GB69	A0A3Q7JD76 [164-193]; A0A3Q7GB69 [190-219]		1	3751.13																					Shared	Not Found	High	High	Not Found	Not Found	High	High	High	High	Not Found	Not Found	High	High
	FALSE	High	[R].VPTPNVSVVDLVINVEKK.[G]	2xTMT6plex [K17; K18]; 1xTMT6plex [N-Term]	FALSE	9.45559e-05	8.47799e-05	1	1	1	A0A3Q7JD76	A0A3Q7JD76 [320-337]		1	2637.62	0.926	-0.11	0.525001	4.33	103.8	96.2	6.69	10.8			771.7	927.1					635.9	840.8				Not Found	High	Not Found	Not Found	Not Found	High	High	Not Found	Not Found	Not Found	Not Found	High	High
	FALSE	High	[KR].ESSFFDVVSAQLTPK.[T]	1xTMT6plex [K15]; 1xTMT6plex [N-Term]	FALSE	1.23323e-06	8.47799e-05	2	3	2	A0A3Q7JD76; A0A3Q7GB69	A0A3Q7JD76 [55-69]; A0A3Q7GB69 [82-96]		0	2113.16	0.921	-0.12	0.49345	2.39	104.1	95.9	1.03	1.25	377.7	405.9	605.5	653.3			312.3	364.9	505.1	577.2			Shared	High	High	Not Found	High	High	High	High	Not Found	Not Found	High	High	High	High
	FALSE	High	[K].YDSMLGTFK.[A]	1xTMT6plex [K9]; 1xTMT6plex [N-Term]	FALSE	6.49607e-05	8.47799e-05	2	3	14	A0A3Q7JD76; A0A3Q7GB69	A0A3Q7JD76 [131-139]; A0A3Q7GB69 [157-165]		0	1519.82	0.864	-0.21	0.455569	0.31	107.3	92.7	1.4	1.7	3111.8	3413.7	2334.8	2678.1	2133.2	2389.1	2436.3	2834.4	1834.1	2097.1	1695.4	1983.3	Shared	High	High	High	High	High	High	High	High	High	High	High	High	High
	FALSE	High	[R].CSDVSTTIDSSLTMVMGDDMVK.[I]	1xCarbamidomethyl [C1]; 3xOxidation [M14; M16; M20]; 1xTMT6plex [K22]; 1xTMT6plex [N-Term]	FALSE	2.7581e-06	8.47799e-05	1	1	7	A0A3Q7JD76	A0A3Q7JD76 [374-395]		0	2898.35	1.022	0.03	0.819631	6.23	98.9	101.1	1.95	3.99	136.4	164.6	85.3	88.1	171.2	171.3	129.2	159	77.7	91.9	144.7	160.6		High	High	High	High	High	High	High	High	High	High	High	High	High
	FALSE	High	[K].AVSLVLPQLK.[G]	1xTMT6plex [K10]; 1xTMT6plex [N-Term]	FALSE	1.30269e-05	8.47799e-05	2	3	18	A0A3Q7JD76; A0A3Q7GB69	A0A3Q7JD76 [301-310]; A0A3Q7GB69 [327-336]		0	1526.01	0.835	-0.26	0.470942	1.74	109	91	0.75	0.91	1206.7	1316	2162.3	2338.3	2329.4	2460.5	915.2	1044.7	1632.9	1879.9	1773.4	2020.3	Shared	High	High	High	High	High	High	High	High	High	High	High	High	High
	FALSE	High	[K].GISAEDVNAAFRK.[A]	1xTMT6plex [K13]; 1xTMT6plex [N-Term]	FALSE	3.35202e-06	8.47799e-05	1	1	2	A0A3Q7JD76	A0A3Q7JD76 [338-350]		1	1836.04	0.731	-0.45	0.615796	29.47	115.6	84.4	19.97	7.82			626.9	530.5	644.5	515.5			338.3	437.2	360.9	447.7		Not Found	High	High	Not Found	Not Found	High	High	High	High	Not Found	Not Found	High	High
	FALSE	High	[K].GTMTTTHSYTGDQR.[L]	1xOxidation [M3]; 1xTMT6plex [N-Term]	FALSE	1.02805e-05	8.47799e-05	4	5	38	A0A3Q7JD76; A0A3Q7EXK0; A0A3Q7GB69; A0A3Q7FWE8	A0A3Q7JD76 [259-272]; A0A3Q7EXK0 [247-260]; A0A3Q7GB69 [285-298]; A0A3Q7FWE8 [237-250]		0	1800.84	1.002	0	0.975751	4.49	99.9	100.1	1.75	2.54	1046.1	1121.5	829.9	932.6	727.8	764.3	967.9	1109.3	725.1	853.4	638.5	749.6	Shared	High	High	High	High	High	High	High	High	High	High	High	High	High
	FALSE	High	[K].GTMTTTHSYTGDQR.[L]	1xDeamidated [Q13]; 1xTMT6plex [N-Term]	FALSE	4.73199e-05	8.47799e-05	4	5	1	A0A3Q7JD76; A0A3Q7EXK0; A0A3Q7GB69; A0A3Q7FWE8	A0A3Q7JD76 [259-272]; A0A3Q7EXK0 [247-260]; A0A3Q7GB69 [285-298]; A0A3Q7FWE8 [237-250]		0	1785.83																					Shared	Not Found	Not Found	High	Not Found	Not Found	Not Found	Not Found	High	High	Not Found	Not Found	Not Found	Not Found
	FALSE	High	[K].GKLNGIALR.[V]	1xDeamidated [N4]; 1xTMT6plex [K2]; 1xTMT6plex [N-Term]	FALSE	0.00123151	0.000198951	4	5	3	A0A3Q7JD76; A0A3Q7EXK0; A0A3Q7GB69; A0A3Q7FWE8	A0A3Q7JD76 [311-319]; A0A3Q7EXK0 [299-307]; A0A3Q7GB69 [337-345]; A0A3Q7FWE8 [289-297]		1	1400.9	0.834	-0.26	0.511048	6.52	109.1	90.9	7.35	1.14	331.3	331.7	415	388.8	378.5	374.6	241.7	271.1	297.6	326.9	278.2	316.8	Shared	High	High	High	High	High	High	High	High	High	High	High	High	High
	FALSE	High	[K].TNPADKECK.[V]	1xCarbamidomethyl [C8]; 2xTMT6plex [K6; K9]; 1xTMT6plex [N-Term]	FALSE	0.00276332	0.000343556	1	1	5	A0A3Q7JD76	A0A3Q7JD76 [439-447]		1	1749.98	0.858	-0.22	0.61064	13.66	107.6	92.4	14.4	1.43	571.1	504.4	543.1	492	110.6	103	410	456.4	400.7	441	71.6	78.7		High	High	High	High	High	High	High	High	High	High	High	High	High
	FALSE	High	[K].VAINGFGR.[I]	1xDeamidated [N4]; 1xTMT6plex [N-Term]	FALSE	0.00349174	0.00037053	4	5	35	A0A3Q7JD76; A0A3Q7EXK0; A0A3Q7GB69; A0A3Q7FWE8	A0A3Q7JD76 [87-94]; A0A3Q7EXK0 [77-84]; A0A3Q7GB69 [113-120]; A0A3Q7FWE8 [67-74]		0	1063.61	0.899	-0.15	0.455569	0.03	105.3	94.7	0.4	0.38	3821.6	4259.8	3735	4102.3	3921.7	4236.1	3185.6	3590.8	3076.1	3518.2	3115.4	3615	Shared	High	High	High	High	High	High	High	High	High	High	High	High	High
	FALSE	High	[K].VIITAPAK.[G]	1xTMT6plex [K8]; 1xTMT6plex [N-Term]	FALSE	0.00457796	0.000522754	2	3	12	A0A3Q7JD76; A0A3Q7GB69	A0A3Q7JD76 [202-209]; A0A3Q7GB69 [228-235]		0	1270.85	0.87	-0.2	0.470942	0.99	107	93	2.53	1.59	1685.8	1954.7	1311.7	1423.6	1194.9	1354.5	1362.6	1553.9	1051.3	1204.7	944	1123.8	Shared	High	High	High	High	High	High	High	High	High	High	High	High	High
	FALSE	High	[K].NASHLLK.[Y]	1xTMT6plex [K7]; 1xTMT6plex [N-Term]	FALSE	0.0052764	0.000542771	2	3	18	A0A3Q7JD76; A0A3Q7GB69	A0A3Q7JD76 [124-130]; A0A3Q7GB69 [150-156]		0	1240.78	0.864	-0.21	0.470942	0.54	107.3	92.7	1.63	1.12	2207.6	2514.7	2344.2	2593.9	2381.5	2665.7	1802.5	2182.5	1801.4	2080.6	1918.7	2180.3	Shared	High	High	High	High	High	High	High	High	High	High	High	High	High
	FALSE	High	[K].HIQAGAK.[K]	1xTMT6plex [K7]; 1xTMT6plex [N-Term]	FALSE	0.00609894	0.000691196	4	5	25	A0A3Q7JD76; A0A3Q7EXK0; A0A3Q7GB69; A0A3Q7FWE8	A0A3Q7JD76 [194-200]; A0A3Q7EXK0 [184-190]; A0A3Q7GB69 [220-226]; A0A3Q7FWE8 [174-180]		0	1182.74	0.84	-0.25	0.480453	3.57	108.7	91.3	1.21	2.19	1931.1	2054.3	2224.5	2389.9	2017.9	2199.8	1480.5	1721.9	1671.6	1956.6	1495.8	1750.3	Shared	High	High	High	High	High	High	High	High	High	High	High	High	High
	FALSE	High	[K].LNGIALR.[V]	1xDeamidated [N2]; 1xTMT6plex [N-Term]	FALSE	0.00803191	0.000851299	4	5	45	A0A3Q7JD76; A0A3Q7EXK0; A0A3Q7GB69; A0A3Q7FWE8	A0A3Q7JD76 [313-319]; A0A3Q7EXK0 [301-307]; A0A3Q7GB69 [339-345]; A0A3Q7FWE8 [291-297]		0	986.62	0.876	-0.19	0.47252	1.69	106.6	93.4	0.23	1.84	5494.4	5995.7	5722.1	6182.7	5772.1	6292.8	4458.4	4946.3	4624.8	5113.2	4726.3	5134.3	Shared	High	High	High	High	High	High	High	High	High	High	High	High	High
	FALSE	High	[K].YDSMLGTFK.[A]	1xOxidation [M4]; 1xTMT6plex [K9]; 1xTMT6plex [N-Term]	FALSE	0.0128733	0.00149534	2	3	19	A0A3Q7JD76; A0A3Q7GB69	A0A3Q7JD76 [131-139]; A0A3Q7GB69 [157-165]		0	1535.82	1.082	0.11	0.600202	7.03	96.1	103.9	3.68	3.03	2675	2841.5	1361.9	1445.6	2589.7	2689	2424.2	2833.7	1338.1	1593.7	2450.4	2896.5	Shared	High	High	High	High	High	High	High	High	High	High	High	High	High
	FALSE	High	[K].LNGIALR.[V]	1xTMT6plex [N-Term]	FALSE	0.0158758	0.00174482	4	5	8	A0A3Q7JD76; A0A3Q7EXK0; A0A3Q7GB69; A0A3Q7FWE8	A0A3Q7JD76 [313-319]; A0A3Q7EXK0 [301-307]; A0A3Q7GB69 [339-345]; A0A3Q7FWE8 [291-297]		0	985.636	0.702	-0.51	0.473217	2.89	117.5	82.5	17.94	20.65	938.9	1322	837.5	1199.9	914.9	1302.5	596.7	903.4	536.5	833.5	533.4	836.8	Shared	High	High	High	High	High	High	High	High	High	High	High	High	High
	FALSE	High	[K].NASHLLK.[Y]	1xDeamidated [N1]; 1xTMT6plex [K7]; 1xTMT6plex [N-Term]	FALSE	0.0207865	0.00213491	2	3	18	A0A3Q7JD76; A0A3Q7GB69	A0A3Q7JD76 [124-130]; A0A3Q7GB69 [150-156]		0	1241.76	0.968	-0.05	0.581177	2.57	101.6	98.4	3.39	0.94	2127	2216.3	1979	2090	1850.7	1882.5	1856.5	2080.8	1727.8	1897.5	1585.8	1808.8	Shared	High	High	High	High	High	High	High	High	High	High	High	High	High
	FALSE	High	[R].LLDASHR.[D]	1xTMT6plex [N-Term]	FALSE	0.0240834	0.0023572	4	5	14	A0A3Q7JD76; A0A3Q7EXK0; A0A3Q7GB69; A0A3Q7FWE8	A0A3Q7JD76 [273-279]; A0A3Q7EXK0 [261-267]; A0A3Q7GB69 [299-305]; A0A3Q7FWE8 [251-257]		0	1040.61	0.973	-0.04	0.758538	5.61	101.4	98.6	0.48	5.82	1782.8	1937.6	1941.1	2055	2195.6	2415.3	1651.5	1727.5	1621.8	1932.2	2142.4	2110	Shared	High	High	High	High	High	High	High	High	High	High	High	High	High
FALSE	High	Master Protein	P08706	Ribulose bisphosphate carboxylase small subunit, chloroplastic 1 OS=Solanum lycopersicum OX=4081 GN=RBCS1 PE=2 SV=2	0	FALSE	172.276	60	12	884	3	3	181	20.3	7.72	27919	12	0	0.924	-0.11	0.356667	0.570142	7.3	104	96	4.81	2.16	2	2	High	High	High	High	High	High	High	High	High	High	High	High	High	High	High	1
	Checked	Confidence	Annotated Sequence	Modifications	Contaminant	Qvality PEP	Qvality q-value	# Protein Groups	# Proteins	# PSMs	Master Protein Accessions	Positions in Master Proteins	Modifications in Master Proteins	# Missed Cleavages	Theo. MH+ [Da]	Abundance Ratio: (Sample) / (Control)	Abundance Ratio (log2): (Sample) / (Control)	Abundance Ratio Adj. P-Value: (Sample) / (Control)	Abundance Ratio Variability [%]: (Sample) / (Control)	Abundances (Grouped): Control	Abundances (Grouped): Sample	Abundances (Grouped) CV [%]: Control	Abundances (Grouped) CV [%]: Sample	Abundance: F1: 126, Control, Controllo, 1	Abundance: F1: 127, Control, Controllo, 2	Abundance: F2: 126, Control, Controllo, 1	Abundance: F2: 127, Control, Controllo, 2	Abundance: F3: 126, Control, Controllo, 1	Abundance: F3: 127, Control, Controllo, 2	Abundance: F1: 128, Sample, Triacontanolo Spray, 1	Abundance: F1: 129, Sample, Triacontanolo Spray, 2	Abundance: F2: 128, Sample, Triacontanolo Spray, 1	Abundance: F2: 129, Sample, Triacontanolo Spray, 2	Abundance: F3: 128, Sample, Triacontanolo Spray, 1	Abundance: F3: 129, Sample, Triacontanolo Spray, 2	Quan Info	Found in File: [F1]	Found in File: [F2]	Found in File: [F3]	Found in Sample: [S1] F1: 126, Control, Controllo, 1	Found in Sample: [S4] F1: 127, Control, Controllo, 2	Found in Sample: [S2] F2: 126, Control, Controllo, 1	Found in Sample: [S7] F2: 127, Control, Controllo, 2	Found in Sample: [S3] F3: 126, Control, Controllo, 1	Found in Sample: [S10] F3: 127, Control, Controllo, 2	Found in Sample: [S5] F1: 128, Sample, Triacontanolo Spray, 1	Found in Sample: [S6] F1: 129, Sample, Triacontanolo Spray, 2	Found in Sample: [S8] F2: 128, Sample, Triacontanolo Spray, 1	Found in Sample: [S9] F2: 129, Sample, Triacontanolo Spray, 2
	FALSE	High	[R].ENNSSPGYYDGR.[Y]	1xTMT6plex [N-Term]	FALSE	5.35578e-08	3.23444e-05	1	1	60	P08706	P08706 [112-123]		0	1587.72	0.935	-0.1	0.613719	6.51	103.4	96.6	3.07	3.14	2957.5	3338.8	2550	2882.6	2323.2	2676.9	2660.2	2911.9	2257.6	2441.5	2085.7	2259.4		High	High	High	High	High	High	High	High	High	High	High	High	High
	FALSE	High	[R].ENNSSPGYYDGR.[Y]	1xDeamidated [N]; 1xTMT6plex [N-Term]	FALSE	6.50897e-08	3.23444e-05	1	1	77	P08706	P08706 [112-123]		0	1588.71	1.041	0.06	0.723194	6.88	98	102	0.96	5.6	3459.5	3805.6	3034.5	3361.7	3465	3858.4	3506.3	3633.8	3030.8	3178.4	3443.6	3621.8		High	High	High	High	High	High	High	High	High	High	High	High	High
	FALSE	High	[K].LPMFGCTDATQVLAEVQEAKKAYPQAWVR.[I]	1xCarbamidomethyl [C6]; 2xTMT6plex [K20; K21]; 1xTMT6plex [N-Term]	FALSE	7.49509e-08	3.23444e-05	2	4	2	P07180; P08706	P07180 [129-157]; P08706 [130-158]		2	3995.15	0.995	-0.01	0.96501	9.37	100.3	99.7	21.37	30					695.4	1031.3					595.5	1037.7	Shared	Not Found	Not Found	High	Not Found	Not Found	Not Found	Not Found	High	High	Not Found	Not Found	Not Found	Not Found
	FALSE	High	[K].LPMFGCTDATQVLAEVQEAK.[K]	1xCarbamidomethyl [C6]; 1xDeamidated [Q11]; 1xOxidation [M3]; 1xTMT6plex [K20]; 1xTMT6plex [N-Term]	FALSE	2.17703e-07	3.23444e-05	2	4	24	P07180; P08706	P07180 [129-148]; P08706 [130-149]		0	2683.37	1.042	0.06	0.831855	13.62	98	102	1.5	11.45	163.3	176.8	353.4	415.9	53.8	60.1	173.3	185	329.8	344.1	59.2	53.4	Shared	High	High	High	High	High	High	High	High	High	High	High	High	High
	FALSE	High	[K].LPMFGCTDATQVLAEVQEAK.[K]	1xCarbamidomethyl [C6]; 1xOxidation [M3]; 1xTMT6plex [K20]; 1xTMT6plex [N-Term]	FALSE	1.99485e-09	3.23444e-05	2	4	199	P07180; P08706	P07180 [129-148]; P08706 [130-149]		0	2682.39	1.013	0.02	0.918106	9.38	99.3	100.7	2.36	6.57	6289.6	7103	8196.6	9222.5	6710	7569	6225.8	6443.7	8118.2	8412.9	6453.5	6621.6	Shared	High	High	High	High	High	High	High	High	High	High	High	High	High
	FALSE	High	[K].LPMFGCTDATQVLAEVQEAK.[K]	1xCarbamidomethyl [C6]; 1xDeamidated [Q]; 1xTMT6plex [K20]; 1xTMT6plex [N-Term]	FALSE	1.87474e-08	3.23444e-05	2	4	19	P07180; P08706	P07180 [129-148]; P08706 [130-149]		0	2667.38	0.914	-0.13	0.647825	10.64	104.5	95.5	1.21	8.91	1009.7	1122.4	926.6	1030.2	2039.2	2340.5	935.8	926.8	833.5	833.7	1796.8	1742.5	Shared	High	High	High	High	High	High	High	High	High	High	High	High	High
	FALSE	High	[K].LPMFGCTDATQVLAEVQEAK.[K]	1xCarbamidomethyl [C6]; 1xTMT6plex [K20]; 1xTMT6plex [N-Term]	FALSE	6.8102e-11	3.23444e-05	2	4	225	P07180; P08706	P07180 [129-148]; P08706 [130-149]		0	2666.39	0.844	-0.24	0.605726	15.8	108.4	91.6	4.98	10.04	9689.6	11478.1	11100.3	12907.6	9697.7	11358.1	8297.3	8182	9579.6	9551.8	8336.1	8188.6	Shared	High	High	High	High	High	High	High	High	High	High	High	High	High
	FALSE	High	[K].KYETLSYLPDLSDEQLLSEIEYLLK.[N]	2xTMT6plex [K1; K25]; 1xTMT6plex [N-Term]	FALSE	6.06245e-12	3.23444e-05	2	4	24	P07180; P08706	P07180 [68-92]; P08706 [69-93]		1	3690.04	0.984	-0.02	0.850932	5.33	100.8	99.2	4.44	9.51	4151.6	4198.5	1997.2	2105.2	1648.9	1684	3823.1	3800.1	1865.9	1825.2	1576.9	1568.4	Shared	High	High	High	High	High	High	High	High	High	High	High	High	High
	FALSE	High	[K].YETLSYLPDLSDEQLLSEIEYLLK.[N]	1xDeamidated [Q14]; 1xTMT6plex [K24]; 1xTMT6plex [N-Term]	FALSE	9.07215e-07	3.23444e-05	2	4	1	P07180; P08706	P07180 [69-92]; P08706 [70-93]		0	3333.76	0.895	-0.16	0.675356	14.98	105.5	94.5	2.6	11.64			287.8	326.3					261.1	251.2			Shared	Not Found	High	Not Found	Not Found	Not Found	High	High	Not Found	Not Found	Not Found	Not Found	High	High
	FALSE	High	[K].YETLSYLPDLSDEQLLSEIEYLLK.[N]	1xTMT6plex [K24]; 1xTMT6plex [N-Term]	FALSE	4.51853e-07	3.23444e-05	2	4	22	P07180; P08706	P07180 [69-92]; P08706 [70-93]		0	3332.78	0.893	-0.16	0.705219	17.69	105.7	94.3	8.59	8.23	1637.6	2033	1119.3	1349.7	1553.3	1922.3	1496.1	1527.1	1021.9	1037.1	1450.6	1429.9	Shared	High	High	High	High	High	High	High	High	High	High	High	High	High
	FALSE	High	[R].QVQCISFIAYKPEGF.[-]	1xCarbamidomethyl [C4]; 1xTMT6plex [K11]; 1xTMT6plex [N-Term]	FALSE	1.74005e-07	3.23444e-05	1	1	5	P08706	P08706 [167-181]		0	2245.21	0.655	-0.61	0.475917	4.11	120.8	79.2	21.68	25.49	1055.5	1597.7	961	1467.8	1418.9	2092.5	627.4	1031.9	505.6	911.6	844.9	1336.3		High	High	High	High	High	High	High	High	High	High	High	High	High
	FALSE	High	[K].NGWVPCLEFETER.[G]	1xCarbamidomethyl [C6]; 1xDeamidated [N1]; 1xTMT6plex [N-Term]	FALSE	1.82145e-06	8.47799e-05	1	1	51	P08706	P08706 [94-106]		0	1866.89	0.94	-0.09	0.637741	6.92	103.1	96.9	1.03	5.56	4434.4	4858.6	3882.2	4305.2	3458.6	3901.2	3967.8	4094.1	3469.9	3673.1	3182.5	3332.3		High	High	High	High	High	High	High	High	High	High	High	High	High
	FALSE	High	[K].NGWVPCLEFETER.[G]	1xCarbamidomethyl [C6]; 1xTMT6plex [N-Term]	FALSE	3.12371e-06	8.47799e-05	1	1	25	P08706	P08706 [94-106]		0	1865.91	0.856	-0.22	0.521597	6.56	107.8	92.2	6.64	0.39	1691.4	2050.3	1681.2	1974.7	1245.1	1514	1387.2	1538.8	1372.2	1565.2	1024.6	1183.5		High	High	High	High	High	High	High	High	High	High	High	High	High
	FALSE	High	[K].LPMFGCTDATQVLAEVQEAKK.[A]	1xCarbamidomethyl [C6]; 2xTMT6plex [K20; K21]; 1xTMT6plex [N-Term]	FALSE	3.58212e-06	8.47799e-05	2	4	1	P07180; P08706	P07180 [129-149]; P08706 [130-150]		1	3023.65	0.867	-0.21	0.586742	11.9	107.1	92.9	4.51	6.82	615.5	630.6					451.6	565					Shared	High	Not Found	Not Found	High	High	Not Found	Not Found	Not Found	Not Found	High	High	Not Found	Not Found
	FALSE	High	[R].ENNSSPGYYDGR.[Y]	2xDeamidated [N2; N3]; 1xTMT6plex [N-Term]	FALSE	5.67796e-06	8.47799e-05	1	1	10	P08706	P08706 [112-123]		0	1589.69	1.076	0.11	0.882682	28.74	96.3	103.7	22.56	4.49	495	766.9	503.5	759.2	518.2	628.6	594.7	615.6	598.6	640.9	572.2	594.1		High	High	High	High	High	High	High	High	High	High	High	High	High
	FALSE	High	[R].IIGFDNVR.[Q]	1xTMT6plex [N-Term]	FALSE	0.00101227	0.000198951	2	4	81	P07180; P08706	P07180 [158-165]; P08706 [159-166]		0	1162.68	0.899	-0.15	0.666185	13.8	105.3	94.7	3.02	10.1	4904.2	5590.3	3872.6	4450	4169.9	4726.7	4443.6	4368.2	3533.5	3526.7	3729.2	3647	Shared	High	High	High	High	High	High	High	High	High	High	High	High	High
	FALSE	High	[K].KAYPQAWVR.[I]	1xTMT6plex [K1]; 1xTMT6plex [N-Term]	FALSE	0.00122172	0.000198951	2	4	6	P07180; P08706	P07180 [149-157]; P08706 [150-158]		1	1576.94	0.892	-0.17	0.476788	0.89	105.7	94.3	9.39	8.54	499.2	481.2	510	467.5	512.3	490.5	405.7	408.3	385.3	393	449.7	445.1	Shared	High	High	High	High	High	High	High	High	High	High	High	High	High
	FALSE	High	[R].QVQCISFIAYKPEGF.[-]	1xCarbamidomethyl [C4]; 1xGln->pyro-Glu [N-Term]; 1xTMT6plex [K11]	FALSE	0.00204352	0.000328461	1	1	3	P08706	P08706 [167-181]		0	1999.02	0.652	-0.62	0.470942	2.21	121.1	78.9	8.92	11.01	527.6	661.7	431.3	528.4			321.3	422.4	245.4	328.7				High	High	Not Found	High	High	High	High	Not Found	Not Found	High	High	High	High
	FALSE	High	[R].IIGFDNVR.[Q]	1xDeamidated [N6]; 1xTMT6plex [N-Term]	FALSE	0.00432084	0.000497046	2	4	18	P07180; P08706	P07180 [158-165]; P08706 [159-166]		0	1163.66	0.947	-0.08	0.786855	12.63	102.7	97.3	2.04	9.97	1331.1	1499.5	1219.1	1394.5	1527.7	1607.5	1258.9	1202.1	1156.4	1158.5	1439.9	1400	Shared	High	High	High	High	High	High	High	High	High	High	High	High	High
	FALSE	High	[K].KYETLSYLPDLSDEQLLSEIEYLLK.[N]	1xDeamidated [Q15]; 2xTMT6plex [K1; K25]; 1xTMT6plex [N-Term]	FALSE	0.00539886	0.000565158	2	4	1	P07180; P08706	P07180 [68-92]; P08706 [69-93]		1	3691.02	1.173	0.23	0.603833	13.59	92.1	107.9	2.08	14.96			19.3	20.4					22.7	20.8			Shared	Not Found	High	Not Found	Not Found	Not Found	High	High	Not Found	Not Found	Not Found	Not Found	High	High
	FALSE	High	[K].AYPQAWVR.[I]	1xTMT6plex [N-Term]	FALSE	0.00815308	0.000851299	2	4	28	P07180; P08706	P07180 [150-157]; P08706 [151-158]		0	1219.68	0.883	-0.18	0.635459	13.62	106.2	93.8	5.13	7.84	2210.8	2601.5	1682.1	2017.3	2382.6	2763.2	2126.5	2080.5	1492	1496.3	2080.1	2114.5	Shared	High	High	High	High	High	High	High	High	High	High	High	High	High
	FALSE	High	[R].YWTMWK.[L]	1xTMT6plex [K6]; 1xTMT6plex [N-Term]	FALSE	0.135398	0.00898333	2	4	2	P07180; P08706	P07180 [123-128]; P08706 [124-129]		0	1372.75	0.945	-0.08	0.764301	11.96	102.8	97.2	3.15	8.23			52.2	55.2	29.5	36.4			42.7	41.4	31.8	33.3	Shared	Not Found	High	High	Not Found	Not Found	High	High	High	High	Not Found	Not Found	High	High
FALSE	High	Master Protein	A0A3Q7EXK0	Glyceraldehyde-3-phosphate dehydrogenase OS=Solanum lycopersicum OX=4081 GN=101253541 PE=3 SV=1	0	FALSE	258.766	59	23	884	7	7	409	43.5	8.05	21853	23	0	0.918	-0.12	0.156532	0.45692	3.28	104.3	95.7	0.23	2.9	2	2	High	High	High	High	High	High	High	High	High	High	High	High	High	High	High	1
	Checked	Confidence	Annotated Sequence	Modifications	Contaminant	Qvality PEP	Qvality q-value	# Protein Groups	# Proteins	# PSMs	Master Protein Accessions	Positions in Master Proteins	Modifications in Master Proteins	# Missed Cleavages	Theo. MH+ [Da]	Abundance Ratio: (Sample) / (Control)	Abundance Ratio (log2): (Sample) / (Control)	Abundance Ratio Adj. P-Value: (Sample) / (Control)	Abundance Ratio Variability [%]: (Sample) / (Control)	Abundances (Grouped): Control	Abundances (Grouped): Sample	Abundances (Grouped) CV [%]: Control	Abundances (Grouped) CV [%]: Sample	Abundance: F1: 126, Control, Controllo, 1	Abundance: F1: 127, Control, Controllo, 2	Abundance: F2: 126, Control, Controllo, 1	Abundance: F2: 127, Control, Controllo, 2	Abundance: F3: 126, Control, Controllo, 1	Abundance: F3: 127, Control, Controllo, 2	Abundance: F1: 128, Sample, Triacontanolo Spray, 1	Abundance: F1: 129, Sample, Triacontanolo Spray, 2	Abundance: F2: 128, Sample, Triacontanolo Spray, 1	Abundance: F2: 129, Sample, Triacontanolo Spray, 2	Abundance: F3: 128, Sample, Triacontanolo Spray, 1	Abundance: F3: 129, Sample, Triacontanolo Spray, 2	Quan Info	Found in File: [F1]	Found in File: [F2]	Found in File: [F3]	Found in Sample: [S1] F1: 126, Control, Controllo, 1	Found in Sample: [S4] F1: 127, Control, Controllo, 2	Found in Sample: [S2] F2: 126, Control, Controllo, 1	Found in Sample: [S7] F2: 127, Control, Controllo, 2	Found in Sample: [S3] F3: 126, Control, Controllo, 1	Found in Sample: [S10] F3: 127, Control, Controllo, 2	Found in Sample: [S5] F1: 128, Sample, Triacontanolo Spray, 1	Found in Sample: [S6] F1: 129, Sample, Triacontanolo Spray, 2	Found in Sample: [S8] F2: 128, Sample, Triacontanolo Spray, 1	Found in Sample: [S9] F2: 129, Sample, Triacontanolo Spray, 2
	FALSE	High	[K].TFAEEVNAAFR.[E]	1xTMT6plex [N-Term]	FALSE	1.71141e-07	3.23444e-05	2	2	102	A0A3Q7EXK0; A0A3Q7FWE8	A0A3Q7EXK0 [326-336]; A0A3Q7FWE8 [316-326]		0	1483.77	0.862	-0.21	0.470942	0.86	107.4	92.6	1.07	1.89	4680.4	5093.2	5472.9	6149.4	6511.9	7230.8	3675.5	4280	4331.2	5037.6	5093.3	5955.3	Shared	High	High	High	High	High	High	High	High	High	High	High	High	High
	FALSE	High	[K].TFAEEVNAAFR.[E]	1xDeamidated [N7]; 1xTMT6plex [N-Term]	FALSE	3.26927e-07	3.23444e-05	2	2	24	A0A3Q7EXK0; A0A3Q7FWE8	A0A3Q7EXK0 [326-336]; A0A3Q7FWE8 [316-326]		0	1484.76	0.981	-0.03	0.704653	2.91	100.9	99.1	2.94	0.17	1243.8	1315.1	1382.3	1504.7	1492.6	1535	1121.8	1257.6	1208.9	1344.8	1301.4	1470.4	Shared	High	High	High	High	High	High	High	High	High	High	High	High	High
	FALSE	High	[K].VIAWYDNEWGYSQR.[V]	1xTMT6plex [N-Term]	FALSE	2.73473e-08	3.23444e-05	2	2	189	A0A3Q7EXK0; A0A3Q7FWE8	A0A3Q7EXK0 [383-396]; A0A3Q7FWE8 [373-386]		0	2015.98	0.889	-0.17	0.48634	3.09	105.9	94.1	0.55	2.4	4467.7	4865.1	6379.1	6979.3	5894.7	6397.1	3546.8	4133	5244.2	6106.5	4708.3	5515.9	Shared	High	High	High	High	High	High	High	High	High	High	High	High	High
	FALSE	High	[K].DSPLDVIAINDSGGVK.[Q]	1xDeamidated [N10]; 1xTMT6plex [K16]; 1xTMT6plex [N-Term]	FALSE	5.98986e-09	3.23444e-05	1	1	21	A0A3Q7EXK0	A0A3Q7EXK0 [98-113]		0	2059.13	1.031	0.04	0.619031	3.04	98.5	101.5	1.93	0.97	936.8	992.2	904.9	928.5	999.4	1093.6	864.7	995.7	859.1	974.3	912.2	1053.3		High	High	High	High	High	High	High	High	High	High	High	High	High
	FALSE	High	[K].DSPLDVIAINDSGGVK.[Q]	1xTMT6plex [K16]; 1xTMT6plex [N-Term]	FALSE	1.49183e-10	3.23444e-05	1	1	33	A0A3Q7EXK0	A0A3Q7EXK0 [98-113]		0	2058.15	0.933	-0.1	0.499376	2.58	103.5	96.5	5.02	7.48	1902	2232.2	2219.7	2604.4	2086.2	2370	1587.3	2031.9	1864.8	2352.3	1776.9	2158.4		High	High	High	High	High	High	High	High	High	High	High	High	High
	FALSE	High	[R].VPTPNVSVVDLVVQVSK.[K]	1xTMT6plex [K17]; 1xTMT6plex [N-Term]	FALSE	1.16837e-07	3.23444e-05	1	1	6	A0A3Q7EXK0	A0A3Q7EXK0 [308-324]		0	2238.35	0.822	-0.28	0.480453	3.86	109.8	90.2	2.33	1.35	1953.2	2030.2	1207.5	1276.9	1327.6	1420.5	1421.6	1647.7	885.7	1022	987.9	1146.2		High	High	High	High	High	High	High	High	High	High	High	High	High
	FALSE	High	[K].GTMTTTHSYTGDQR.[L]	1xTMT6plex [N-Term]	FALSE	5.74718e-08	3.23444e-05	4	5	28	A0A3Q7JD76; A0A3Q7EXK0; A0A3Q7GB69; A0A3Q7FWE8	A0A3Q7JD76 [259-272]; A0A3Q7EXK0 [247-260]; A0A3Q7GB69 [285-298]; A0A3Q7FWE8 [237-250]		0	1784.84	0.895	-0.16	0.486863	2.66	105.6	94.4	3.05	0.51	1422.7	1599.3	1491.5	1701.8	626.3	700.7	1188.4	1411.1	1271.5	1422.6	493	554.2	Shared	High	High	High	High	High	High	High	High	High	High	High	High	High
	FALSE	High	[K].KTFAEEVNAAFR.[E]	1xDeamidated [N8]; 1xTMT6plex [K1]; 1xTMT6plex [N-Term]	FALSE	6.67304e-08	3.23444e-05	2	2	5	A0A3Q7EXK0; A0A3Q7FWE8	A0A3Q7EXK0 [325-336]; A0A3Q7FWE8 [315-326]		1	1842.02	1.038	0.05	0.865207	13.72	98.1	101.9	12.08	0.95	305.6	272	653.3	597.1	446.7	420.3	245.5	274.9	566.7	651.8	400.7	455.9	Shared	High	High	High	High	High	High	High	High	High	High	High	High	High
	FALSE	High	[K].KTFAEEVNAAFR.[E]	1xTMT6plex [K1]; 1xTMT6plex [N-Term]	FALSE	1.52371e-07	3.23444e-05	2	2	12	A0A3Q7EXK0; A0A3Q7FWE8	A0A3Q7EXK0 [325-336]; A0A3Q7FWE8 [315-326]		1	1841.03	0.903	-0.15	0.71124	16.68	105.1	94.9	17.4	1.61	1883.6	1587.8	1828.8	1600.3	720.4	612.9	1377.7	1529.6	1371.4	1505.5	529.6	605.3	Shared	High	High	High	High	High	High	High	High	High	High	High	High	High
	FALSE	High	[R].KDSPLDVIAINDSGGVK.[Q]	2xTMT6plex [K1; K17]; 1xTMT6plex [N-Term]	FALSE	1.13008e-08	3.23444e-05	1	1	15	A0A3Q7EXK0	A0A3Q7EXK0 [97-113]		1	2415.41	0.926	-0.11	0.629135	8.03	103.8	96.2	5.53	2.12	1480.6	1515.2	1598	1602.3	1123.4	1152.5	1201.4	1438.4	1294.6	1501.6	903.5	1038.3		High	High	High	High	High	High	High	High	High	High	High	High	High
	FALSE	High	[R].KDSPLDVIAINDSGGVK.[Q]	1xDeamidated [N11]; 2xTMT6plex [K1; K17]; 1xTMT6plex [N-Term]	FALSE	4.57457e-08	3.23444e-05	1	1	7	A0A3Q7EXK0	A0A3Q7EXK0 [97-113]		1	2416.39	0.985	-0.02	0.781096	3.53	100.8	99.2	2.53	0.83	370.6	379.2	517.4	541	732	772.4	289.5	323.8	457.7	535.2	647.1	739.9		High	High	High	High	High	High	High	High	High	High	High	High	High
	FALSE	High	[R].CSDVSSTVDASLTMVMGDDMVK.[V]	1xCarbamidomethyl [C1]; 1xOxidation [M]; 1xTMT6plex [K22]; 1xTMT6plex [N-Term]	FALSE	1.70433e-07	3.23444e-05	1	1	49	A0A3Q7EXK0	A0A3Q7EXK0 [361-382]		0	2822.33	0.856	-0.22	0.475917	1.59	107.8	92.2	5.14	3.62	191.5	232.7	391.8	451.9	243.2	282.6	153.6	189.4	320.1	370.9	190.6	225.9		High	High	High	High	High	High	High	High	High	High	High	High	High
	FALSE	High	[K].YDSTLGIFDADVKPVGTDGISVDGK.[IV]	2xTMT6plex [K13; K25]; 1xTMT6plex [N-Term]	FALSE	1.93723e-11	3.23444e-05	2	2	21	A0A3Q7EXK0; A0A3Q7FWE8	A0A3Q7EXK0 [121-145]; A0A3Q7FWE8 [111-135]		0	3256.76	0.865	-0.21	0.499376	4.86	107.3	92.7	0.33	4.31	3970.1	4315	3061.9	3305.5	4781.9	5262.1	3052.8	3674.6	2346.8	2861.8	3676.2	4432.4	Shared	High	High	High	High	High	High	High	High	High	High	High	High	High
	FALSE	High	[R].AAALNIVPTSTGAAK.[A]	1xDeamidated [N5]; 1xTMT6plex [K15]; 1xTMT6plex [N-Term]	FALSE	1.93801e-08	3.23444e-05	4	5	19	A0A3Q7JD76; A0A3Q7EXK0; A0A3Q7GB69; A0A3Q7FWE8	A0A3Q7JD76 [286-300]; A0A3Q7EXK0 [274-288]; A0A3Q7GB69 [312-326]; A0A3Q7FWE8 [264-278]		0	1844.09	0.992	-0.01	0.537955	0.47	100.4	99.6	1.07	0.63	1185.4	1275.2	394.4	417.8	824.1	888.9	1101.7	1209.7	329.5	374.6	750.8	871.9	Shared	High	High	High	High	High	High	High	High	High	High	High	High	High
	FALSE	High	[R].AAALNIVPTSTGAAK.[A]	1xTMT6plex [K15]; 1xTMT6plex [N-Term]	FALSE	5.2234e-09	3.23444e-05	4	5	47	A0A3Q7JD76; A0A3Q7EXK0; A0A3Q7GB69; A0A3Q7FWE8	A0A3Q7JD76 [286-300]; A0A3Q7EXK0 [274-288]; A0A3Q7GB69 [312-326]; A0A3Q7FWE8 [264-278]		0	1843.11	0.915	-0.13	0.495968	2.94	104.4	95.6	1.89	4.69	3794.9	4212.9	2562.8	2802.5	2740.5	3078.8	3088.2	3663.3	2169.4	2574.4	2229.1	2729.1	Shared	High	High	High	High	High	High	High	High	High	High	High	High	High
	FALSE	High	[K].KVLITAPGK.[G]	2xTMT6plex [K1; K9]; 1xTMT6plex [N-Term]	FALSE	3.13288e-05	8.47799e-05	2	2	5	A0A3Q7EXK0; A0A3Q7FWE8	A0A3Q7EXK0 [191-199]; A0A3Q7FWE8 [181-189]		1	1614.09	0.873	-0.2	0.709993	22.13	106.8	93.2	20.34	0.55	1054.7	885.1	528	420.7	680.4	563.2	756.6	868.9	354.3	379.2	450.5	535.7	Shared	High	High	High	High	High	High	High	High	High	High	High	High	High
	FALSE	High	[R].VVDLANIVANQWI.[-]	1xTMT6plex [N-Term]	FALSE	1.53187e-05	8.47799e-05	1	1	9	A0A3Q7EXK0	A0A3Q7EXK0 [397-409]		0	1683.96	0.929	-0.11	0.482688	1.63	103.7	96.3	1.64	0.08	212.7	225.4	405.4	453.4	144.3	170.1	183.9	203	339.6	396.4	130.1	149.6		High	High	High	High	High	High	High	High	High	High	High	High	High
	FALSE	High	[R].VVDLANIVANQWI.[-]	1xDeamidated [Q/N]; 1xTMT6plex [N-Term]	FALSE	1.05837e-05	8.47799e-05	1	1	4	A0A3Q7EXK0	A0A3Q7EXK0 [397-409]		0	1684.95	1.041	0.06	0.605043	3.56	98	102	2.14	5.53	94.7	106.6	143	165.9	71.6	86.6	88.2	108.4	132.5	158.3	100	107		High	High	High	High	High	High	High	High	High	High	High	High	High
	FALSE	High	[K].DLGVDLVIEGTGVFVDR.[E]	1xTMT6plex [N-Term]	FALSE	1.65088e-05	8.47799e-05	1	1	1	A0A3Q7EXK0	A0A3Q7EXK0 [162-178]		0	2033.11	0.983	-0.02	0.881498	8.02	100.9	99.1	5.61	2.04	121	143.1					115.2	127.1						High	Not Found	Not Found	High	High	Not Found	Not Found	Not Found	Not Found	High	High	Not Found	Not Found
	FALSE	High	[R].CSDVSSTVDASLTMVMGDDMVK.[V]	1xCarbamidomethyl [C1]; 2xOxidation [M]; 1xTMT6plex [K22]; 1xTMT6plex [N-Term]	FALSE	3.55252e-06	8.47799e-05	1	1	15	A0A3Q7EXK0	A0A3Q7EXK0 [361-382]		0	2838.33	0.94	-0.09	0.682724	8.74	103.1	96.9	0.88	7.44	183.4	204.1	151.4	162.3	289.3	318.4	147	185.5	122.9	156.8	246	301.3		High	High	High	High	High	High	High	High	High	High	High	High	High
	FALSE	High	[R].CSDVSSTVDASLTMVMGDDMVK.[V]	1xCarbamidomethyl [C1]; 1xTMT6plex [K22]; 1xTMT6plex [N-Term]	FALSE	1.19385e-05	8.47799e-05	1	1	10	A0A3Q7EXK0	A0A3Q7EXK0 [361-382]		0	2806.34	0.898	-0.16	0.560349	7.21	105.4	94.6	4.74	2.13	529	616.5	451.7	530.5	41.3	46.3	428.6	490.6	392	431.6	36.2	40.3		High	High	High	High	High	High	High	High	High	High	High	High	High
	FALSE	High	[K].AVALVLPSLK.[G]	1xTMT6plex [K10]; 1xTMT6plex [N-Term]	FALSE	2.46095e-05	8.47799e-05	2	2	20	A0A3Q7EXK0; A0A3Q7FWE8	A0A3Q7EXK0 [289-298]; A0A3Q7FWE8 [279-288]		0	1468.99	0.846	-0.24	0.47252	2.16	108.3	91.7	0.64	2.7	2053.2	2247.7	2450.6	2702.6	2555.6	2805.5	1606.4	1868	1872.1	2207	1912.3	2199.9	Shared	High	High	High	High	High	High	High	High	High	High	High	High	High
	FALSE	High	[K].GTMTTTHSYTGDQR.[L]	1xOxidation [M3]; 1xTMT6plex [N-Term]	FALSE	1.02805e-05	8.47799e-05	4	5	38	A0A3Q7JD76; A0A3Q7EXK0; A0A3Q7GB69; A0A3Q7FWE8	A0A3Q7JD76 [259-272]; A0A3Q7EXK0 [247-260]; A0A3Q7GB69 [285-298]; A0A3Q7FWE8 [237-250]		0	1800.84	1.002	0	0.975751	4.49	99.9	100.1	1.75	2.54	1046.1	1121.5	829.9	932.6	727.8	764.3	967.9	1109.3	725.1	853.4	638.5	749.6	Shared	High	High	High	High	High	High	High	High	High	High	High	High	High
	FALSE	High	[K].GTMTTTHSYTGDQR.[L]	1xDeamidated [Q13]; 1xTMT6plex [N-Term]	FALSE	4.73199e-05	8.47799e-05	4	5	1	A0A3Q7JD76; A0A3Q7EXK0; A0A3Q7GB69; A0A3Q7FWE8	A0A3Q7JD76 [259-272]; A0A3Q7EXK0 [247-260]; A0A3Q7GB69 [285-298]; A0A3Q7FWE8 [237-250]		0	1785.83																					Shared	Not Found	Not Found	High	Not Found	Not Found	Not Found	Not Found	High	High	Not Found	Not Found	Not Found	Not Found
	FALSE	High	[K].VIAWYDNEWGYSQR.[V]	1xDeamidated [Q/N]; 1xTMT6plex [N-Term]	FALSE	2.27391e-05	8.47799e-05	2	2	4	A0A3Q7EXK0; A0A3Q7FWE8	A0A3Q7EXK0 [383-396]; A0A3Q7FWE8 [373-386]		0	2016.97	1.044	0.06	0.525632	2.16	97.9	102.1	2.69	0.63	431.8	454					407.4	458.6					Shared	High	High	Not Found	High	High	High	High	Not Found	Not Found	High	High	High	High
	FALSE	High	[R].NPINLPWK.[D]	1xTMT6plex [K8]; 1xTMT6plex [N-Term]	FALSE	0.000900814	0.000141646	1	1	18	A0A3Q7EXK0	A0A3Q7EXK0 [154-161]		0	1439.88	0.904	-0.15	0.501048	3.74	105.1	94.9	0.95	4.52	2100.3	2320	1985.3	2226	2301.9	2515	1697.2	2055.1	1637.9	1965.8	1788	2092.1		High	High	High	High	High	High	High	High	High	High	High	High	High
	FALSE	High	[K].GKLNGIALR.[V]	1xDeamidated [N4]; 1xTMT6plex [K2]; 1xTMT6plex [N-Term]	FALSE	0.00123151	0.000198951	4	5	3	A0A3Q7JD76; A0A3Q7EXK0; A0A3Q7GB69; A0A3Q7FWE8	A0A3Q7JD76 [311-319]; A0A3Q7EXK0 [299-307]; A0A3Q7GB69 [337-345]; A0A3Q7FWE8 [289-297]		1	1400.9	0.834	-0.26	0.511048	6.52	109.1	90.9	7.35	1.14	331.3	331.7	415	388.8	378.5	374.6	241.7	271.1	297.6	326.9	278.2	316.8	Shared	High	High	High	High	High	High	High	High	High	High	High	High	High
	FALSE	High	[K].VLDQKFGIIKGTMTTTHSYTGDQR.[L]	2xTMT6plex [K5; K10]; 1xTMT6plex [N-Term]	FALSE	0.00196473	0.000306365	2	2	1	A0A3Q7EXK0; A0A3Q7FWE8	A0A3Q7EXK0 [237-260]; A0A3Q7FWE8 [227-250]		2	3384.86	0.966	-0.05	0.947966	20.43	101.7	98.3	6.16	25.31			368.2	439.1					284.1	462.9			Shared	Not Found	High	Not Found	Not Found	Not Found	High	High	Not Found	Not Found	Not Found	Not Found	High	High
	FALSE	High	[R].CSDVSSTVDASLTMVMGDDMVK.[V]	1xCarbamidomethyl [C1]; 3xOxidation [M14; M16; M20]; 1xTMT6plex [K22]; 1xTMT6plex [N-Term]	FALSE	0.00230795	0.000328461	1	1	2	A0A3Q7EXK0	A0A3Q7EXK0 [361-382]		0	2854.32	1.051	0.07	0.801903	13.3	97.5	102.5	3.37	9.29	47.2	50.3			33.6	34.2	43.9	55			28	37.5		High	Not Found	High	High	High	Not Found	Not Found	High	High	High	High	Not Found	Not Found
	FALSE	High	[K].VAINGFGR.[I]	1xDeamidated [N4]; 1xTMT6plex [N-Term]	FALSE	0.00349174	0.00037053	4	5	35	A0A3Q7JD76; A0A3Q7EXK0; A0A3Q7GB69; A0A3Q7FWE8	A0A3Q7JD76 [87-94]; A0A3Q7EXK0 [77-84]; A0A3Q7GB69 [113-120]; A0A3Q7FWE8 [67-74]		0	1063.61	0.899	-0.15	0.455569	0.03	105.3	94.7	0.4	0.38	3821.6	4259.8	3735	4102.3	3921.7	4236.1	3185.6	3590.8	3076.1	3518.2	3115.4	3615	Shared	High	High	High	High	High	High	High	High	High	High	High	High	High
	FALSE	High	[K].QASHLLK.[Y]	1xTMT6plex [K7]; 1xTMT6plex [N-Term]	FALSE	0.00349174	0.00037053	2	2	34	A0A3Q7EXK0; A0A3Q7FWE8	A0A3Q7EXK0 [114-120]; A0A3Q7FWE8 [104-110]		0	1254.79	0.857	-0.22	0.481069	3.67	107.7	92.3	0.9	4.4	4120.5	4597.1	4049.6	4482.7	4462.7	4888.4	3199.8	3848.6	3096.2	3747	3401.3	4085.8	Shared	High	High	High	High	High	High	High	High	High	High	High	High	High
	FALSE	High	[K].VLITAPGK.[G]	1xTMT6plex [K8]; 1xTMT6plex [N-Term]	FALSE	0.00582688	0.000616931	2	2	12	A0A3Q7EXK0; A0A3Q7FWE8	A0A3Q7EXK0 [192-199]; A0A3Q7FWE8 [182-189]		0	1256.83	0.842	-0.25	0.476788	2.83	108.6	91.4	1.35	1.35	2724.6	3013.3	1671.7	1831.7	1605	1692.7	2156.3	2519.6	1244.8	1444.3	1207.1	1393.5	Shared	High	High	High	High	High	High	High	High	High	High	High	High	High
	FALSE	High	[K].HIQAGAK.[K]	1xTMT6plex [K7]; 1xTMT6plex [N-Term]	FALSE	0.00609894	0.000691196	4	5	25	A0A3Q7JD76; A0A3Q7EXK0; A0A3Q7GB69; A0A3Q7FWE8	A0A3Q7JD76 [194-200]; A0A3Q7EXK0 [184-190]; A0A3Q7GB69 [220-226]; A0A3Q7FWE8 [174-180]		0	1182.74	0.84	-0.25	0.480453	3.57	108.7	91.3	1.21	2.19	1931.1	2054.3	2224.5	2389.9	2017.9	2199.8	1480.5	1721.9	1671.6	1956.6	1495.8	1750.3	Shared	High	High	High	High	High	High	High	High	High	High	High	High	High
	FALSE	High	[K].LNGIALR.[V]	1xDeamidated [N2]; 1xTMT6plex [N-Term]	FALSE	0.00803191	0.000851299	4	5	45	A0A3Q7JD76; A0A3Q7EXK0; A0A3Q7GB69; A0A3Q7FWE8	A0A3Q7JD76 [313-319]; A0A3Q7EXK0 [301-307]; A0A3Q7GB69 [339-345]; A0A3Q7FWE8 [291-297]		0	986.62	0.876	-0.19	0.47252	1.69	106.6	93.4	0.23	1.84	5494.4	5995.7	5722.1	6182.7	5772.1	6292.8	4458.4	4946.3	4624.8	5113.2	4726.3	5134.3	Shared	High	High	High	High	High	High	High	High	High	High	High	High	High
	FALSE	High	[K].LNGIALR.[V]	1xTMT6plex [N-Term]	FALSE	0.0158758	0.00174482	4	5	8	A0A3Q7JD76; A0A3Q7EXK0; A0A3Q7GB69; A0A3Q7FWE8	A0A3Q7JD76 [313-319]; A0A3Q7EXK0 [301-307]; A0A3Q7GB69 [339-345]; A0A3Q7FWE8 [291-297]		0	985.636	0.702	-0.51	0.473217	2.89	117.5	82.5	17.94	20.65	938.9	1322	837.5	1199.9	914.9	1302.5	596.7	903.4	536.5	833.5	533.4	836.8	Shared	High	High	High	High	High	High	High	High	High	High	High	High	High
	FALSE	High	[R].LLDASHR.[D]	1xTMT6plex [N-Term]	FALSE	0.0240834	0.0023572	4	5	14	A0A3Q7JD76; A0A3Q7EXK0; A0A3Q7GB69; A0A3Q7FWE8	A0A3Q7JD76 [273-279]; A0A3Q7EXK0 [261-267]; A0A3Q7GB69 [299-305]; A0A3Q7FWE8 [251-257]		0	1040.61	0.973	-0.04	0.758538	5.61	101.4	98.6	0.48	5.82	1782.8	1937.6	1941.1	2055	2195.6	2415.3	1651.5	1727.5	1621.8	1932.2	2142.4	2110	Shared	High	High	High	High	High	High	High	High	High	High	High	High	High
	FALSE	High	[R].NPINLPWK.[D]	1xDeamidated [N4]; 1xTMT6plex [K8]; 1xTMT6plex [N-Term]	FALSE	0.0384017	0.00325223	1	1	2	A0A3Q7EXK0	A0A3Q7EXK0 [154-161]		0	1440.86	0.915	-0.13	0.619254	8.81	104.4	95.6	5.35	3.05			280.8	287.1	238.8	240			222.9	266.8	187.9	219.9		Not Found	High	High	Not Found	Not Found	High	High	High	High	Not Found	Not Found	High	High
FALSE	High	Master Protein	P17340	Plastocyanin, chloroplastic OS=Solanum lycopersicum OX=4081 GN=PETE PE=2 SV=1	0	FALSE	146.226	41	4	874	4	4	170	17	5.2	36257	4	0	0.908	-0.14	0.0789803	0.426745	2.04	104.8	95.2	1.47	3.41	2	2	High	High	High	High	High	High	High	High	High	High	High	High	High	High	High	1
	Checked	Confidence	Annotated Sequence	Modifications	Contaminant	Qvality PEP	Qvality q-value	# Protein Groups	# Proteins	# PSMs	Master Protein Accessions	Positions in Master Proteins	Modifications in Master Proteins	# Missed Cleavages	Theo. MH+ [Da]	Abundance Ratio: (Sample) / (Control)	Abundance Ratio (log2): (Sample) / (Control)	Abundance Ratio Adj. P-Value: (Sample) / (Control)	Abundance Ratio Variability [%]: (Sample) / (Control)	Abundances (Grouped): Control	Abundances (Grouped): Sample	Abundances (Grouped) CV [%]: Control	Abundances (Grouped) CV [%]: Sample	Abundance: F1: 126, Control, Controllo, 1	Abundance: F1: 127, Control, Controllo, 2	Abundance: F2: 126, Control, Controllo, 1	Abundance: F2: 127, Control, Controllo, 2	Abundance: F3: 126, Control, Controllo, 1	Abundance: F3: 127, Control, Controllo, 2	Abundance: F1: 128, Sample, Triacontanolo Spray, 1	Abundance: F1: 129, Sample, Triacontanolo Spray, 2	Abundance: F2: 128, Sample, Triacontanolo Spray, 1	Abundance: F2: 129, Sample, Triacontanolo Spray, 2	Abundance: F3: 128, Sample, Triacontanolo Spray, 1	Abundance: F3: 129, Sample, Triacontanolo Spray, 2	Quan Info	Found in File: [F1]	Found in File: [F2]	Found in File: [F3]	Found in Sample: [S1] F1: 126, Control, Controllo, 1	Found in Sample: [S4] F1: 127, Control, Controllo, 2	Found in Sample: [S2] F2: 126, Control, Controllo, 1	Found in Sample: [S7] F2: 127, Control, Controllo, 2	Found in Sample: [S3] F3: 126, Control, Controllo, 1	Found in Sample: [S10] F3: 127, Control, Controllo, 2	Found in Sample: [S5] F1: 128, Sample, Triacontanolo Spray, 1	Found in Sample: [S6] F1: 129, Sample, Triacontanolo Spray, 2	Found in Sample: [S8] F2: 128, Sample, Triacontanolo Spray, 1	Found in Sample: [S9] F2: 129, Sample, Triacontanolo Spray, 2
	FALSE	High	[K].ISMSEEDLLNAAGETYSVTLSEK.[G]	1xOxidation [M3]; 1xTMT6plex [K23]; 1xTMT6plex [N-Term]	FALSE	1.96965e-11	3.23444e-05	1	1	75	P17340	P17340 [126-148]		0	2961.5	1.001	0	0.829038	0.28	100	100	3.26	3	2908.1	3090.6	3468.6	3620	3275.1	3454.7	2807.6	3037.7	3174.7	3438.3	2927.4	3245.2		High	High	High	High	High	High	High	High	High	High	High	High	High
	FALSE	High	[K].ISMSEEDLLNAAGETYSVTLSEK.[G]	1xDeamidated [N10]; 1xTMT6plex [K23]; 1xTMT6plex [N-Term]	FALSE	7.74804e-08	3.23444e-05	1	1	22	P17340	P17340 [126-148]		0	2946.49	0.903	-0.15	0.530275	5.55	105.1	94.9	0.89	6.17	207.5	231.4	241.3	263.2	74.2	74	188.3	185.2	195.2	215.5	63	65.9		High	High	High	High	High	High	High	High	High	High	High	High	High
	FALSE	High	[K].ISMSEEDLLNAAGETYSVTLSEK.[G]	1xTMT6plex [K23]; 1xTMT6plex [N-Term]	FALSE	1.86573e-13	3.23444e-05	1	1	399	P17340	P17340 [126-148]		0	2945.51	0.862	-0.21	0.487194	4.38	107.4	92.6	0.77	4.95	13474.2	14462	12699.9	13753.7	12595.3	13645.3	10896.9	11475.6	10328.2	10928	10326.7	10960.3		High	High	High	High	High	High	High	High	High	High	High	High	High
	FALSE	High	[K].GTYTFYCAPHQGAGMVGK.[V]	1xCarbamidomethyl [C7]; 1xTMT6plex [K18]; 1xTMT6plex [N-Term]	FALSE	5.51361e-08	3.23444e-05	1	1	8	P17340	P17340 [149-166]		0	2403.2	0.62	-0.69	0.461033	0.83	123.4	76.6	0.08	0.72	473.9	482.5	654.4	725.6	675.4	789.5	260.8	299.2	356	420.1	424.3	489.3		High	High	High	High	High	High	High	High	High	High	High	High	High
	FALSE	High	[K].GTYTFYCAPHQGAGMVGK.[V]	1xCarbamidomethyl [C7]; 1xOxidation [M15]; 1xTMT6plex [K18]; 1xTMT6plex [N-Term]	FALSE	2.07991e-07	3.23444e-05	1	1	11	P17340	P17340 [149-166]		0	2419.19	0.827	-0.27	0.499959	6.09	109.4	90.6	4.22	1.58	980.1	1045.8	817.2	841.4	577.3	508.4	744.5	850.7	594.5	689.9	365	415.1		High	High	High	High	High	High	High	High	High	High	High	High	High
	FALSE	High	[K].NNAGFPHNVVFDEDEIPAGVDASK.[I]	1xTMT6plex [K24]; 1xTMT6plex [N-Term]	FALSE	4.51557e-12	3.23444e-05	1	1	119	P17340	P17340 [102-125]		0	3000.51	0.878	-0.19	0.494575	4	106.5	93.5	0.46	3.35	5219.2	5710.3	4952.2	5528.6	4827.5	5298.7	4316.7	4600.7	4093.8	4453.1	3993.5	4325.3		High	High	High	High	High	High	High	High	High	High	High	High	High
	FALSE	High	[K].NNAGFPHNVVFDEDEIPAGVDASK.[I]	1xDeamidated [N]; 1xTMT6plex [K24]; 1xTMT6plex [N-Term]	FALSE	4.90627e-12	3.23444e-05	1	1	142	P17340	P17340 [102-125]		0	3001.49	0.978	-0.03	0.486863	0.51	101.1	98.9	3.16	2.68	6486.6	6731.5	6084.5	6441.6	6014.5	6290.5	5789.7	6354.2	5474.7	5953.1	5373.7	5861.6		High	High	High	High	High	High	High	High	High	High	High	High	High
	FALSE	High	[K].NNAGFPHNVVFDEDEIPAGVDASK.[I]	2xDeamidated [N]; 1xTMT6plex [K24]; 1xTMT6plex [N-Term]	FALSE	7.97319e-11	3.23444e-05	1	1	77	P17340	P17340 [102-125]		0	3002.48	1.06	0.08	0.50984	2.48	97.1	102.9	4.62	2.26	2474.6	2555.9	1792.4	1795.6	1487.4	1536.1	2365.5	2580	1710.7	1868.1	1426.8	1592.3		High	High	High	High	High	High	High	High	High	High	High	High	High
	FALSE	High	[K].NNAGFPHNVVFDEDEIPAGVDASK.[I]	3xDeamidated [N1; N2; N8]; 1xTMT6plex [K24]; 1xTMT6plex [N-Term]	FALSE	1.20381e-05	8.47799e-05	1	1	3	P17340	P17340 [102-125]		0	3003.46	1.218	0.28	0.554416	12.23	90.2	109.8	2.57	9.07			59.8	70	82	77.9			66.5	98	77.9	87.9		Not Found	High	High	Not Found	Not Found	High	High	High	High	Not Found	Not Found	High	High
	FALSE	High	[K].ISMSEEDLLNAAGETYSVTLSEK.[G]	1xDeamidated [N10]; 1xOxidation [M3]; 1xTMT6plex [K23]; 1xTMT6plex [N-Term]	FALSE	3.54974e-05	8.47799e-05	1	1	12	P17340	P17340 [126-148]		0	2962.49	0.937	-0.09	0.522749	3.07	103.2	96.8	1	1.92	43.4	50.1	168.3	186.5	334.9	357.7	40.3	49.7	152.7	162.9	276.6	303.3		High	High	High	High	High	High	High	High	High	High	High	High	High
	FALSE	High	[K].GTYTFYCAPHQGAGMVGKVTVN.[-]	1xCarbamidomethyl [C7]; 1xTMT6plex [K18]; 1xTMT6plex [N-Term]	FALSE	0.000101505	8.47799e-05	1	1	3	P17340	P17340 [149-170]		1	2816.43	1.389	0.47	0.523612	10.05	83.7	116.3	12.04	21.48	33.9	43.2	42.9	55.6	18.2	30.3	40	59	45.8	81.2	26.7	40.3		High	High	High	High	High	High	High	High	High	High	High	High	High
	FALSE	High	[K].GTYTFYCAPHQGAGMVGK.[V]	1xCarbamidomethyl [C7]; 1xDeamidated [Q11]; 1xOxidation [M15]; 1xTMT6plex [K18]; 1xTMT6plex [N-Term]	FALSE	2.26447e-05	8.47799e-05	1	1	2	P17340	P17340 [149-166]		0	2420.18	0.722	-0.47	0.482994	7.66	116.1	83.9	3.5	3.8					367.7	382.8					231.3	276.4		Not Found	Not Found	High	Not Found	Not Found	Not Found	Not Found	High	High	Not Found	Not Found	Not Found	Not Found
	FALSE	High	[K].GTYTFYCAPHQGAGMVGK.[V]	1xCarbamidomethyl [C7]; 1xDeamidated [Q11]; 1xTMT6plex [K18]; 1xTMT6plex [N-Term]	FALSE	7.46733e-06	8.47799e-05	1	1	1	P17340	P17340 [149-166]		0	2404.18	0.617	-0.7	0.470942	2.83	123.7	76.3	0.91	3.61			209	231.4					115.9	138.4				Not Found	High	Not Found	Not Found	Not Found	High	High	Not Found	Not Found	Not Found	Not Found	High	High
FALSE	High	Master Protein	A0A3Q7EQ38	Glycinamide ribonucleotide synthetase OS=Solanum lycopersicum OX=4081 PE=3 SV=1	0	FALSE	504.531	45	50	813	39	39	1265	135	5.43	23926	50	15	0.998	0	0.822619	0.886282	1.05	100.1	99.9	0.15	0.84	2	2	High	High	High	High	High	High	High	High	High	High	High	High	High	High	High	1
	Checked	Confidence	Annotated Sequence	Modifications	Contaminant	Qvality PEP	Qvality q-value	# Protein Groups	# Proteins	# PSMs	Master Protein Accessions	Positions in Master Proteins	Modifications in Master Proteins	# Missed Cleavages	Theo. MH+ [Da]	Abundance Ratio: (Sample) / (Control)	Abundance Ratio (log2): (Sample) / (Control)	Abundance Ratio Adj. P-Value: (Sample) / (Control)	Abundance Ratio Variability [%]: (Sample) / (Control)	Abundances (Grouped): Control	Abundances (Grouped): Sample	Abundances (Grouped) CV [%]: Control	Abundances (Grouped) CV [%]: Sample	Abundance: F1: 126, Control, Controllo, 1	Abundance: F1: 127, Control, Controllo, 2	Abundance: F2: 126, Control, Controllo, 1	Abundance: F2: 127, Control, Controllo, 2	Abundance: F3: 126, Control, Controllo, 1	Abundance: F3: 127, Control, Controllo, 2	Abundance: F1: 128, Sample, Triacontanolo Spray, 1	Abundance: F1: 129, Sample, Triacontanolo Spray, 2	Abundance: F2: 128, Sample, Triacontanolo Spray, 1	Abundance: F2: 129, Sample, Triacontanolo Spray, 2	Abundance: F3: 128, Sample, Triacontanolo Spray, 1	Abundance: F3: 129, Sample, Triacontanolo Spray, 2	Quan Info	Found in File: [F1]	Found in File: [F2]	Found in File: [F3]	Found in Sample: [S1] F1: 126, Control, Controllo, 1	Found in Sample: [S4] F1: 127, Control, Controllo, 2	Found in Sample: [S2] F2: 126, Control, Controllo, 1	Found in Sample: [S7] F2: 127, Control, Controllo, 2	Found in Sample: [S3] F3: 126, Control, Controllo, 1	Found in Sample: [S10] F3: 127, Control, Controllo, 2	Found in Sample: [S5] F1: 128, Sample, Triacontanolo Spray, 1	Found in Sample: [S6] F1: 129, Sample, Triacontanolo Spray, 2	Found in Sample: [S8] F2: 128, Sample, Triacontanolo Spray, 1	Found in Sample: [S9] F2: 129, Sample, Triacontanolo Spray, 2
	FALSE	High	[K].LSFSDIDEVILVGGSTR.[I]	1xTMT6plex [N-Term]	FALSE	5.13674e-10	3.23444e-05	1	1	21	A0A3Q7EQ38	A0A3Q7EQ38 [949-965]		0	2037.11	0.985	-0.02	0.725191	2.59	100.7	99.3	0.89	1.58	1206.4	1338.8	1205.4	1312.4	1079.7	1202.1	1112.7	1236	1109	1243	978.9	1083.8		High	High	High	High	High	High	High	High	High	High	High	High	High
	FALSE	High	[K].FEELCSDLLDR.[L]	1xCarbamidomethyl [C5]; 1xTMT6plex [N-Term]	FALSE	1.79133e-07	3.23444e-05	2	3	17	A0A3Q7EQ38; A0A3Q7ITL4	A0A3Q7EQ38 [925-935]; A0A3Q7ITL4 [353-363]		0	1625.8	1.044	0.06	0.650199	5.28	97.8	102.2	10.51	5.49	644.2	819.3	1008.7	1255.2	749.1	957.2	631.9	784.8	981.3	1174.6	752.2	927.3	Shared	High	High	High	High	High	High	High	High	High	High	High	High	High
	FALSE	High	[K].FDIDANGILSVTAIDK.[G]	1xDeamidated [N6]; 1xTMT6plex [K16]; 1xTMT6plex [N-Term]	FALSE	3.10885e-11	3.23444e-05	1	1	19	A0A3Q7EQ38	A0A3Q7EQ38 [1096-1111]		0	2151.19	1.113	0.15	0.510215	4.09	94.6	105.4	0.5	3.4	1702.2	1918.1	1807.7	1961.5	1402.7	1541	1786.5	1896.5	1850.9	2020.7	1483.8	1614.7		High	High	High	High	High	High	High	High	High	High	High	High	High
	FALSE	High	[K].EAISGGSTQTMK.[D]	1xOxidation [M11]; 1xTMT6plex [K12]; 1xTMT6plex [N-Term]	FALSE	8.52477e-07	3.23444e-05	1	1	15	A0A3Q7EQ38	A0A3Q7EQ38 [1194-1205]		0	1683.9	1.135	0.18	0.496561	3.51	93.7	106.3	0.85	4.2	1101.6	1240.4	1304.4	1438.5	887.2	982.2	1141.2	1394.7	1311.9	1528.7	899.1	1083.7		High	High	High	High	High	High	High	High	High	High	High	High	High
	FALSE	High	[K].EAISGGSTQTMK.[D]	1xTMT6plex [K12]; 1xTMT6plex [N-Term]	FALSE	6.92509e-10	3.23444e-05	1	1	21	A0A3Q7EQ38	A0A3Q7EQ38 [1194-1205]		0	1667.9	0.972	-0.04	0.768187	6.2	101.4	98.6	2.7	3.21	1400.7	1563.8	1709.6	1920	1720.1	1963	1317.6	1412.2	1538.8	1707.8	1605.3	1737.2		High	High	High	High	High	High	High	High	High	High	High	High	High
	FALSE	High	[K].VVGIDLGTTNSAVAAMEGGKPTIVTNAEGQR.[T]	1xDeamidated [N]; 1xOxidation [M16]; 1xTMT6plex [K20]; 1xTMT6plex [N-Term]	FALSE	4.28075e-08	3.23444e-05	1	1	7	A0A3Q7EQ38	A0A3Q7EQ38 [601-631]		0	3531.87	1.114	0.16	0.477287	2.19	94.6	105.4	3.6	1.51			160.6	171	205.1	208			173	184.6	192.7	222.4		Not Found	High	High	Not Found	Not Found	High	High	High	High	Not Found	Not Found	High	High
	FALSE	High	[K].VVGIDLGTTNSAVAAMEGGKPTIVTNAEGQR.[T]	1xOxidation [M16]; 1xTMT6plex [K20]; 1xTMT6plex [N-Term]	FALSE	5.09362e-11	3.23444e-05	1	1	8	A0A3Q7EQ38	A0A3Q7EQ38 [601-631]		0	3530.89	1.164	0.22	0.497776	5.22	92.4	107.6	6.11	1.13	240.7	240.3	207.5	202.5	256.3	273	247	267.4	206.6	245.7	287.9	312.7		High	High	High	High	High	High	High	High	High	High	High	High	High
	FALSE	High	[K].VVGIDLGTTNSAVAAMEGGKPTIVTNAEGQR.[T]	1xDeamidated [N10]; 1xTMT6plex [K20]; 1xTMT6plex [N-Term]	FALSE	4.07175e-10	3.23444e-05	1	1	2	A0A3Q7EQ38	A0A3Q7EQ38 [601-631]		0	3515.88	1.038	0.05	0.638767	4.19	98.1	101.9	4.55	0.55	254.5	277.2	323.8	312.1			236	265.6	298.8	336.9				High	High	Not Found	High	High	High	High	Not Found	Not Found	High	High	High	High
	FALSE	High	[K].VVGIDLGTTNSAVAAMEGGKPTIVTNAEGQR.[T]	1xTMT6plex [K20]; 1xTMT6plex [N-Term]	FALSE	1.38912e-16	3.23444e-05	1	1	10	A0A3Q7EQ38	A0A3Q7EQ38 [601-631]		0	3514.89	0.931	-0.1	0.504543	2.44	103.5	96.5	2.42	0.1	1049.7	1126.2	496.5	533.3	1857.4	1884.8	904	1017	402.4	475.3	1526.8	1702.1		High	High	High	High	High	High	High	High	High	High	High	High	High
	FALSE	High	[K].MELSSLTQTNISLPFITATADGPK.[H]	1xTMT6plex [K24]; 1xTMT6plex [N-Term]	FALSE	8.1077e-10	3.23444e-05	1	1	6	A0A3Q7EQ38	A0A3Q7EQ38 [891-914]		0	2993.63	0.926	-0.11	0.477881	1.45	103.8	96.2	0.46	0.92	962.6	1011.1	773.8	844.8	904.1	1008.3	778.4	909.1	650.2	746	788.1	914.7		High	High	High	High	High	High	High	High	High	High	High	High	High
	FALSE	High	[K].LEEAEQVAPSVK.[V]	1xTMT6plex [K12]; 1xTMT6plex [N-Term]	FALSE	3.24225e-07	3.23444e-05	1	1	7	A0A3Q7EQ38	A0A3Q7EQ38 [436-447]		0	1758	1.034	0.05	0.502918	1.22	98.3	101.7	2.21	1.05	358.9	403.6	443.1	513.7	298.4	333.8	323.8	378.8	448.2	500.9	285.3	332.1		High	High	High	High	High	High	High	High	High	High	High	High	High
	FALSE	High	[K].GPDGNDVIDADFTDSK.[-]	1xTMT6plex [K16]; 1xTMT6plex [N-Term]	FALSE	1.20248e-09	3.23444e-05	1	1	21	A0A3Q7EQ38	A0A3Q7EQ38 [1250-1265]		0	2124.05	1.028	0.04	0.769868	6.07	98.6	101.4	2.88	2.91	981.7	1108.7	1047.5	1178.8	1171	1338.4	946.1	1052	1067.6	1121.7	1150.4	1250.3		High	High	High	High	High	High	High	High	High	High	High	High	High
	FALSE	High	[K].GPDGNDVIDADFTDSK.[-]	1xDeamidated [N5]; 1xTMT6plex [K16]; 1xTMT6plex [N-Term]	FALSE	2.77975e-10	3.23444e-05	1	1	28	A0A3Q7EQ38	A0A3Q7EQ38 [1250-1265]		0	2125.03	1.064	0.09	0.476788	0.93	96.9	103.1	0.59	1.47	1023.7	1093.7	1055.3	1176	815.6	899.5	976.2	1132.1	1024.5	1194.1	800.9	904.1		High	High	High	High	High	High	High	High	High	High	High	High	High
	FALSE	High	[K].KQDITITGASTLPGDEVER.[M]	1xTMT6plex [K1]; 1xTMT6plex [N-Term]	FALSE	8.77037e-12	3.23444e-05	1	1	29	A0A3Q7EQ38	A0A3Q7EQ38 [1116-1134]		1	2488.37	1.005	0.01	0.671602	0.72	99.7	100.3	1.01	0.32	1443.1	1574.4	1463.7	1577.1	1566.4	1679.1	1598.5	1265.2	1341.7	1517	1413.5	1607.9		High	High	High	High	High	High	High	High	High	High	High	High	High
	FALSE	High	[R].VGDGDTGPNTGGMGAYSPAPVLTK.[E]	1xTMT6plex [K24]; 1xTMT6plex [N-Term]	FALSE	1.4614e-09	3.23444e-05	1	1	1	A0A3Q7EQ38	A0A3Q7EQ38 [299-322]		0	2720.4	0.982	-0.03	0.9089	9.75	100.9	99.1	0.08	9.2			279.1	305.4					268	267				Not Found	High	Not Found	Not Found	Not Found	High	High	Not Found	Not Found	Not Found	Not Found	High	High
	FALSE	High	[R].VGDGDTGPNTGGMGAYSPAPVLTK.[E]	1xOxidation [M13]; 1xTMT6plex [K24]; 1xTMT6plex [N-Term]	FALSE	2.82702e-08	3.23444e-05	1	1	5	A0A3Q7EQ38	A0A3Q7EQ38 [299-322]		0	2736.39	1.067	0.09	0.65612	7.88	96.8	103.2	1.9	5.61	146.4	155.7	135	132.2	83.6	92.1	132.4	167.1	122.1	150.6	80.4	90.5		High	High	High	High	High	High	High	High	High	High	High	High	High
	FALSE	High	[R].IINEPTAASLAYGFEK.[K]	1xTMT6plex [K16]; 1xTMT6plex [N-Term]	FALSE	4.64926e-11	3.23444e-05	2	3	11	A0A3Q7EQ38; A0A3Q7ITL4	A0A3Q7EQ38 [793-808]; A0A3Q7ITL4 [221-236]		0	2182.22	0.927	-0.11	0.50031	2.78	103.8	96.2	1.78	4.44	2087.6	2163.5	1504.6	1567.8	1893.8	2044.2	1720.7	1877.1	1302.1	1432.3	1645.7	1736.4	Shared	High	High	High	High	High	High	High	High	High	High	High	High	High
	FALSE	High	[R].LESDLVEILLAACHGK.[L]	1xCarbamidomethyl [C13]; 1xTMT6plex [K16]; 1xTMT6plex [N-Term]	FALSE	1.40219e-08	3.23444e-05	1	1	1	A0A3Q7EQ38	A0A3Q7EQ38 [385-400]		0	2226.26	0.95	-0.07	0.721338	8.71	102.6	97.4	3.97	4.33			377.7	390.3					310	374				Not Found	High	Not Found	Not Found	Not Found	High	High	Not Found	Not Found	Not Found	Not Found	High	High
	FALSE	High	[K].VFHAGTAFDADGNFIATGGR.[V]	1xTMT6plex [N-Term]	FALSE	2.92243e-08	3.23444e-05	1	1	2	A0A3Q7EQ38	A0A3Q7EQ38 [448-467]		0	2253.12	0.994	-0.01	0.88365	2.61	100.3	99.7	0.78	1.71	138.8	148.4	142.5	155.6			130.2	142.8	121.8	150.3				High	High	Not Found	High	High	High	High	Not Found	Not Found	High	High	High	High
	FALSE	High	[R].GKFEELCSDLLDR.[L]	1xCarbamidomethyl [C7]; 1xTMT6plex [K2]; 1xTMT6plex [N-Term]	FALSE	2.60223e-07	3.23444e-05	1	1	6	A0A3Q7EQ38	A0A3Q7EQ38 [923-935]		1	2040.08	0.965	-0.05	0.455569	0.18	101.8	98.2	4.04	4.2	396.3	400.1	1052	1086.9	699.2	700.9	357.3	402.6	931.3	995.8	590.3	633.1		High	High	High	High	High	High	High	High	High	High	High	High	High
	FALSE	High	[K].DAMAALNQEVMQLGQSLYNQPGAAPGAGPAPGGADGPSESSSGK.[G]	1xTMT6plex [K44]; 1xTMT6plex [N-Term]	FALSE	1.44835e-14	3.23444e-05	1	1	11	A0A3Q7EQ38	A0A3Q7EQ38 [1206-1249]		0	4642.26	0.914	-0.13	0.609352	8.52	104.5	95.5	3.2	4.92	811	941	570.7	659.4	683.6	754.4	733.9	774.3	492.3	538.4	596.2	623.2		High	High	High	High	High	High	High	High	High	High	High	High	High
	FALSE	High	[K].DAMAALNQEVMQLGQSLYNQPGAAPGAGPAPGGADGPSESSSGK.[G]	1xDeamidated [Q20]; 1xTMT6plex [K44]; 1xTMT6plex [N-Term]	FALSE	1.47357e-09	3.23444e-05	1	1	1	A0A3Q7EQ38	A0A3Q7EQ38 [1206-1249]		0	4643.24	0.972	-0.04	0.523477	1.35	101.4	98.6	0.75	0.55	132	142.7					116.5	133.4						High	Not Found	Not Found	High	High	Not Found	Not Found	Not Found	Not Found	High	High	Not Found	Not Found
	FALSE	High	[K].DAMAALNQEVMQLGQSLYNQPGAAPGAGPAPGGADGPSESSSGK.[G]	1xOxidation [M]; 1xTMT6plex [K44]; 1xTMT6plex [N-Term]	FALSE	1.48625e-07	3.23444e-05	1	1	6	A0A3Q7EQ38	A0A3Q7EQ38 [1206-1249]		0	4658.25	0.991	-0.01	0.667387	1.18	100.5	99.5	1.83	0.71	269.7	301.6	194.1	198.5	69.7	69.3	246.3	275.2	175.6	206.6	55.4	65.8		High	High	High	High	High	High	High	High	High	High	High	High	High
	FALSE	High	[K].DAMAALNQEVMQLGQSLYNQPGAAPGAGPAPGGADGPSESSSGK.[G]	1xDeamidated [Q]; 1xOxidation [M]; 1xTMT6plex [K44]; 1xTMT6plex [N-Term]	FALSE	7.71494e-09	3.23444e-05	1	1	3	A0A3Q7EQ38	A0A3Q7EQ38 [1206-1249]		0	4659.23	1.005	0.01	0.561146	0.37	99.7	100.3	0.41	0.06	118	133.9	236.4	251.6			121.8	139.3	195.4	220.6				High	High	Not Found	High	High	High	High	Not Found	Not Found	High	High	High	High
	FALSE	High	[K].QDITITGASTLPGDEVER.[M]	1xTMT6plex [N-Term]	FALSE	5.8897e-11	3.23444e-05	1	1	8	A0A3Q7EQ38	A0A3Q7EQ38 [1117-1134]		0	2131.11	1.031	0.04	0.567401	2.4	98.5	101.5	8.62	6.34	190.1	216.1	128.5	165.5	111.6	136.9	171.7	186.9	115.8	153.1	109.1	138.4		High	High	High	High	High	High	High	High	High	High	High	High	High
	FALSE	High	[R].QAVVNPENTFFSVK.[R]	1xTMT6plex [K14]; 1xTMT6plex [N-Term]	FALSE	3.32312e-09	3.23444e-05	1	1	15	A0A3Q7EQ38	A0A3Q7EQ38 [654-667]		0	2038.14	0.92	-0.12	0.573129	6.18	104.2	95.8	4.43	1.46	1542.1	1620.7	766.3	769.4	571.9	584	1308.3	1480.9	596.5	695.5	463	538.4		High	High	High	High	High	High	High	High	High	High	High	High	High
	FALSE	High	[K].AVVTVPAYFNDSQR.[T]	1xTMT6plex [N-Term]	FALSE	4.19337e-07	3.23444e-05	2	3	34	A0A3Q7EQ38; A0A3Q7ITL4	A0A3Q7EQ38 [763-776]; A0A3Q7ITL4 [191-204]		0	1795.95	0.976	-0.03	0.470942	0.19	101.2	98.8	1.97	2.15	978.4	1053	963.2	1082.4	986.7	1104.9	906.4	1053.1	860.4	1006.5	864	1012.4	Shared	High	High	High	High	High	High	High	High	High	High	High	High	High
	FALSE	High	[K].AVVTVPAYFNDSQR.[T]	1xDeamidated [N/Q]; 1xTMT6plex [N-Term]	FALSE	1.13478e-08	3.23444e-05	2	3	21	A0A3Q7EQ38; A0A3Q7ITL4	A0A3Q7EQ38 [763-776]; A0A3Q7ITL4 [191-204]		0	1796.94	1.067	0.09	0.482688	1.35	96.8	103.2	1.53	2.81	811.4	905.5	658.5	704.2	806.8	942.6	796.7	927.8	633.5	776.3	783.4	932.6	Shared	High	High	High	High	High	High	High	High	High	High	High	High	High
	FALSE	High	[K].SEVFSTAADGQTSVEINVLQGER.[E]	1xTMT6plex [N-Term]	FALSE	2.36414e-11	3.23444e-05	2	3	81	A0A3Q7EQ38; A0A3Q7ITL4	A0A3Q7EQ38 [1043-1065]; A0A3Q7ITL4 [471-493]		0	2666.35	1.118	0.16	0.522749	5.05	94.4	105.6	1.07	3.75	658	707.8	505.5	546.2	472.1	502.6	655.1	781	502.5	606.2	456.2	549.5	Shared	High	High	High	High	High	High	High	High	High	High	High	High	High
	FALSE	High	[K].SEVFSTAADGQTSVEINVLQGER.[E]	1xDeamidated [Q11]; 1xTMT6plex [N-Term]	FALSE	1.4437e-07	3.23444e-05	2	3	12	A0A3Q7EQ38; A0A3Q7ITL4	A0A3Q7EQ38 [1043-1065]; A0A3Q7ITL4 [471-493]		0	2667.33																					Shared	High	High	High	High	High	High	High	High	High	High	High	High	High
	FALSE	High	[K].NQADSVVYQTEK.[Q]	1xDeamidated [N/Q]; 1xTMT6plex [K12]; 1xTMT6plex [N-Term]	FALSE	2.08829e-08	3.23444e-05	1	1	7	A0A3Q7EQ38	A0A3Q7EQ38 [1157-1168]		0	1840.97	1.027	0.04	0.650199	3.13	98.7	101.3	2.03	0.95	427.1	453.3	375.8	374.5	355	390.8	393.7	453.2	339.8	370.8	334.1	399.2		High	High	High	High	High	High	High	High	High	High	High	High	High
	FALSE	High	[K].NQADSVVYQTEK.[Q]	1xTMT6plex [K12]; 1xTMT6plex [N-Term]	FALSE	9.41508e-09	3.23444e-05	1	1	21	A0A3Q7EQ38	A0A3Q7EQ38 [1157-1168]		0	1839.99	1.019	0.03	0.676872	2.49	99.1	100.9	0.62	3	798.5	918.9	1147.2	1192.6	925.7	997.6	790.1	859	997.6	1134.4	879.4	954.6		High	High	High	High	High	High	High	High	High	High	High	High	High
	FALSE	High	[K].RDEGIDLLK.[D]	1xTMT6plex [K9]; 1xTMT6plex [N-Term]	FALSE	4.71231e-05	8.47799e-05	1	1	10	A0A3Q7EQ38	A0A3Q7EQ38 [866-874]		1	1516.91	0.959	-0.06	0.470942	0.36	102.1	97.9	3.79	4.13	1765.9	1840	1166.3	1235.4	1051.5	1083.1	1555	1650.2	1074.4	1124.4	917.1	1008.4		High	High	High	High	High	High	High	High	High	High	High	High	High
	FALSE	High	[K].QVSYNVIRDENGNVK.[L]	1xDeamidated [N11]; 1xTMT6plex [K15]; 1xTMT6plex [N-Term]	FALSE	1.15483e-05	8.47799e-05	1	1	1	A0A3Q7EQ38	A0A3Q7EQ38 [683-697]		1	2194.19	1.05	0.07	0.804328	12.41	97.5	102.5	11.6	0.2					406.8	377.5					360.4	409.4		Not Found	Not Found	High	Not Found	Not Found	Not Found	Not Found	High	High	Not Found	Not Found	Not Found	Not Found
	FALSE	High	[R].KMNEVDEESK.[Q]	2xTMT6plex [K1; K10]; 1xTMT6plex [N-Term]	FALSE	4.057e-06	8.47799e-05	1	1	10	A0A3Q7EQ38	A0A3Q7EQ38 [673-682]		1	1896.04	0.929	-0.11	0.470942	0.5	103.7	96.3	3.07	3.55	2053.2	2147.2	1036	1093.4	1455.1	1531.7	1754.8	1895.6	880.4	944.9	1312.4	1409.5		High	High	High	High	High	High	High	High	High	High	High	High	High
	FALSE	High	[K].KQDITITGASTLPGDEVER.[M]	1xDeamidated [Q2]; 1xTMT6plex [K1]; 1xTMT6plex [N-Term]	FALSE	0.000192889	8.47799e-05	1	1	1	A0A3Q7EQ38	A0A3Q7EQ38 [1116-1134]		1	2489.35	0.951	-0.07	0.493499	1.27	102.5	97.5	4.24	3.03			119.5	138.7					105	124.4				Not Found	High	Not Found	Not Found	Not Found	High	High	Not Found	Not Found	Not Found	Not Found	High	High
	FALSE	High	[R].TTPSVVAYTK.[SN]	1xTMT6plex [K10]; 1xTMT6plex [N-Term]	FALSE	3.39401e-06	8.47799e-05	2	3	12	A0A3Q7EQ38; A0A3Q7ITL4	A0A3Q7EQ38 [632-641]; A0A3Q7ITL4 [88-97]		0	1524.9	0.957	-0.06	0.745767	8.54	102.2	97.8	8.59	0.46	1563.2	1465.8	1424.9	1425.1	1170.1	1143	1262.9	1425.3	1172.8	1325.2	991.5	1121.9	Shared	High	High	High	High	High	High	High	High	High	High	High	High	High
	FALSE	High	[R].IPAVQELVK.[K]	1xTMT6plex [K9]; 1xTMT6plex [N-Term]	FALSE	0.00010495	8.47799e-05	1	1	28	A0A3Q7EQ38	A0A3Q7EQ38 [966-974]		0	1454.93	1.014	0.02	0.897713	7.32	99.3	100.7	3.38	3.6	2124.5	2438.1	2368.2	2699.2	2666.9	3002.4	2075.5	2249.4	2335.8	2492.4	2542.6	2729.3		High	High	High	High	High	High	High	High	High	High	High	High	High
	FALSE	High	[R].QAVVNPENTFFSVKR.[F]	1xTMT6plex [K14]; 1xTMT6plex [N-Term]	FALSE	0.000134793	8.47799e-05	1	1	1	A0A3Q7EQ38	A0A3Q7EQ38 [654-668]		1	2194.24	1.276	0.35	0.635751	25.14	87.9	112.1	0.61	24.24	494.8	545.1					489.2	785.5						High	Not Found	Not Found	High	High	Not Found	Not Found	Not Found	Not Found	High	High	Not Found	Not Found
	FALSE	High	[R].IVDWLAASFK.[R]	1xTMT6plex [K10]; 1xTMT6plex [N-Term]	FALSE	0.000400178	8.47799e-05	1	1	3	A0A3Q7EQ38	A0A3Q7EQ38 [856-865]		0	1607.96	1.025	0.04	0.518502	1.03	98.7	101.3	2.7	3.67	459	482.6	480.1	517.3	459.8	484.3	434.6	482	449.7	482.6	451.2	469.7		High	High	High	High	High	High	High	High	High	High	High	High	High
	FALSE	High	[K].QEGAPIVVK.[A]	1xTMT6plex [K9]; 1xTMT6plex [N-Term]	FALSE	0.000105829	8.47799e-05	1	1	8	A0A3Q7EQ38	A0A3Q7EQ38 [218-226]		0	1398.87	1.023	0.03	0.499376	0.7	98.9	101.1	0.9	1.56	857.5	889.7	921.9	989.3	685.9	747.4	757.8	861.3	876	1004.4	647.4	716.3		High	High	High	High	High	High	High	High	High	High	High	High	High
	FALSE	High	[K].MNEVDEESK.[Q]	1xDeamidated [N2]; 1xTMT6plex [K9]; 1xTMT6plex [N-Term]	FALSE	0.000246537	8.47799e-05	1	1	6	A0A3Q7EQ38	A0A3Q7EQ38 [674-682]		0	1539.76	1.035	0.05	0.720418	5.83	98.3	101.7	2.35	3.21	186.2	205.2	221.2	243.4	155.9	177.7	173.3	194.7	219.7	245.1	155.2	161.9		High	High	High	High	High	High	High	High	High	High	High	High	High
	FALSE	High	[K].MNEVDEESK.[Q]	1xTMT6plex [K9]; 1xTMT6plex [N-Term]	FALSE	1.72812e-05	8.47799e-05	1	1	19	A0A3Q7EQ38	A0A3Q7EQ38 [674-682]		0	1538.78	0.971	-0.04	0.774434	6.82	101.5	98.5	6.36	0.13	1884.6	2243.8	1637.9	1989.9	1074.6	1298	1772.8	1987.9	1524.9	1715.5	1009.5	1166.1		High	High	High	High	High	High	High	High	High	High	High	High	High
	FALSE	High	[K].MELSSLTQTNISLPFITATADGPK.[H]	1xOxidation [M1]; 1xTMT6plex [K24]; 1xTMT6plex [N-Term]	FALSE	3.54974e-05	8.47799e-05	1	1	1	A0A3Q7EQ38	A0A3Q7EQ38 [891-914]		0	3009.62	0.981	-0.03	0.587179	1.64	101	99	1.02	2.58	482.8	519.8					439	480.8						High	Not Found	Not Found	High	High	Not Found	Not Found	Not Found	Not Found	High	High	Not Found	Not Found
	FALSE	High	[K].MELSSLTQTNISLPFITATADGPK.[H]	1xDeamidated [N10]; 1xTMT6plex [K24]; 1xTMT6plex [N-Term]	FALSE	3.4911e-05	8.47799e-05	1	1	2	A0A3Q7EQ38	A0A3Q7EQ38 [891-914]		0	2994.61	1.067	0.09	0.470942	0.32	96.7	103.3	4.34	4.65			12.6	13.8	13.9	13.4			12.1	11.4	13.9	16.5		Not Found	High	High	Not Found	Not Found	High	High	High	High	Not Found	Not Found	High	High
	FALSE	High	[K].VVGIDLGTTNSAVAAMEGGKPTIVTNAEGQR.[T]	2xDeamidated [N10; N26]; 1xTMT6plex [K20]; 1xTMT6plex [N-Term]	FALSE	9.90331e-06	8.47799e-05	1	1	1	A0A3Q7EQ38	A0A3Q7EQ38 [601-631]		0	3516.86	0.969	-0.05	0.860424	10.64	101.6	98.4	3.31	13.41	88.5	101.3					73.2	100.6						High	Not Found	Not Found	High	High	Not Found	Not Found	Not Found	Not Found	High	High	Not Found	Not Found
	FALSE	High	[K].EGIPTFGPSSEAAALEGSK.[N]	1xTMT6plex [K19]; 1xTMT6plex [N-Term]	FALSE	9.49512e-05	8.47799e-05	1	1	1	A0A3Q7EQ38	A0A3Q7EQ38 [168-186]		0	2306.23	1.01	0.01	0.653955	1.23	99.5	100.5	1.92	3.09	224.9	252.4					206.7	245.2						High	Not Found	Not Found	High	High	Not Found	Not Found	Not Found	Not Found	High	High	Not Found	Not Found
	FALSE	High	[K].YQAFTDPSAAK.[E]	1xTMT6plex [K11]; 1xTMT6plex [N-Term]	FALSE	3.21213e-05	8.47799e-05	1	1	9	A0A3Q7EQ38	A0A3Q7EQ38 [203-213]		0	1656.9	0.996	-0.01	0.53398	0.23	100.2	99.8	0.62	0.84	840.6	942	669.1	743	685.6	729.3	814.4	893.1	588	673.2	627.1	707.9		High	High	High	High	High	High	High	High	High	High	High	High	High
	FALSE	High	[K].DAMAALNQEVMQLGQSLYNQPGAAPGAGPAPGGADGPSESSSGK.[G]	2xOxidation [M3; M11]; 1xTMT6plex [K44]; 1xTMT6plex [N-Term]	FALSE	0.000199421	8.47799e-05	1	1	1	A0A3Q7EQ38	A0A3Q7EQ38 [1206-1249]		0	4674.25																					No Quan Values	Not Found	Not Found	High	Not Found	Not Found	Not Found	Not Found	High	High	Not Found	Not Found	Not Found	Not Found
	FALSE	High	[R].FGDPECQVLMVR.[L]	1xCarbamidomethyl [C6]; 1xTMT6plex [N-Term]	FALSE	2.0924e-05	8.47799e-05	1	1	3	A0A3Q7EQ38	A0A3Q7EQ38 [373-384]		0	1679.84	0.967	-0.05	0.795425	8.46	101.7	98.3	3.02	5.05	248.4	265.3	181.3	185.2	183	199.4	205.4	243.8	151.6	185	162.1	193.7		High	High	High	High	High	High	High	High	High	High	High	High	High
	FALSE	High	[K].ESVVVLVIGGGGR.[E]	1xTMT6plex [N-Term]	FALSE	5.2257e-06	8.47799e-05	1	1	1	A0A3Q7EQ38	A0A3Q7EQ38 [79-91]		0	1470.88	0.967	-0.05	0.765934	7.24	101.7	98.3	6.63	0.26	288.3	286.7					243.6	277.7						High	Not Found	Not Found	High	High	Not Found	Not Found	Not Found	Not Found	High	High	Not Found	Not Found
	FALSE	High	[K].FDIDANGILSVTAIDK.[G]	1xTMT6plex [K16]; 1xTMT6plex [N-Term]	FALSE	2.81592e-06	8.47799e-05	1	1	12	A0A3Q7EQ38	A0A3Q7EQ38 [1096-1111]		0	2150.21	0.988	-0.02	0.89949	6.78	100.6	99.4	5.29	1.17	801.4	925.6	404.1	475.9	745.3	866.5	785.3	850.2	382.9	431.7	667.2	750.3		High	High	High	High	High	High	High	High	High	High	High	High	High
	FALSE	High	[K].EAISGGSTQTMK.[D]	1xDeamidated [Q9]; 1xOxidation [M11]; 1xTMT6plex [K12]; 1xTMT6plex [N-Term]	FALSE	0.000454628	0.000116902	1	1	1	A0A3Q7EQ38	A0A3Q7EQ38 [1194-1205]		0	1684.88	1	0	0.990236	3.98	100	100	0.78	4.58	130.3	140.7					122.7	130.7						High	Not Found	Not Found	High	High	Not Found	Not Found	Not Found	Not Found	High	High	Not Found	Not Found
	FALSE	High	[K].LDCPAIGK.[S]	1xCarbamidomethyl [C3]; 1xTMT6plex [K8]; 1xTMT6plex [N-Term]	FALSE	0.00059809	0.000141646	1	1	14	A0A3Q7EQ38	A0A3Q7EQ38 [698-705]		0	1331.78	0.937	-0.09	0.560267	4.35	103.2	96.8	3	1.14	2231.3	2551.4	1692.4	1945.4	1680.7	1902.4	2015.4	2242.3	1496.5	1670.5	1475.5	1644.3		High	High	High	High	High	High	High	High	High	High	High	High	High
	FALSE	High	[K].HIETTITR.[G]	1xTMT6plex [N-Term]	FALSE	0.000741929	0.000141646	1	1	6	A0A3Q7EQ38	A0A3Q7EQ38 [915-922]		0	1199.69	0.983	-0.02	0.60576	1.56	100.8	99.2	2.05	3.53	560.7	594.9	53.1	63.5	191.7	181.8	514.7	558.2	49.4	49.9	147.8	170.9		High	High	High	High	High	High	High	High	High	High	High	High	High
	FALSE	High	[K].VVGIDLGTTNSAVAAMEGGKPTIVTNAEGQR.[T]	2xDeamidated [N10; N26]; 1xOxidation [M16]; 1xTMT6plex [K20]; 1xTMT6plex [N-Term]	FALSE	0.000654161	0.000141646	1	1	1	A0A3Q7EQ38	A0A3Q7EQ38 [601-631]		0	3532.86	0.984	-0.02	0.849943	6.32	100.8	99.2	9.17	3.15					59.4	74					55.9	66.2		Not Found	Not Found	High	Not Found	Not Found	Not Found	Not Found	High	High	Not Found	Not Found	Not Found	Not Found
	FALSE	High	[K].ADGLAAGK.[G]	1xTMT6plex [K8]; 1xTMT6plex [N-Term]	FALSE	0.00100821	0.000172284	1	1	3	A0A3Q7EQ38	A0A3Q7EQ38 [227-234]		0	1160.7	1.045	0.06	0.655817	5.39	97.8	102.2	3.05	2.09	105.6	110.8	883.4	935	797	833.3	96.2	120	824.7	935.1	735.3	857.7		High	High	High	High	High	High	High	High	High	High	High	High	High
	FALSE	High	[K].QVSYNVIR.[D]	1xTMT6plex [N-Term]	FALSE	0.00119759	0.000198951	1	1	7	A0A3Q7EQ38	A0A3Q7EQ38 [683-690]		0	1207.7	0.963	-0.06	0.470942	0.41	101.9	98.1	1.44	1.83	532.4	586.4	560.5	631.4	897.1	1004.9	468.6	546.2	495	552.9	775.5	932.2		High	High	High	High	High	High	High	High	High	High	High	High	High
	FALSE	High	[R].IAGLEVLR.[I]	1xTMT6plex [N-Term]	FALSE	0.00106218	0.000198951	1	1	15	A0A3Q7EQ38	A0A3Q7EQ38 [785-792]		0	1099.7	0.968	-0.05	0.584427	2.61	101.6	98.4	1.06	1.43	897.2	1016.1	1428.1	1584.4	1601.8	1746.2	840.5	909	1289.6	1438.5	1425	1587.2		High	High	High	High	High	High	High	High	High	High	High	High	High
	FALSE	High	[K].GMAEEGCK.[F]	1xCarbamidomethyl [C7]; 1xTMT6plex [K8]; 1xTMT6plex [N-Term]	FALSE	0.00109677	0.000198951	1	1	1	A0A3Q7EQ38	A0A3Q7EQ38 [339-346]		0	1339.68	0.933	-0.1	0.605472	6.3	103.4	96.6	3.49	2.51			533.4	612.5					475.9	521.2				Not Found	High	Not Found	Not Found	Not Found	High	High	Not Found	Not Found	Not Found	Not Found	High	High
	FALSE	High	[R].GVPQIEVK.[F]	1xTMT6plex [K8]; 1xTMT6plex [N-Term]	FALSE	0.00140988	0.000255214	2	3	19	A0A3Q7EQ38; A0A3Q7ITL4	A0A3Q7EQ38 [1088-1095]; A0A3Q7ITL4 [516-523]		0	1327.83	1.012	0.02	0.903527	6.52	99.4	100.6	4.44	1.78	2066.3	2429.3	2066	2409.7	1980.5	2293.2	2041.5	2243.7	1976.3	2208.8	1920.9	2128.8	Shared	High	High	High	High	High	High	High	High	High	High	High	High	High
	FALSE	High	[R].DEGIDLLK.[D]	1xTMT6plex [K8]; 1xTMT6plex [N-Term]	FALSE	0.00176651	0.00027849	1	1	18	A0A3Q7EQ38	A0A3Q7EQ38 [867-874]		0	1360.81	1.018	0.03	0.671247	2.38	99.1	100.9	2.26	0	1925.1	2228.6	2023.5	2258.1	2292.4	2567.6	1845.7	2153.3	1896.7	2152.2	2245.5	2430.4		High	High	High	High	High	High	High	High	High	High	High	High	High
	FALSE	High	[R].QAVVNPENTFFSVK.[R]	1xDeamidated [N8]; 1xTMT6plex [K14]; 1xTMT6plex [N-Term]	FALSE	0.00213376	0.000328461	1	1	1	A0A3Q7EQ38	A0A3Q7EQ38 [654-667]		0	2039.12	0.989	-0.02	0.882069	4.95	100.5	99.5	2.08	2.64	143	151.6					125.4	147.9						High	Not Found	Not Found	High	High	Not Found	Not Found	Not Found	Not Found	High	High	Not Found	Not Found
[truncated: 54,831 more rows]
[truncated: 12 more columns]

## Sheet: Proteins order description
Checked	Protein FDR Confidence: Combined	Master	Accession	Description	Exp. q-value: Combined	Contaminant	Sum PEP Score	Coverage [%]	# Peptides	# PSMs	# Protein Unique Peptides	# Unique Peptides	# AAs	MW [kDa]	calc. pI	Score Mascot: Mascot	# Peptides (by Search Engine): Mascot	# Razor Peptides	Abundance Ratio: (Treated) / (Control)	Abundance Ratio (log2): (Treated) / (Control)	Abundance Ratio P-Value: (Treated) / (Control)	Abundance Ratio Adj. P-Value: (Treated) / (Control)	Abundance Ratio Variability [%]: (Treated) / (Control)	Abundances (Grouped): Control	Abundances (Grouped): Treated	Abundances (Grouped) CV [%]: Control	Abundances (Grouped) CV [%]: Treated	Abundances (Grouped) Count: Control	Abundances (Grouped) Count: Treated	Found in File: [F1]	Found in File: [F2]	Found in File: [F3]	Found in Sample: [S1] F1: 126, Control, Controllo, 1	Found in Sample: [S4] F1: 127, Control, Controllo, 2	Found in Sample: [S2] F2: 126, Control, Controllo, 1	Found in Sample: [S7] F2: 127, Control, Controllo, 2	Found in Sample: [S3] F3: 126, Control, Controllo, 1	Found in Sample: [S10] F3: 127, Control, Controllo, 2	Found in Sample: [S5] F1: 128, Treated, Triacontanol Spray, 1	Found in Sample: [S6] F1: 129, Treated, Triacontanol Spray, 2	Found in Sample: [S8] F2: 128, Treated, Triacontanol Spray, 1	Found in Sample: [S9] F2: 129, Treated, Triacontanol Spray, 2	Found in Sample: [S11] F3: 128, Treated, Triacontanol Spray, 1	Found in Sample: [S12] F3: 129, Trated, Triacontanol Spray, 2	# Protein Groups	Modifications
[truncated: 55,816 more rows]
[truncated: 12 more columns]

[truncated: 3 more sheets: Proteins without peptide, Ab Ratio FC 1.3, Ab Ratio FC 1.3 PValue < 0.05]
