# Supplementary material for: Phenotypical and biochemical characterization of tomato plants treated with triacontanol
Source: Sci Rep. 2024 May 27;14:12096. doi: 10.1038/s41598-024-62398-0 (PMC11130248; doi:10.1038/s41598-024-62398-0)
Supplement: Supplementary file 2 — Supplementary Information 2. [file 41598_2024_62398_MOESM2_ESM.xlsx]

## Sheet: Proteins
Checked	Protein FDR Confidence: Combined	Master	Accession	Description	Exp. q-value: Combined	Contaminant	Sum PEP Score	Coverage [%]	# Peptides	# PSMs	# Unique Peptides	# AAs	MW [kDa]	calc. pI	Score Mascot: Mascot	# Peptides (by Search Engine): Mascot	# Razor Peptides	Abundance Ratio: (Treated) / (Control)	Abundance Ratio (log2): (Treated) / (Control)	Abundance Ratio P-Value: (Treated) / (Control)	Abundance Ratio Adj. P-Value: (Treated) / (Control)	Abundance Ratio Variability [%]: (Treated) / (Control)	Abundances (Grouped): Control	Abundances (Grouped): Treated	Abundances (Grouped) CV [%]: Control	Abundances (Grouped) CV [%]: Treated	Found in File: [F1]	Found in File: [F2]	Found in File: [F3]	Found in Sample: [S1] F1: 126, Control, Control, 1	Found in Sample: [S4] F1: 127, Control, Control, 2	Found in Sample: [S2] F2: 126, Control, Control, 1	Found in Sample: [S7] F2: 127, Control, Control, 2	Found in Sample: [S3] F3: 126, Control, Control, 1	Found in Sample: [S10] F3: 127, Control, Control, 2	Found in Sample: [S5] F1: 128, Sample, Triacontanol Spray, 1	Found in Sample: [S6] F1: 129, Sample, Triacontanol Spray, 2	Found in Sample: [S8] F2: 128, Sample, Triacontanol Spray, 1	Found in Sample: [S9] F2: 129, Sample, Triacontanol Spray, 2	Found in Sample: [S11] F3: 128, Sample, Triacontanol Spray, 1	Found in Sample: [S12] F3: 129, Sample, Triacontanol Spray, 2	Found in Sample Group: Control	Found in Sample Group: Treated	# Protein Groups	Modifications
FALSE	High	Master Protein	K4CWC4	PR10 protein OS=Solanum lycopersicum OX=4081 PE=2 SV=1	0	FALSE	154.056	93	15	229	14	160	17.4	5.74	5696	15	1	1.094	0.13	0.494275	0.702558	13.07	95.5	104.5	5.84	6.6	High	High	High	High	High	High	High	High	High	High	High	High	High	High	High	High	High	1
	Checked	Confidence	Annotated Sequence	Modifications	Contaminant	Qvality PEP	Qvality q-value	# Protein Groups	# Proteins	# PSMs	Master Protein Accessions	Positions in Master Proteins	Modifications in Master Proteins	# Missed Cleavages	Theo. MH+ [Da]	Abundance Ratio: (Sample) / (Control)	Abundance Ratio P-Value: (Sample) / (Control)	Abundance Ratio Adj. P-Value: (Sample) / (Control)	Abundance Ratio Variability [%]: (Sample) / (Control)	Abundances (Grouped): Control	Abundances (Grouped): Sample	Abundances (Grouped) CV [%]: Control	Abundances (Grouped) CV [%]: Sample	Quan Info	Found in File: [F1]	Found in File: [F2]	Found in File: [F3]	Found in Sample: [S1] F1: 126, Control, Controllo, 1	Found in Sample: [S4] F1: 127, Control, Controllo, 2	Found in Sample: [S2] F2: 126, Control, Controllo, 1	Found in Sample: [S7] F2: 127, Control, Controllo, 2	Found in Sample: [S3] F3: 126, Control, Controllo, 1	Found in Sample: [S10] F3: 127, Control, Controllo, 2	Found in Sample: [S5] F1: 128, Sample, Triacontanolo Spray, 1	Found in Sample: [S6] F1: 129, Sample, Triacontanolo Spray, 2	Found in Sample: [S8] F2: 128, Sample, Triacontanolo Spray, 1	Found in Sample: [S9] F2: 129, Sample, Triacontanolo Spray, 2	Found in Sample: [S11] F3: 128, Sample, Triacontanolo Spray, 1	Found in Sample: [S12] F3: 129, Sample, Triacontanolo Spray, 2	Found in Sample Group: Control	Found in Sample Group: Sample	Confidence (by Search Engine): Mascot	DeltaM [ppm] (by Search Engine): Mascot	Deltam/z [Da] (by Search Engine): Mascot	Percolator q-Value (by Search Engine): Mascot	Percolator PEP (by Search Engine): Mascot	Ions Score (by Search Engine): Mascot	Sequence in Protein	Positions in Proteins
	FALSE	High	[K].IHVIDDKNLVTK.[Y]	2xTMT6plex [K7; K12]; 1xTMT6plex [N-Term]	FALSE	3.29319e-05	2.85761e-05	1	2	6	K4CWC4	K4CWC4 [72-83]		1	2082.29	0.87	0.381853	0.698431	13.07	107	93	19.04	6.7		High	High	High	High	High	High	High	High	High	High	High	High	High	High	High	High	High	High	1.99	0.00138	2.22e-05	7.438e-06	23	K.IHVIDDKNLVTK.Y	[72-83]
	FALSE	High	[M].GVNTFTHESTTTIAPTR.[L]	1xTMT6plex [N-Term]	FALSE	6.69005e-07	2.85761e-05	1	1	8	K4CWC4	K4CWC4 [2-18]		0	2062.08	0.901	0.298538	0.667215	8.02	105.2	94.8	2	5.64		High	High	High	High	High	High	High	High	High	High	High	High	High	High	High	High	High	High	0.17	0.00012	2.22e-05	1.146e-07	42	M.GVNTFTHESTTTIAPTR.L	[2-18]
	FALSE	High	[K].GLVLDFDSLVPK.[L]	1xTMT6plex [K12]; 1xTMT6plex [N-Term]	FALSE	3.41728e-06	2.85761e-05	1	1	31	K4CWC4	K4CWC4 [22-33]		0	1761.06	1.085	0.669204	0.838212	21.16	95.9	104.1	10.33	9.75		High	High	High	High	High	High	High	High	High	High	High	High	High	High	High	High	High	High	3.58	0.00315	2.22e-05	6.581e-07	66	K.GLVLDFDSLVPK.L	[22-33]
	FALSE	High	[K].LESIAYDVK.[F]	1xTMT6plex [K9]; 1xTMT6plex [N-Term]	FALSE	0.000178002	2.85761e-05	1	2	4	K4CWC4	K4CWC4 [96-104]		0	1495.88	1.338	0.131988	0.604751	10.89	85.6	114.4	11.68	1.33		High	High	High	High	High	High	High	High	High	High	High	High	High	High	High	High	High	High	2.3	0.00172	2.22e-05	4.464e-05	50	K.LESIAYDVK.F	[96-104]
	FALSE	High	[K].YSLIEGDVLGDK.[L]	1xTMT6plex [K12]; 1xTMT6plex [N-Term]	FALSE	8.50464e-06	2.85761e-05	2	3	3	K4CWC4; Q53U35	K4CWC4 [84-95]; Q53U35 [79-90]		0	1766.99	1.123	0.428511	0.71752	14.16	94.2	105.8	16.45	3.04	Shared	High	Not Found	Not Found	High	High	Not Found	Not Found	Not Found	Not Found	High	High	Not Found	Not Found	Not Found	Not Found	High	High	High	1.61	0.00142	2.22e-05	1.743e-06	58	K.YSLIEGDVLGDK.L	[84-95]
	FALSE	High	[K].YSLIEGDVLGDKLESIAYDVK.[F]	2xTMT6plex [K12; K21]; 1xTMT6plex [N-Term]	FALSE	4.50768e-09	2.85761e-05	1	2	6	K4CWC4	K4CWC4 [84-104]		1	3014.69	1.224	0.23807	0.643043	12.4	89.9	110.1	9.73	2.07		High	High	High	High	High	High	High	High	High	High	High	High	High	High	High	High	High	High	6.09	0.00612	2.22e-05	5.406e-10	58	K.YSLIEGDVLGDKLESIAYDVK.F	[84-104]
	FALSE	High	[K].QMNFVEGGPIK.[Y]	1xTMT6plex [K11]; 1xTMT6plex [N-Term]	FALSE	5.80119e-06	2.85761e-05	1	4	17	K4CWC4	K4CWC4 [56-66]		0	1677.94	0.998	0.953851	0.980882	9.29	100.1	99.9	9.33	0.49		High	High	High	High	High	High	High	High	High	High	High	High	High	High	High	High	High	High	2.13	0.00179	2.22e-05	1.161e-06	63	K.QMNFVEGGPIK.Y	[56-66]
	FALSE	High	[K].SIEIVEGDGGAGSIK.[Q]	1xTMT6plex [K15]; 1xTMT6plex [N-Term]	FALSE	2.06699e-09	2.85761e-05	1	1	30	K4CWC4	K4CWC4 [41-55]		0	1890.06	1.054	0.652128	0.829225	12.69	97.4	102.6	7.27	4.81		High	High	High	High	High	High	High	High	High	High	High	High	High	High	High	High	High	High	2.63	0.00249	2.22e-05	2.348e-10	93	K.SIEIVEGDGGAGSIK.Q	[41-55]
	FALSE	High	[K].FEAAGDGGCVCK.[T]	2xCarbamidomethyl [C9; C11]; 1xTMT6plex [K12]; 1xTMT6plex [N-Term]	FALSE	3.11194e-07	2.85761e-05	1	2	19	K4CWC4	K4CWC4 [105-116]		0	1728.84	1.654	0.235599	0.642319	17.38	75.4	124.6	15.39	31.46		High	High	High	High	High	High	High	High	High	High	High	High	High	High	High	High	High	High	1.24	0.00107	2.22e-05	5.047e-08	63	K.FEAAGDGGCVCK.T	[105-116]
	FALSE	High	[K].GDHVVSEEEHNVGK.[G]	1xTMT6plex [K14]; 1xTMT6plex [N-Term]	FALSE	1.03425e-07	2.85761e-05	1	2	47	K4CWC4	K4CWC4 [125-138]		0	1994.03	1.109	0.542704	0.773464	17.6	94.8	105.2	7.83	8.9		High	High	High	High	High	High	High	High	High	High	High	High	High	High	High	High	High	High	-0.22	-0.00014	2.22e-05	1.552e-08	56	K.GDHVVSEEEHNVGK.G	[125-138]
	FALSE	High	[K].AIEAYLLANPSVYA.[-]	1xTMT6plex [N-Term]	FALSE	0.000313234	9.97831e-05	1	1	4	K4CWC4	K4CWC4 [147-160]		0	1723.95	0.85	0.348316	0.684765	14.48	108.1	91.9	8.72	5.06		High	High	High	High	High	High	High	High	High	High	High	High	High	High	High	High	High	High	6.88	0.00593	4.024e-05	7.983e-05	68	K.AIEAYLLANPSVYA.-	[147-160]
	FALSE	High	[K].QMNFVEGGPIK.[Y]	1xOxidation [M2]; 1xTMT6plex [K11]; 1xTMT6plex [N-Term]	FALSE	0.000379274	0.000153656	1	4	6	K4CWC4	K4CWC4 [56-66]		0	1693.93	0.959	0.665142	0.836307	11.11	102.1	97.9	10.19	0.38		High	High	High	High	High	High	High	High	High	High	High	High	High	High	High	High	High	High	1.29	0.00109	5.28e-05	9.667e-05	46	K.QMNFVEGGPIK.Y	[56-66]
	FALSE	High	[K].TTTEYHTK.[G]	1xTMT6plex [K8]; 1xTMT6plex [N-Term]	FALSE	0.0008505	0.000243455	1	4	5	K4CWC4	K4CWC4 [117-124]		0	1438.79	1.101	0.702987	0.855794	27.11	95.2	104.8	17.41	8.21		High	High	High	High	High	High	High	High	High	High	High	High	High	High	High	High	High	High	1.37	0.00099	8.762e-05	0.000215	37	K.TTTEYHTK.G	[117-124]
	FALSE	High	[K].QMNFVEGGPIK.[Y]	1xGln->pyro-Glu [N-Term]; 1xTMT6plex [K11]	FALSE	0.00572591	0.000878813	1	4	11	K4CWC4	K4CWC4 [56-66]		0	1431.75	1.037	0.704134	0.856424	10.74	98.2	101.8	4.16	6.07		High	High	High	High	High	High	High	High	High	High	High	High	High	High	High	High	High	High	0.55	0.0004	0.0002766	0.002324	40	K.QMNFVEGGPIK.Y	[56-66]
	FALSE	High	[K].LLSHDVK.[S]	1xTMT6plex [K7]; 1xTMT6plex [N-Term]	FALSE	0.009282	0.00137966	1	1	16	K4CWC4	K4CWC4 [34-40]		0	1269.79	0.999	0.973288	0.990028	9.5	100	100	8.33	0.71		High	High	High	High	High	High	High	High	High	High	High	High	High	High	High	High	High	High	1.57	0.001	0.0005431	0.004647	31	K.LLSHDVK.S	[34-40]
	FALSE	High	[K].QMNFVEGGPIK.[Y]	1xGln->pyro-Glu [N-Term]; 1xOxidation [M2]; 1xTMT6plex [K11]	FALSE	0.0132104	0.0024936	1	4	4	K4CWC4	K4CWC4 [56-66]		0	1447.75	1.047	0.462486	0.731892	6.09	97.7	102.3	3.89	1.92		High	High	High	High	High	High	High	High	High	High	High	High	High	High	High	High	High	High	1.28	0.00093	0.00107	0.00715	33	K.QMNFVEGGPIK.Y	[56-66]
	FALSE	High	[K].IHVIDDK.[N]	1xTMT6plex [K7]; 1xTMT6plex [N-Term]	FALSE	0.0138492	0.00257646	1	4	10	K4CWC4	K4CWC4 [72-78]		0	1297.79	1.251	0.444053	0.723692	28.6	88.8	111.2	22.29	4.64		High	High	High	High	High	High	High	High	High	High	High	High	High	High	High	High	High	High	0.94	0.00061	0.001113	0.007533	38	K.IHVIDDK.N	[72-78]
	FALSE	High	[K].QMNFVEGGPIK.[Y]	1xDeamidated [N3]; 1xTMT6plex [K11]; 1xTMT6plex [N-Term]	FALSE	0.0298667	0.00425525	1	4	1	K4CWC4	K4CWC4 [56-66]		0	1678.92	1.059	0.677372	0.842351	15.77	97.1	102.9	5.32	9.67		Not Found	Not Found	High	Not Found	Not Found	Not Found	Not Found	High	High	Not Found	Not Found	Not Found	Not Found	High	High	High	High	High	7.65	0.00642	0.005329	0.04571	23	K.QMNFVEGGPIK.Y	[56-66]
	FALSE	High	[K].AIDLFK.[A]	1xTMT6plex [K6]; 1xTMT6plex [N-Term]	FALSE	0.0931513	0.00952566	1	2	1	K4CWC4	K4CWC4 [141-146]		0	1164.74	1.043	0.683366	0.845763	11.14	97.9	102.1	8.98	1.62		Not Found	High	Not Found	Not Found	Not Found	High	High	Not Found	Not Found	Not Found	Not Found	High	High	Not Found	Not Found	High	High	High	1.29	0.00075	0.004728	0.03859	30	K.AIDLFK.A	[141-146]
FALSE	High	Master Protein	O82575	Fruit-ripening protein OS=Solanum lycopersicum OX=4081 GN=543574 PE=2 SV=1	0	FALSE	246.162	89	17	778	15	110	12.5	7.01	14800	17	2	0.843	-0.25	0.198378	0.529262	7.89	108.5	91.5	5.32	2.2	High	High	High	High	High	High	High	High	High	High	High	High	High	High	High	High	High	1
	Checked	Confidence	Annotated Sequence	Modifications	Contaminant	Qvality PEP	Qvality q-value	# Protein Groups	# Proteins	# PSMs	Master Protein Accessions	Positions in Master Proteins	Modifications in Master Proteins	# Missed Cleavages	Theo. MH+ [Da]	Abundance Ratio: (Sample) / (Control)	Abundance Ratio P-Value: (Sample) / (Control)	Abundance Ratio Adj. P-Value: (Sample) / (Control)	Abundance Ratio Variability [%]: (Sample) / (Control)	Abundances (Grouped): Control	Abundances (Grouped): Sample	Abundances (Grouped) CV [%]: Control	Abundances (Grouped) CV [%]: Sample	Quan Info	Found in File: [F1]	Found in File: [F2]	Found in File: [F3]	Found in Sample: [S1] F1: 126, Control, Controllo, 1	Found in Sample: [S4] F1: 127, Control, Controllo, 2	Found in Sample: [S2] F2: 126, Control, Controllo, 1	Found in Sample: [S7] F2: 127, Control, Controllo, 2	Found in Sample: [S3] F3: 126, Control, Controllo, 1	Found in Sample: [S10] F3: 127, Control, Controllo, 2	Found in Sample: [S5] F1: 128, Sample, Triacontanolo Spray, 1	Found in Sample: [S6] F1: 129, Sample, Triacontanolo Spray, 2	Found in Sample: [S8] F2: 128, Sample, Triacontanolo Spray, 1	Found in Sample: [S9] F2: 129, Sample, Triacontanolo Spray, 2	Found in Sample: [S11] F3: 128, Sample, Triacontanolo Spray, 1	Found in Sample: [S12] F3: 129, Sample, Triacontanolo Spray, 2	Found in Sample Group: Control	Found in Sample Group: Sample	Confidence (by Search Engine): Mascot	DeltaM [ppm] (by Search Engine): Mascot	Deltam/z [Da] (by Search Engine): Mascot	Percolator q-Value (by Search Engine): Mascot	Percolator PEP (by Search Engine): Mascot	Ions Score (by Search Engine): Mascot	Sequence in Protein	Positions in Proteins
	FALSE	High	[K].LGTVAAGAYALHEK.[H]	1xTMT6plex [K14]; 1xTMT6plex [N-Term]	FALSE	7.81354e-10	2.85761e-05	1	2	71	O82575	O82575 [41-54]		0	1859.08	0.963	0.963985	0.985375	45.79	101.9	98.1	11.89	30.6		High	High	High	High	High	High	High	High	High	High	High	High	High	High	High	High	High	High	1.4	0.0013	2.22e-05	8.285e-11	106	K.LGTVAAGAYALHEK.H	[41-54]
	FALSE	High	[K].LGTVAAGAYALHEKHEAK.[K]	2xTMT6plex [K14; K18]; 1xTMT6plex [N-Term]	FALSE	3.72932e-09	2.85761e-05	1	2	39	O82575	O82575 [41-58]		1	2553.48	0.749	0.352461	0.686922	28.87	114.4	85.6	0.74	26.32		High	High	High	High	High	High	High	High	High	High	High	High	High	High	High	High	High	High	1.96	0.00167	2.22e-05	4.408e-10	65	K.LGTVAAGAYALHEKHEAK.K	[41-58]
	FALSE	High	[K].HHHHHLFHHK.[D]	1xTMT6plex [K10]; 1xTMT6plex [N-Term]	FALSE	5.36609e-05	2.85761e-05	1	2	4	O82575	O82575 [6-15]		0	1825	1.205	0.761374	0.887706	55.01	90.7	109.3	46.37	3.2		Not Found	Not Found	High	Not Found	Not Found	Not Found	Not Found	High	High	Not Found	Not Found	Not Found	Not Found	High	High	High	High	High	-0.52	-0.00024	2.22e-05	1.254e-05	39	K.HHHHHLFHHK.D	[6-15]
	FALSE	High	[K].HKIEEEIAAAAAVGAGGFAFHEHHEK.[K]	2xTMT6plex [K2; K26]; 1xTMT6plex [N-Term]	FALSE	2.43141e-12	2.85761e-05	1	2	175	O82575	O82575 [67-92]		1	3443.84	0.963	0.117987	0.602093	1.08	101.9	98.1	0.47	1.5		High	High	High	High	High	High	High	High	High	High	High	High	High	High	High	High	High	High	2.32	0.002	2.22e-05	1.707e-13	85	K.HKIEEEIAAAAAVGAGGFAFHEHHEK.K	[67-92]
	FALSE	High	[K].HKIEEEIAAAAAVGAGGFAFHEHHEKK.[D]	3xTMT6plex [K2; K26; K27]; 1xTMT6plex [N-Term]	FALSE	4.26917e-10	2.85761e-05	1	2	69	O82575	O82575 [67-93]		2	3801.1	0.852	0.501321	0.751564	24.02	108	92	13.19	9.57		High	High	High	High	High	High	High	High	High	High	High	High	High	High	High	High	High	High	4.33	0.00329	2.22e-05	4.328e-11	48	K.HKIEEEIAAAAAVGAGGFAFHEHHEKK.D	[67-93]
	FALSE	High	[K].KAEGGHHHLF.[-]	1xTMT6plex [K1]; 1xTMT6plex [N-Term]	FALSE	9.24046e-05	2.85761e-05	1	1	78	O82575	O82575 [101-110]		1	1590.89	0.796	0.242473	0.644328	12.65	111.4	88.6	10.37	1.67		High	High	High	High	High	High	High	High	High	High	High	High	High	High	High	High	High	High	2.31	0.00092	2.22e-05	3.417e-05	23	K.KAEGGHHHLF.-	[101-110]
	FALSE	High	[K].IEEEIAAAAAVGAGGFAFHEHHEK.[K]	1xTMT6plex [K24]; 1xTMT6plex [N-Term]	FALSE	1.49918e-08	2.85761e-05	1	2	53	O82575	O82575 [69-92]		0	2949.53	1	0.990855	0.995881	10.27	100	100	3.66	6.12		High	High	High	High	High	High	High	High	High	High	High	High	High	High	High	High	High	High	0.94	0.0007	2.22e-05	1.961e-09	37	K.IEEEIAAAAAVGAGGFAFHEHHEK.K	[69-92]
	FALSE	High	[K].IEEEIAAAAAVGAGGFAFHEHHEKK.[D]	2xTMT6plex [K24; K25]; 1xTMT6plex [N-Term]	FALSE	4.72222e-09	2.85761e-05	1	2	23	O82575	O82575 [69-93]		1	3306.78	0.923	0.620451	0.813092	17.85	104	96	11.98	4.97		High	High	High	High	High	High	High	High	High	High	High	High	High	High	High	High	High	High	5.28	0.00349	2.22e-05	5.684e-10	29	K.IEEEIAAAAAVGAGGFAFHEHHEKK.D	[69-93]
	FALSE	High	[K].AEEGPVDYEKEIK.[H]	2xTMT6plex [K10; K13]; 1xTMT6plex [N-Term]	FALSE	2.43297e-06	2.85761e-05	1	2	9	O82575	O82575 [18-30]		1	2194.22	0.44	0.181042	0.619415	26.74	138.9	61.1	21.95	3.24		High	High	High	High	High	High	High	High	High	High	High	High	High	High	High	High	High	High	1.79	0.00131	2.22e-05	4.579e-07	21	K.AEEGPVDYEKEIK.H	[18-30]
	FALSE	High	[K].AEEGPVDYEK.[E]	1xTMT6plex [K10]; 1xTMT6plex [N-Term]	FALSE	3.42498e-05	2.85761e-05	1	2	33	O82575	O82575 [18-27]		0	1594.84	0.911	0.654671	0.830851	25.33	104.7	95.3	22.69	1.15		High	High	High	High	High	High	High	High	High	High	High	High	High	High	High	High	High	High	0	0	2.22e-05	7.76e-06	63	K.AEEGPVDYEK.E	[18-27]
	FALSE	High	[K].DKAEEGPVDYEK.[E]	2xTMT6plex [K2; K12]; 1xTMT6plex [N-Term]	FALSE	1.95482e-07	2.85761e-05	1	2	81	O82575	O82575 [16-27]		1	2067.12	0.968	0.79922	0.906559	21.2	101.6	98.4	25.12	5.23		High	High	High	High	High	High	High	High	High	High	High	High	High	High	High	High	High	High	0.29	0.0002	2.22e-05	3.07e-08	49	K.DKAEEGPVDYEK.E	[16-27]
	FALSE	High	[K].DKAEEGPVDYEKEIK.[H]	3xTMT6plex [K2; K12; K15]; 1xTMT6plex [N-Term]	FALSE	1.09047e-08	2.85761e-05	1	2	18	O82575	O82575 [16-30]		2	2666.51	0.431	0.163186	0.614857	25.95	139.7	60.3	18.73	5.78		High	High	High	High	High	High	High	High	High	High	High	High	High	High	High	High	High	High	2.23	0.00198	2.22e-05	1.394e-09	34	K.DKAEEGPVDYEKEIK.H	[16-30]
	FALSE	High	[K].AEGGHHHLF.[-]	1xTMT6plex [N-Term]	FALSE	0.000819431	0.000243455	1	1	19	O82575	O82575 [102-110]		0	1233.63	0.869	0.191953	0.624199	4.97	107	93	13.42	8.71		High	High	High	High	High	High	High	High	High	High	High	High	High	High	High	High	High	High	1.84	0.00076	8.762e-05	0.0002068	37	K.AEGGHHHLF.-	[102-110]
	FALSE	High	[K].HHKHLEQIGK.[L]	2xTMT6plex [K3; K10]; 1xTMT6plex [N-Term]	FALSE	0.00161306	0.000276322	1	2	3	O82575	O82575 [31-40]		1	1914.16	0.583	0.203003	0.628577	22.36	126.3	73.7	17.64	3.52		High	High	High	High	High	High	High	High	High	High	High	High	High	High	High	High	High	High	0.9	0.00043	0.0001065	0.0004247	22	K.HHKHLEQIGK.L	[31-40]
	FALSE	High	[K].KDPEHAHK.[H]	2xTMT6plex [K1; K8]; 1xTMT6plex [N-Term]	FALSE	0.00160179	0.000276322	2	6	37	Q40165; O82575	Q40165 [61-68]; O82575 [59-66]		1	1648.97	0.882	0.59002	0.795664	25.94	106.3	93.7	21.08	3.37	Shared	High	High	High	High	High	High	High	High	High	High	High	High	High	High	High	High	High	High	1.14	0.00063	0.0001065	0.0004224	25	K.KDPEHAHK.H	[59-66]
	FALSE	High	[K].HLEQIGK.[L]	1xTMT6plex [K7]; 1xTMT6plex [N-Term]	FALSE	0.00499241	0.000733151	1	2	56	O82575	O82575 [34-40]		0	1282.79	0.763	0.160247	0.613971	8.92	113.5	86.5	9.31	0.82		High	High	High	High	High	High	High	High	High	High	High	High	High	High	High	High	High	High	1.26	0.00081	0.000232	0.001892	35	K.HLEQIGK.L	[34-40]
	FALSE	High	[K].HLEQIGK.[L]	1xDeamidated [Q4]; 1xTMT6plex [K7]; 1xTMT6plex [N-Term]	FALSE	0.0049748	0.000733151	1	2	8	O82575	O82575 [34-40]		0	1283.77	0.817	0.391263	0.701897	19.9	110	90	20.14	1.35		High	High	High	High	High	High	High	High	High	High	High	High	High	High	High	High	High	High	2.08	0.00089	0.000232	0.001887	30	K.HLEQIGK.L	[34-40]
	FALSE	High	[K].DPEHAHK.[H]	1xTMT6plex [K7]; 1xTMT6plex [N-Term]	FALSE	0.0527006	0.00644609	3	8	2	Q40165; Q2QJT5; O82575	Q40165 [62-68]; Q2QJT5 [246-252]; O82575 [60-66]		0	1291.72	0.955	0.713556	0.861178	17.49	102.3	97.7	23.99	7.57	Shared	High	Not Found	High	High	High	Not Found	Not Found	High	High	High	High	Not Found	Not Found	High	High	High	High	High	2.71	0.00175	0.003338	0.02198	22	K.DPEHAHK.H	[60-66]
FALSE	High	Master Protein	K4B3H9	Glycine-rich RNA-binding protein OS=Solanum lycopersicum OX=4081 GN=RBP1 PE=2 SV=1	0	FALSE	246.396	88	19	376	17	175	17.3	5.71	10870	19	3	0.863	-0.21	0.339316	0.614679	13.13	107.4	92.6	4.23	8.27	High	High	High	High	High	High	High	High	High	High	High	High	High	High	High	High	High	1
	Checked	Confidence	Annotated Sequence	Modifications	Contaminant	Qvality PEP	Qvality q-value	# Protein Groups	# Proteins	# PSMs	Master Protein Accessions	Positions in Master Proteins	Modifications in Master Proteins	# Missed Cleavages	Theo. MH+ [Da]	Abundance Ratio: (Sample) / (Control)	Abundance Ratio P-Value: (Sample) / (Control)	Abundance Ratio Adj. P-Value: (Sample) / (Control)	Abundance Ratio Variability [%]: (Sample) / (Control)	Abundances (Grouped): Control	Abundances (Grouped): Sample	Abundances (Grouped) CV [%]: Control	Abundances (Grouped) CV [%]: Sample	Quan Info	Found in File: [F1]	Found in File: [F2]	Found in File: [F3]	Found in Sample: [S1] F1: 126, Control, Controllo, 1	Found in Sample: [S4] F1: 127, Control, Controllo, 2	Found in Sample: [S2] F2: 126, Control, Controllo, 1	Found in Sample: [S7] F2: 127, Control, Controllo, 2	Found in Sample: [S3] F3: 126, Control, Controllo, 1	Found in Sample: [S10] F3: 127, Control, Controllo, 2	Found in Sample: [S5] F1: 128, Sample, Triacontanolo Spray, 1	Found in Sample: [S6] F1: 129, Sample, Triacontanolo Spray, 2	Found in Sample: [S8] F2: 128, Sample, Triacontanolo Spray, 1	Found in Sample: [S9] F2: 129, Sample, Triacontanolo Spray, 2	Found in Sample: [S11] F3: 128, Sample, Triacontanolo Spray, 1	Found in Sample: [S12] F3: 129, Sample, Triacontanolo Spray, 2	Found in Sample Group: Control	Found in Sample Group: Sample	Confidence (by Search Engine): Mascot	DeltaM [ppm] (by Search Engine): Mascot	Deltam/z [Da] (by Search Engine): Mascot	Percolator q-Value (by Search Engine): Mascot	Percolator PEP (by Search Engine): Mascot	Ions Score (by Search Engine): Mascot	Sequence in Protein	Positions in Proteins
	FALSE	High	[R].NITVNEAQSR.[G]	1xTMT6plex [N-Term]	FALSE	5.23403e-05	2.85761e-05	1	1	36	K4B3H9	K4B3H9 [76-85]		0	1360.74	0.852	0.0507219	0.581045	1.76	108	92	1.64	0.04		High	High	High	High	High	High	High	High	High	High	High	High	High	High	High	High	High	High	1.43	0.00098	2.22e-05	1.22e-05	44	R.NITVNEAQSR.G	[76-85]
	FALSE	High	[R].NITVNEAQSR.[G]	1xDeamidated [N/Q]; 1xTMT6plex [N-Term]	FALSE	0.00014936	2.85761e-05	1	1	13	K4B3H9	K4B3H9 [76-85]		0	1361.72	0.867	0.202879	0.628577	6.38	107.1	92.9	7.33	1.25		High	High	High	High	High	High	High	High	High	High	High	High	High	High	High	High	High	High	-0.01	0	2.22e-05	3.708e-05	42	R.NITVNEAQSR.G	[76-85]
	FALSE	High	[R].REGGGGGYGGGGGYGGGR.[R]	1xTMT6plex [N-Term]	FALSE	8.4108e-07	2.85761e-05	1	2	3	K4B3H9	K4B3H9 [104-121]		1	1756.83	0.892	0.374547	0.695348	11.67	105.7	94.3	0.41	10.69		Not Found	High	High	Not Found	Not Found	High	High	High	High	Not Found	Not Found	High	High	High	High	High	High	High	0.8	0.00047	2.22e-05	1.466e-07	56	R.REGGGGGYGGGGGYGGGR.R	[104-121]
	FALSE	High	[R].REGGYGGGGGGYGGGDR.[Y]	1xTMT6plex [N-Term]	FALSE	3.26205e-06	2.85761e-05	1	2	3	K4B3H9	K4B3H9 [139-155]		1	1757.82	1.026	0.924091	0.966785	26.34	98.7	101.3	16.28	8.63		Not Found	High	High	Not Found	Not Found	High	High	High	High	Not Found	Not Found	High	High	High	High	High	High	High	0.9	0.00053	2.22e-05	6.25e-07	39	R.REGGYGGGGGGYGGGDR.Y	[139-155]
	FALSE	High	[R].EGGGGGYGGGGGYGGGRR.[E]	1xTMT6plex [N-Term]	FALSE	2.2378e-08	2.85761e-05	1	2	5	K4B3H9	K4B3H9 [105-122]		1	1756.83	0.636	0.0737044	0.590441	16.96	122.2	77.8	12.47	28.25		High	High	High	High	High	High	High	High	High	High	High	High	High	High	High	High	High	High	1.22	0.00071	2.22e-05	3.012e-09	29	R.EGGGGGYGGGGGYGGGRR.E	[105-122]
	FALSE	High	[R].EGGGGGYGGGGYGGGR.[R]	1xTMT6plex [N-Term]	FALSE	1.68941e-11	2.85761e-05	1	2	18	K4B3H9	K4B3H9 [123-138]		0	1543.71	1.041	0.899087	0.954176	66.91	98	102	21.21	39.4		High	High	High	High	High	High	High	High	High	High	High	High	High	High	High	High	High	High	0.77	0.00059	2.22e-05	1.363e-12	101	R.EGGGGGYGGGGYGGGR.R	[123-138]
	FALSE	High	[R].EGGGGGYGGGGYGGGRR.[E]	1xTMT6plex [N-Term]	FALSE	1.05216e-08	2.85761e-05	1	2	8	K4B3H9	K4B3H9 [123-139]		1	1699.81	0.687	0.158847	0.613916	18.55	118.6	81.4	3.74	21.23		High	High	High	High	High	High	High	High	High	High	High	High	High	High	High	High	High	High	1.93	0.00109	2.22e-05	1.339e-09	36	R.EGGGGGYGGGGYGGGRR.E	[123-139]
	FALSE	High	[R].EGGYGGGGGGYGGGDR.[Y]	1xTMT6plex [N-Term]	FALSE	1.89426e-11	2.85761e-05	1	2	9	K4B3H9	K4B3H9 [140-155]		0	1601.71	1.115	0.791803	0.903183	67.21	94.5	105.5	17.47	43.11		High	High	High	High	High	High	High	High	High	High	High	High	High	High	High	High	High	High	0.83	0.00066	2.22e-05	1.539e-12	104	R.EGGYGGGGGGYGGGDR.Y	[140-155]
	FALSE	High	[R].EGGYGGGGGGYGGGDRYNDR.[S]	1xTMT6plex [N-Term]	FALSE	1.66303e-08	2.85761e-05	1	1	14	K4B3H9	K4B3H9 [140-159]		1	2149.95	0.79	0.463245	0.732431	32.02	111.7	88.3	1.1	28.8		High	High	High	High	High	High	High	High	High	High	High	High	High	High	High	High	High	High	1.49	0.00107	2.22e-05	2.188e-09	75	R.EGGYGGGGGGYGGGDRYNDR.S	[140-159]
	FALSE	High	[R].EGGYGGGGGGYGGGDRYNDR.[S]	1xDeamidated [N18]; 1xTMT6plex [N-Term]	FALSE	3.99155e-09	2.85761e-05	1	1	7	K4B3H9	K4B3H9 [140-159]		1	2150.93	0.851	0.723118	0.866745	46.54	108.1	91.9	10.38	32.7		High	High	High	High	High	High	High	High	High	High	High	High	High	High	High	High	High	High	1.15	0.00082	2.22e-05	4.744e-10	68	R.EGGYGGGGGGYGGGDRYNDR.S	[140-159]
	FALSE	High	[R].EGGGGGYGGGGGYGGGR.[R]	1xTMT6plex [N-Term]	FALSE	2.65123e-11	2.85761e-05	1	2	12	K4B3H9	K4B3H9 [105-121]		0	1600.73	0.942	0.951423	0.979544	69.33	103	97	23.51	39.16		High	High	High	High	High	High	High	High	High	High	High	High	High	High	High	High	High	High	1.59	0.00128	2.22e-05	2.202e-12	94	R.EGGGGGYGGGGGYGGGR.R	[105-121]
	FALSE	High	[R].GGGGGGSDGNWR.[N]	1xTMT6plex [N-Term]	FALSE	2.0346e-06	2.85761e-05	1	2	12	K4B3H9	K4B3H9 [163-174]		0	1305.61	0.995	0.8945	0.952675	4.17	100.2	99.8	2.1	1.88		High	High	High	High	High	High	High	High	High	High	High	High	High	High	High	High	High	High	2.51	0.00164	2.22e-05	3.774e-07	59	R.GGGGGGSDGNWR.N	[163-174]
	FALSE	High	[R].GGGGGGSDGNWRN.[-]	1xTMT6plex [N-Term]	FALSE	1.23339e-05	2.85761e-05	1	2	13	K4B3H9	K4B3H9 [163-175]		1	1419.66	0.726	0.102061	0.599681	6.4	115.9	84.1	6.8	0.7		High	High	High	High	High	High	High	High	High	High	High	High	High	High	High	High	High	High	0.19	0.00014	2.22e-05	2.597e-06	53	R.GGGGGGSDGNWRN.-	[163-175]
	FALSE	High	[R].GFGFVTFKDEQAMRDAIEGMNGQDLDGR.[N]	1xDeamidated [N21]; 1xOxidation [M13]; 1xTMT6plex [K8]; 1xTMT6plex [N-Term]	FALSE	0.000109515	2.85761e-05	1	1	1	K4B3H9	K4B3H9 [48-75]		2	3579.72	0.597	0.282453	0.661734	29.17	125.2	74.8	28.94	1.71		Not Found	Not Found	High	Not Found	Not Found	Not Found	Not Found	High	High	Not Found	Not Found	Not Found	Not Found	High	High	High	High	High	7.34	0.00657	2.22e-05	2.679e-05	35	R.GFGFVTFKDEQAMRDAIEGMNGQDLDGR.N	[48-75]
	FALSE	High	[R].GFGFVTFKDEQAMR.[D]	1xTMT6plex [K8]; 1xTMT6plex [N-Term]	FALSE	4.17493e-06	2.85761e-05	1	2	4	K4B3H9	K4B3H9 [48-61]		1	2091.11	0.832	0.206243	0.629981	8.64	109.1	90.9	6.88	1.35		High	High	High	High	High	High	High	High	High	High	High	High	High	High	High	High	High	High	1.88	0.00131	2.22e-05	8.164e-07	22	R.GFGFVTFKDEQAMR.D	[48-61]
	FALSE	High	[R].GFGFVTFKDEQAMRDAIEGMNGQDLDGR.[N]	1xDeamidated [N21]; 1xTMT6plex [K8]; 1xTMT6plex [N-Term]	FALSE	5.52108e-05	2.85761e-05	1	1	1	K4B3H9	K4B3H9 [48-75]		2	3563.73	0.428	0.252643	0.649644	39.95	140.1	59.9	32.84	4.21		High	Not Found	Not Found	High	High	Not Found	Not Found	Not Found	Not Found	High	High	Not Found	Not Found	Not Found	Not Found	High	High	High	4.51	0.00402	2.22e-05	1.294e-05	32	R.GFGFVTFKDEQAMRDAIEGMNGQDLDGR.N	[48-75]
	FALSE	High	[R].GFGFVTFKDEQAMRDAIEGMNGQDLDGR.[N]	1xOxidation [M13]; 1xTMT6plex [K8]; 1xTMT6plex [N-Term]	FALSE	0.000242716	2.85761e-05	1	1	1	K4B3H9	K4B3H9 [48-75]		2	3578.74	0.59	0.296459	0.667006	29.56	125.8	74.2	34.36	7.05		High	Not Found	Not Found	High	High	Not Found	Not Found	Not Found	Not Found	High	High	Not Found	Not Found	Not Found	Not Found	High	High	High	4.51	0.00404	4.024e-05	8.146e-05	31	R.GFGFVTFKDEQAMRDAIEGMNGQDLDGR.N	[48-75]
	FALSE	High	[R].DAIEGMNGQDLDGR.[N]	1xOxidation [M6]; 1xTMT6plex [N-Term]	FALSE	1.99791e-05	2.85761e-05	1	1	59	K4B3H9	K4B3H9 [62-75]		0	1735.81	0.857	0.30537	0.667881	11.34	107.7	92.3	9.79	1		High	High	High	High	High	High	High	High	High	High	High	High	High	High	High	High	High	High	0.19	0.00011	2.22e-05	4.354e-06	49	R.DAIEGMNGQDLDGR.N	[62-75]
	FALSE	High	[R].DAIEGMNGQDLDGR.[N]	1xDeamidated [N/Q]; 1xTMT6plex [N-Term]	FALSE	7.85825e-07	2.85761e-05	1	1	56	K4B3H9	K4B3H9 [62-75]		0	1720.8	0.881	0.519375	0.760988	20.09	106.3	93.7	10.74	8.33		High	High	High	High	High	High	High	High	High	High	High	High	High	High	High	High	High	High	0.57	0.00049	2.22e-05	1.361e-07	94	R.DAIEGMNGQDLDGR.N	[62-75]
	FALSE	High	[R].DAIEGMNGQDLDGR.[N]	1xDeamidated [N/Q]; 1xOxidation [M6]; 1xTMT6plex [N-Term]	FALSE	6.09897e-06	2.85761e-05	1	1	48	K4B3H9	K4B3H9 [62-75]		0	1736.8	0.881	0.402088	0.706355	13.67	106.3	93.7	7.96	5.04		High	High	High	High	High	High	High	High	High	High	High	High	High	High	High	High	High	High	1.67	0.00145	2.22e-05	1.223e-06	84	R.DAIEGMNGQDLDGR.N	[62-75]
	FALSE	High	[R].CFVGGLAWATTDQTLSEAFSQYGEVVESK.[I]	1xCarbamidomethyl [C1]; 1xDeamidated [Q13]; 1xTMT6plex [K29]; 1xTMT6plex [N-Term]	FALSE	6.20599e-07	2.85761e-05	1	2	1	K4B3H9	K4B3H9 [8-36]		0	3639.79	1.168	0.155162	0.6117	4.95	92.3	107.7	2.54	7.25		Not Found	High	Not Found	Not Found	Not Found	High	High	Not Found	Not Found	Not Found	Not Found	High	High	Not Found	Not Found	High	High	High	8.93	0.01084	2.22e-05	1.057e-07	63	R.CFVGGLAWATTDQTLSEAFSQYGEVVESK.I	[8-36]
	FALSE	High	[R].DAIEGMNGQDLDGR.[N]	1xTMT6plex [N-Term]	FALSE	3.28345e-07	2.85761e-05	1	1	25	K4B3H9	K4B3H9 [62-75]		0	1719.82	0.742	0.202839	0.628577	14.54	114.8	85.2	6.94	6.89		High	High	High	High	High	High	High	High	High	High	High	High	High	High	High	High	High	High	-0.91	-0.00079	2.22e-05	5.35e-08	97	R.DAIEGMNGQDLDGR.N	[62-75]
	FALSE	High	[R].CFVGGLAWATTDQTLSEAFSQYGEVVESK.[I]	1xCarbamidomethyl [C1]; 1xTMT6plex [K29]; 1xTMT6plex [N-Term]	FALSE	1.94784e-07	2.85761e-05	1	2	6	K4B3H9	K4B3H9 [8-36]		0	3638.81	1.08	0.540992	0.77278	12.96	96.2	103.8	4.75	7.59		High	High	High	High	High	High	High	High	High	High	High	High	High	High	High	High	High	High	2.4	0.00291	2.22e-05	3.057e-08	66	R.CFVGGLAWATTDQTLSEAFSQYGEVVESK.I	[8-36]
	FALSE	High	[RGY].GGGGYGGGR.[R]	1xTMT6plex [N-Term]	FALSE	0.00114803	0.000243455	1	1	2	K4B3H9	K4B3H9 [95-103]; [113-121]; [130-138]		0	966.495	0.878	0.487776	0.744887	18.42	106.5	93.5	21.03	3.66		Not Found	High	High	Not Found	Not Found	High	High	High	High	Not Found	Not Found	High	High	High	High	High	High	High	0.9	0.00043	8.762e-05	0.0002923	32	R.GGGGYGGGR.R; G.GGGGYGGGR.R; Y.GGGGYGGGR.R	[95-103]; [113-121]; [130-138]
	FALSE	High	[R].REGGGGGYGGGGYGGGR.[R]	1xTMT6plex [N-Term]	FALSE	0.00103237	0.000243455	1	2	1	K4B3H9	K4B3H9 [122-138]		1	1699.81	0.774	0.140418	0.607879	6.71	112.7	87.3	10.04	3.66		Not Found	Not Found	High	Not Found	Not Found	Not Found	Not Found	High	High	Not Found	Not Found	Not Found	Not Found	High	High	High	High	High	-0.23	-0.00013	8.762e-05	0.0002612	20	R.REGGGGGYGGGGYGGGR.R	[122-138]
	FALSE	High	[R].GFGFVTFK.[D]	1xTMT6plex [K8]; 1xTMT6plex [N-Term]	FALSE	0.0014274	0.000276322	2	4	4	L7Q568; K4B3H9	L7Q568 [49-56]; K4B3H9 [48-55]		0	1360.8	1.047	0.796434	0.905175	18.76	97.7	102.3	13.89	3.9	Shared	High	High	High	High	High	High	High	High	High	High	High	High	High	High	High	High	High	High	1.6	0.00109	0.0001065	0.0003699	34	R.GFGFVTFK.D	[48-55]
	FALSE	High	[K].IINDRETGR.[S]	1xDeamidated [N3]; 1xTMT6plex [N-Term]	FALSE	0.011494	0.00197441	3	5	4	A0A3Q7IGQ1; L7Q568; K4B3H9	A0A3Q7IGQ1 [38-46]; L7Q568 [38-46]; K4B3H9 [37-45]		1	1303.72	0.962	0.938488	0.973551	73.8	101.9	98.1	8.39	56.11	Shared	High	High	High	High	High	High	High	High	High	High	High	High	High	High	High	High	High	High	-0.4	-0.00017	0.001002	0.006832	22	K.IINDRETGR.S	[37-45]
	FALSE	High	[K].IINDRETGR.[S]	1xTMT6plex [N-Term]	FALSE	0.0132521	0.0024936	3	5	9	A0A3Q7IGQ1; L7Q568; K4B3H9	A0A3Q7IGQ1 [38-46]; L7Q568 [38-46]; K4B3H9 [37-45]		1	1302.73	0.529	0.189586	0.623215	23.09	130.8	69.2	19.41	2.4	Shared	High	High	High	High	High	High	High	High	High	High	High	High	High	High	High	High	High	High	0.8	0.00035	0.001219	0.007996	27	K.IINDRETGR.S	[37-45]
	FALSE	High	[R].GGGGGGSDGNWRN.[-]	1xDeamidated [N10]; 1xTMT6plex [N-Term]	FALSE	0.0136328	0.00257646	1	2	1	K4B3H9	K4B3H9 [163-175]		1	1420.64	0.991	0.904556	0.956516	6.49	100.4	99.6	4.53	10.71		High	Not Found	Not Found	High	High	Not Found	Not Found	Not Found	Not Found	High	High	Not Found	Not Found	Not Found	Not Found	High	High	High	1.22	0.00087	0.0011	0.007404	20	R.GGGGGGSDGNWRN.-	[163-175]
FALSE	High	Master Protein	Q5NE21	Carbonic anhydrase OS=Solanum lycopersicum OX=4081 GN=ca1 PE=2 SV=1	0	FALSE	274.726	86	26	288	26	268	29.5	5.9	6706	26	0	0.979	-0.03	0.576107	0.748519	4.03	101.1	98.9	2.89	0.95	High	High	High	High	High	High	High	High	High	High	High	High	High	High	High	High	High	1
	Checked	Confidence	Annotated Sequence	Modifications	Contaminant	Qvality PEP	Qvality q-value	# Protein Groups	# Proteins	# PSMs	Master Protein Accessions	Positions in Master Proteins	Modifications in Master Proteins	# Missed Cleavages	Theo. MH+ [Da]	Abundance Ratio: (Sample) / (Control)	Abundance Ratio P-Value: (Sample) / (Control)	Abundance Ratio Adj. P-Value: (Sample) / (Control)	Abundance Ratio Variability [%]: (Sample) / (Control)	Abundances (Grouped): Control	Abundances (Grouped): Sample	Abundances (Grouped) CV [%]: Control	Abundances (Grouped) CV [%]: Sample	Quan Info	Found in File: [F1]	Found in File: [F2]	Found in File: [F3]	Found in Sample: [S1] F1: 126, Control, Controllo, 1	Found in Sample: [S4] F1: 127, Control, Controllo, 2	Found in Sample: [S2] F2: 126, Control, Controllo, 1	Found in Sample: [S7] F2: 127, Control, Controllo, 2	Found in Sample: [S3] F3: 126, Control, Controllo, 1	Found in Sample: [S10] F3: 127, Control, Controllo, 2	Found in Sample: [S5] F1: 128, Sample, Triacontanolo Spray, 1	Found in Sample: [S6] F1: 129, Sample, Triacontanolo Spray, 2	Found in Sample: [S8] F2: 128, Sample, Triacontanolo Spray, 1	Found in Sample: [S9] F2: 129, Sample, Triacontanolo Spray, 2	Found in Sample: [S11] F3: 128, Sample, Triacontanolo Spray, 1	Found in Sample: [S12] F3: 129, Sample, Triacontanolo Spray, 2	Found in Sample Group: Control	Found in Sample Group: Sample	Confidence (by Search Engine): Mascot	DeltaM [ppm] (by Search Engine): Mascot	Deltam/z [Da] (by Search Engine): Mascot	Percolator q-Value (by Search Engine): Mascot	Percolator PEP (by Search Engine): Mascot	Ions Score (by Search Engine): Mascot	Sequence in Protein	Positions in Proteins
	FALSE	High	[K].LLSEKNELEDTAAAK.[I]	2xTMT6plex [K5; K15]; 1xTMT6plex [N-Term]	FALSE	9.25704e-08	2.85761e-05	1	1	13	Q5NE21	Q5NE21 [28-42]		1	2319.34	0.872	0.135759	0.605705	3.75	106.8	93.2	6.44	2.88		High	High	High	High	High	High	High	High	High	High	High	High	High	High	High	High	High	High	-0.24	-0.00019	2.22e-05	1.377e-08	40	K.LLSEKNELEDTAAAK.I	[28-42]
	FALSE	High	[K].NPELFGQLAK.[G]	1xTMT6plex [K10]; 1xTMT6plex [N-Term]	FALSE	6.45649e-05	2.85761e-05	1	1	16	Q5NE21	Q5NE21 [79-88]		0	1574.93	1.068	0.259336	0.652254	4.57	96.7	103.3	8.79	4.44		High	High	High	High	High	High	High	High	High	High	High	High	High	High	High	High	High	High	0.35	0.00028	2.22e-05	1.525e-05	49	K.NPELFGQLAK.G	[79-88]
	FALSE	High	[R].NIANMVPPYDQTK.[Y]	1xTMT6plex [K13]; 1xTMT6plex [N-Term]	FALSE	4.16702e-05	2.85761e-05	1	1	27	Q5NE21	Q5NE21 [122-134]		0	1949.06	0.983	0.568163	0.785018	3.16	100.9	99.1	1.15	4.16		High	High	High	High	High	High	High	High	High	High	High	High	High	High	High	High	High	High	1.01	0.00066	2.22e-05	9.57e-06	49	R.NIANMVPPYDQTK.Y	[122-134]
	FALSE	High	[R].NIANMVPPYDQTK.[Y]	1xOxidation [M5]; 1xTMT6plex [K13]; 1xTMT6plex [N-Term]	FALSE	0.000158553	2.85761e-05	1	1	9	Q5NE21	Q5NE21 [122-134]		0	1965.05	1.026	0.587275	0.794085	5.1	98.7	101.3	3.17	1.69		High	High	High	High	High	High	High	High	High	High	High	High	High	High	High	High	High	High	1.14	0.00075	2.22e-05	3.953e-05	30	R.NIANMVPPYDQTK.Y	[122-134]
	FALSE	High	[K].MAEDSYEDAIAGLK.[K]	1xTMT6plex [K14]; 1xTMT6plex [N-Term]	FALSE	2.22185e-08	2.85761e-05	1	1	9	Q5NE21	Q5NE21 [13-26]		0	1971.01	0.973	0.766389	0.890347	10.65	101.3	98.7	6.66	3.48		High	High	High	High	High	High	High	High	High	High	High	High	High	High	High	High	High	High	2.51	0.00247	2.22e-05	2.982e-09	91	K.MAEDSYEDAIAGLK.K	[13-26]
	FALSE	High	[K].MAEDSYEDAIAGLK.[K]	1xOxidation [M1]; 1xTMT6plex [K14]; 1xTMT6plex [N-Term]	FALSE	3.52411e-05	2.85761e-05	1	1	11	Q5NE21	Q5NE21 [13-26]		0	1987.01	0.986	0.790623	0.902409	6.28	100.7	99.3	2.94	3.05		High	High	High	High	High	High	High	High	High	High	High	High	High	High	High	High	High	High	1.85	0.00122	2.22e-05	8.01e-06	54	K.MAEDSYEDAIAGLK.K	[13-26]
	FALSE	High	[K].MAEDSYEDAIAGLKK.[L]	1xOxidation [M1]; 2xTMT6plex [K14; K15]; 1xTMT6plex [N-Term]	FALSE	2.83487e-05	2.85761e-05	1	1	6	Q5NE21	Q5NE21 [13-27]		1	2344.27	0.832	0.0797228	0.590441	2.16	109.2	90.8	7.7	5.64		High	High	High	High	High	High	High	High	High	High	High	High	High	High	High	High	High	High	0.59	0.00046	2.22e-05	6.33e-06	47	K.MAEDSYEDAIAGLKK.L	[13-27]
	FALSE	High	[K].MAEDSYEDAIAGLKK.[L]	2xTMT6plex [K14; K15]; 1xTMT6plex [N-Term]	FALSE	7.20166e-09	2.85761e-05	1	1	15	Q5NE21	Q5NE21 [13-27]		1	2328.27	0.876	0.000342827	0.495186	0.86	106.6	93.4	5.9	6.72		High	High	High	High	High	High	High	High	High	High	High	High	High	High	High	High	High	High	1.19	0.00092	2.22e-05	8.949e-10	74	K.MAEDSYEDAIAGLKK.L	[13-27]
	FALSE	High	[K].NELEDTAAAK.[I]	1xTMT6plex [K10]; 1xTMT6plex [N-Term]	FALSE	7.26676e-06	2.85761e-05	1	1	10	Q5NE21	Q5NE21 [33-42]		0	1519.84	1.184	0.413174	0.710764	19.71	91.6	108.4	18.69	0.06		High	High	High	High	High	High	High	High	High	High	High	High	High	High	High	High	High	High	1.31	0.00099	2.22e-05	1.476e-06	67	K.NELEDTAAAK.I	[33-42]
	FALSE	High	[K].GLMSIPDDGSTK.[S]	1xTMT6plex [K12]; 1xTMT6plex [N-Term]	FALSE	7.73894e-05	2.85761e-05	1	1	16	Q5NE21	Q5NE21 [167-178]		0	1678.91	1.19	0.0947668	0.598363	2.56	91.3	108.7	6.05	8.48		High	High	High	High	High	High	High	High	High	High	High	High	High	High	High	High	High	High	1.18	0.00099	2.22e-05	1.849e-05	57	K.GLMSIPDDGSTK.S	[167-178]
	FALSE	High	[K].GLMSIPDDGSTKSDFIEEWVK.[I]	2xTMT6plex [K12; K21]; 1xTMT6plex [N-Term]	FALSE	5.30513e-06	2.85761e-05	1	1	3	Q5NE21	Q5NE21 [167-187]		1	3041.61	0.712	0.514887	0.758998	54.48	116.8	83.2	35.49	14.54		High	High	High	High	High	High	High	High	High	High	High	High	High	High	High	High	High	High	4.76	0.00483	2.22e-05	1.053e-06	40	K.GLMSIPDDGSTKSDFIEEWVK.I	[167-187]
	FALSE	High	[K].KLLSEKNELEDTAAAK.[I]	3xTMT6plex [K1; K6; K16]; 1xTMT6plex [N-Term]	FALSE	1.4321e-07	2.85761e-05	1	1	16	Q5NE21	Q5NE21 [27-42]		2	2676.6	0.921	0.125227	0.602093	2.44	104.1	95.9	1.03	1.29		High	High	High	High	High	High	High	High	High	High	High	High	High	High	High	High	High	High	1.46	0.00098	2.22e-05	2.203e-08	40	K.KLLSEKNELEDTAAAK.I	[27-42]
	FALSE	High	[R].VCPSHILNFQPGEAFVVR.[N]	1xCarbamidomethyl [C2]; 1xTMT6plex [N-Term]	FALSE	3.16809e-07	2.85761e-05	1	1	2	Q5NE21	Q5NE21 [104-121]		0	2299.22	1.029	0.846735	0.929032	14.63	98.6	101.4	14.14	0.25		Not Found	High	High	Not Found	Not Found	High	High	High	High	Not Found	Not Found	High	High	High	High	High	High	High	1.42	0.00109	2.22e-05	5.148e-08	45	R.VCPSHILNFQPGEAFVVR.N	[104-121]
	FALSE	High	[R].VCPSHILNFQPGEAFVVR.[N]	1xCarbamidomethyl [C2]; 1xDeamidated [N8]; 1xTMT6plex [N-Term]	FALSE	1.33427e-05	2.85761e-05	1	1	1	Q5NE21	Q5NE21 [104-121]		0	2300.21									No Quan Values	High	Not Found	Not Found	Not Found	Not Found	Not Found	Not Found	Not Found	Not Found	Not Found	Not Found	Not Found	Not Found	Not Found	Not Found	Not Found	Not Found	High	9.69	0.00743	2.22e-05	2.826e-06	39	R.VCPSHILNFQPGEAFVVR.N	[104-121]
	FALSE	High	[K].VENILVIGHSCCGGIK.[G]	2xCarbamidomethyl [C11; C12]; 1xTMT6plex [K16]; 1xTMT6plex [N-Term]	FALSE	2.53059e-06	2.85761e-05	1	1	2	Q5NE21	Q5NE21 [151-166]		0	2214.21	1.155	0.554061	0.778389	25.74	92.8	107.2	7.72	16.63		High	High	Not Found	High	High	High	High	Not Found	Not Found	High	High	High	High	Not Found	Not Found	High	High	High	1.63	0.0012	2.22e-05	4.762e-07	45	K.VENILVIGHSCCGGIK.G	[151-166]
	FALSE	High	[K].VKAEFCDLDHSEQCTK.[L]	2xCarbamidomethyl [C6; C14]; 2xTMT6plex [K2; K16]; 1xTMT6plex [N-Term]	FALSE	6.16483e-05	2.85761e-05	1	1	3	Q5NE21	Q5NE21 [196-211]		1	2654.35	1.82	0.0593977	0.582025	5.61	70.9	129.1	24.9	19.68		High	High	High	High	High	High	High	High	High	High	High	High	High	High	High	High	High	High	0.49	0.00043	2.22e-05	6.277e-05	38	K.VKAEFCDLDHSEQCTK.L	[196-211]
	FALSE	High	[K].YEKNPELFGQLAK.[G]	2xTMT6plex [K3; K13]; 1xTMT6plex [N-Term]	FALSE	2.02734e-06	2.85761e-05	1	1	7	Q5NE21	Q5NE21 [76-88]		1	2224.29	1.004	0.924009	0.966785	4.68	99.8	100.2	4.51	0.05		High	High	High	High	High	High	High	High	High	High	High	High	High	High	High	High	High	High	2.33	0.00173	2.22e-05	3.756e-07	35	K.YEKNPELFGQLAK.G	[76-88]
	FALSE	High	[K].YSGVGAAVEYAVVHLK.[V]	1xTMT6plex [K16]; 1xTMT6plex [N-Term]	FALSE	2.19029e-08	2.85761e-05	1	1	3	Q5NE21	Q5NE21 [135-150]		0	2121.21	1.022	0.659026	0.833734	5.19	98.9	101.1	8.79	3.86		High	High	High	High	High	High	High	High	High	High	High	High	High	High	High	High	High	High	4.52	0.0032	2.22e-05	2.946e-09	64	K.YSGVGAAVEYAVVHLK.V	[135-150]
	FALSE	High	[R].QLTAELEGADGK.[K]	1xTMT6plex [K12]; 1xTMT6plex [N-Term]	FALSE	4.35551e-07	2.85761e-05	1	1	19	Q5NE21	Q5NE21 [45-56]		0	1689.94	1.014	0.256965	0.651374	0.93	99.3	100.7	5.58	4.69		High	High	High	High	High	High	High	High	High	High	High	High	High	High	High	High	High	High	1.72	0.00145	2.22e-05	7.237e-08	73	R.QLTAELEGADGK.K	[45-56]
	FALSE	High	[R].QLTAELEGADGKK.[S]	2xTMT6plex [K12; K13]; 1xTMT6plex [N-Term]	FALSE	7.28966e-07	2.85761e-05	1	1	10	Q5NE21	Q5NE21 [45-57]		1	2047.2	1.006	0.677189	0.842236	1.6	99.7	100.3	2.31	0.79		High	High	High	High	High	High	High	High	High	High	High	High	High	High	High	High	High	High	1.79	0.00122	2.22e-05	1.256e-07	39	R.QLTAELEGADGKK.S	[45-57]
	FALSE	High	[R].QLTAELEGADGKKSDPDEK.[I]	3xTMT6plex [K12; K13; K19]; 1xTMT6plex [N-Term]	FALSE	4.87425e-05	2.85761e-05	1	1	4	Q5NE21	Q5NE21 [45-63]		2	2947.64	0.566	0.31831	0.672443	39.9	127.7	72.3	31.65	5.42		High	High	Not Found	High	High	High	High	Not Found	Not Found	High	High	High	High	Not Found	Not Found	High	High	High	1.38	0.00101	2.22e-05	1.133e-05	20	R.QLTAELEGADGKKSDPDEK.I	[45-63]
	FALSE	High	[K].EAVNVSLGNLLTYPFVR.[E]	1xTMT6plex [N-Term]	FALSE	1.02786e-05	2.85761e-05	1	2	12	Q5NE21	Q5NE21 [215-231]		0	2121.19	0.927	0.215599	0.633908	3.97	103.8	96.2	1.37	2.41		High	High	High	High	High	High	High	High	High	High	High	High	High	High	High	High	High	High	5.54	0.00392	2.22e-05	2.142e-06	48	K.EAVNVSLGNLLTYPFVR.E	[215-231]
	FALSE	High	[K].AEKYEKNPELFGQLAK.[G]	3xTMT6plex [K3; K6; K16]; 1xTMT6plex [N-Term]	FALSE	4.05484e-07	2.85761e-05	1	1	9	Q5NE21	Q5NE21 [73-88]		2	2781.63	0.732	0.361453	0.689932	27.34	115.5	84.5	23.39	2.33		High	High	High	High	High	High	High	High	High	High	High	High	High	High	High	High	High	High	0.76	0.00053	2.22e-05	6.709e-08	20	K.AEKYEKNPELFGQLAK.G	[73-88]
	FALSE	High	[K].AEFCDLDHSEQCTK.[L]	2xCarbamidomethyl [C4; C12]; 1xTMT6plex [K14]; 1xTMT6plex [N-Term]	FALSE	2.78712e-06	2.85761e-05	1	1	6	Q5NE21	Q5NE21 [198-211]		0	2198.03	2.029	0.0893084	0.59512	2.81	66	134	25.12	22.51		High	High	High	High	High	High	High	High	High	High	High	High	High	High	High	High	High	High	0.6	0.00044	2.22e-05	5.286e-07	48	K.AEFCDLDHSEQCTK.L	[198-211]
	FALSE	High	[K].GGHYDFENGSFELWNIDFK.[L]	1xTMT6plex [K19]; 1xTMT6plex [N-Term]	FALSE	2.61169e-07	2.85761e-05	1	1	4	Q5NE21	Q5NE21 [243-261]		0	2733.33	0.844	0.222437	0.636618	7.58	108.4	91.6	13.34	6.14		High	High	High	High	High	High	High	High	High	High	High	High	High	High	High	High	High	High	2.79	0.00254	2.22e-05	4.177e-08	57	K.GGHYDFENGSFELWNIDFK.L	[243-261]
	FALSE	High	[K].GGHYDFENGSFELWNIDFK.[L]	1xDeamidated [N8]; 1xTMT6plex [K19]; 1xTMT6plex [N-Term]	FALSE	3.14746e-06	2.85761e-05	1	1	2	Q5NE21	Q5NE21 [243-261]		0	2734.32	0.988	0.857653	0.934818	7.48	100.6	99.4	0.59	6.53		High	High	Not Found	High	High	High	High	Not Found	Not Found	High	High	High	High	Not Found	Not Found	High	High	High	4.3	0.00294	2.22e-05	6.025e-07	39	K.GGHYDFENGSFELWNIDFK.L	[243-261]
	FALSE	High	[R].QLTAELEGADGKK.[S]	1xGln->pyro-Glu [N-Term]; 2xTMT6plex [K12; K13]	FALSE	0.000425711	0.000153656	1	1	5	Q5NE21	Q5NE21 [45-57]		1	1801.01	0.972	0.125863	0.602093	0.77	101.4	98.6	2.33	1.6		High	High	High	High	High	High	High	High	High	High	High	High	High	High	High	High	High	High	1.17	0.00106	5.28e-05	0.0001084	43	R.QLTAELEGADGKK.S	[45-57]
	FALSE	High	[K].SDFIEEWVK.[I]	1xTMT6plex [K9]; 1xTMT6plex [N-Term]	FALSE	0.000455559	0.000153656	1	1	5	Q5NE21	Q5NE21 [179-187]		0	1610.88	1.268	0.194131	0.625289	11.03	88.2	111.8	5.26	5.25		High	High	High	High	High	High	High	High	High	High	High	High	High	High	High	High	High	High	2.32	0.00187	5.28e-05	0.0001159	45	K.SDFIEEWVK.I	[179-187]
	FALSE	High	[K].GLMSIPDDGSTK.[S]	1xOxidation [M3]; 1xTMT6plex [K12]; 1xTMT6plex [N-Term]	FALSE	0.000505909	0.000153656	1	1	12	Q5NE21	Q5NE21 [167-178]		0	1694.9	1.096	0.350342	0.685778	7.98	95.4	104.6	1.68	9.27		High	High	High	High	High	High	High	High	High	High	High	High	High	High	High	High	High	High	2.68	0.00152	5.28e-05	0.0001287	38	K.GLMSIPDDGSTK.S	[167-178]
	FALSE	High	[R].NIANMVPPYDQTK.[Y]	1xDeamidated [N4]; 1xTMT6plex [K13]; 1xTMT6plex [N-Term]	FALSE	0.00112077	0.000243455	1	1	2	Q5NE21	Q5NE21 [122-134]		0	1950.04	0.689	0.417103	0.712215	39.04	118.4	81.6	38.04	2.18		Not Found	Not Found	High	Not Found	Not Found	Not Found	Not Found	High	High	Not Found	Not Found	Not Found	Not Found	High	High	High	High	High	-2.47	-0.0016	8.762e-05	0.000285	23	R.NIANMVPPYDQTK.Y	[122-134]
	FALSE	High	[K].AEKYEKNPELFGQLAK.[G]	1xDeamidated [N7]; 3xTMT6plex [K3; K6; K16]; 1xTMT6plex [N-Term]	FALSE	0.000763325	0.000243455	1	1	4	Q5NE21	Q5NE21 [73-88]		2	2782.62	0.728	0.269489	0.657198	19.04	115.7	84.3	16.59	1.45		High	High	High	High	High	High	High	High	High	High	High	High	High	High	High	High	High	High	7.99	0.00556	8.762e-05	0.0001928	23	K.AEKYEKNPELFGQLAK.G	[73-88]
	FALSE	High	[R].QLTAELEGADGK.[K]	1xGln->pyro-Glu [N-Term]; 1xTMT6plex [K12]	FALSE	0.0017305	0.000276322	1	1	9	Q5NE21	Q5NE21 [45-56]		0	1443.75	1.035	0.532202	0.768178	5.6	98.3	101.7	8.49	3.15		High	High	High	High	High	High	High	High	High	High	High	High	High	High	High	High	High	High	-0.25	-0.00018	0.0001065	0.0004618	44	R.QLTAELEGADGK.K	[45-56]
	FALSE	High	[K].LLSEKNELEDTAAAK.[I]	1xDeamidated [N6]; 2xTMT6plex [K5; K15]; 1xTMT6plex [N-Term]	FALSE	0.00127305	0.000276322	1	1	2	Q5NE21	Q5NE21 [28-42]		1	2320.32	0.94	0.487936	0.744887	8.87	103.1	96.9	1.24	7.21		Not Found	High	Not Found	Not Found	Not Found	High	High	Not Found	Not Found	Not Found	Not Found	High	High	Not Found	Not Found	High	High	High	2.28	0.00176	9.787e-05	0.0003266	21	K.LLSEKNELEDTAAAK.I	[28-42]
	FALSE	High	[K].FLVFACSDSR.[V]	1xCarbamidomethyl [C6]; 1xTMT6plex [N-Term]	FALSE	0.00347094	0.000557917	1	1	4	Q5NE21	Q5NE21 [94-103]		0	1430.73	1.293	0.255039	0.650863	17.7	87.2	112.8	15.72	1.06		High	High	High	High	High	High	High	High	High	High	High	High	High	High	High	High	High	High	1.59	0.00114	0.0001822	0.001121	26	K.FLVFACSDSR.V	[94-103]
	FALSE	High	[R].SGFAHFK.[A]	1xTMT6plex [K7]; 1xTMT6plex [N-Term]	FALSE	0.0108859	0.0018917	1	1	2	Q5NE21	Q5NE21 [66-72]		0	1251.73	0.985	0.0654093	0.585658	0.59	100.8	99.2	22.57	23.12		High	High	Not Found	High	High	High	High	Not Found	Not Found	High	High	High	High	Not Found	Not Found	High	High	High	0.41	0.00017	0.0007597	0.00573	22	R.SGFAHFK.A	[66-72]
	FALSE	High	[R].NIANMVPPYDQTK.[Y]	1xDeamidated [Q11]; 1xOxidation [M5]; 1xTMT6plex [K13]; 1xTMT6plex [N-Term]	FALSE	0.0192433	0.00319866	1	1	1	Q5NE21	Q5NE21 [122-134]		0	1966.04	1.016	0.799145	0.906515	6.81	99.2	100.8	5.54	0.96		Not Found	High	Not Found	Not Found	Not Found	High	High	Not Found	Not Found	Not Found	Not Found	High	High	Not Found	Not Found	High	High	High	8.31	0.00817	0.00155	0.01018	24	R.NIANMVPPYDQTK.Y	[122-134]
	FALSE	High	[K].LTPSVAL.[-]	1xTMT6plex [N-Term]	FALSE	0.0416815	0.00547659	1	1	5	Q5NE21	Q5NE21 [262-268]		0	929.587	0.98	0.918727	0.964045	18.14	101	99	3.57	13.65		High	High	High	High	High	High	High	High	High	High	High	High	High	High	High	High	High	High	2.1	0.00098	0.002925	0.01827	33	K.LTPSVAL.-	[262-268]
	FALSE	High	[K].ICSTAK.[A]	1xCarbamidomethyl [C2]; 1xTMT6plex [K6]; 1xTMT6plex [N-Term]	FALSE	0.0476032	0.00610603	1	1	2	Q5NE21	Q5NE21 [188-193]		0	1137.67	1.51	0.0589958	0.582025	3.2	79.7	120.3	4.14	7.19		High	Not Found	High	High	High	Not Found	Not Found	High	High	High	High	Not Found	Not Found	High	High	High	High	High	1.84	0.00104	0.003214	0.02025	28	K.ICSTAK.A	[188-193]
FALSE	High	Master Protein	A0A3Q7GDG7	Glyceraldehyde-3-phosphate dehydrogenase OS=Solanum lycopersicum OX=4081 GN=101258368 PE=3 SV=1	0	FALSE	266.292	86	28	325	16	338	36.7	6.81	7092	28	15	1.088	0.12	0.199377	0.529595	4.04	95.8	104.2	1.61	2.24	High	High	High	High	High	High	High	High	High	High	High	High	High	High	High	High	High	1
	Checked	Confidence	Annotated Sequence	Modifications	Contaminant	Qvality PEP	Qvality q-value	# Protein Groups	# Proteins	# PSMs	Master Protein Accessions	Positions in Master Proteins	Modifications in Master Proteins	# Missed Cleavages	Theo. MH+ [Da]	Abundance Ratio: (Sample) / (Control)	Abundance Ratio P-Value: (Sample) / (Control)	Abundance Ratio Adj. P-Value: (Sample) / (Control)	Abundance Ratio Variability [%]: (Sample) / (Control)	Abundances (Grouped): Control	Abundances (Grouped): Sample	Abundances (Grouped) CV [%]: Control	Abundances (Grouped) CV [%]: Sample	Quan Info	Found in File: [F1]	Found in File: [F2]	Found in File: [F3]	Found in Sample: [S1] F1: 126, Control, Controllo, 1	Found in Sample: [S4] F1: 127, Control, Controllo, 2	Found in Sample: [S2] F2: 126, Control, Controllo, 1	Found in Sample: [S7] F2: 127, Control, Controllo, 2	Found in Sample: [S3] F3: 126, Control, Controllo, 1	Found in Sample: [S10] F3: 127, Control, Controllo, 2	Found in Sample: [S5] F1: 128, Sample, Triacontanolo Spray, 1	Found in Sample: [S6] F1: 129, Sample, Triacontanolo Spray, 2	Found in Sample: [S8] F2: 128, Sample, Triacontanolo Spray, 1	Found in Sample: [S9] F2: 129, Sample, Triacontanolo Spray, 2	Found in Sample: [S11] F3: 128, Sample, Triacontanolo Spray, 1	Found in Sample: [S12] F3: 129, Sample, Triacontanolo Spray, 2	Found in Sample Group: Control	Found in Sample Group: Sample	Confidence (by Search Engine): Mascot	DeltaM [ppm] (by Search Engine): Mascot	Deltam/z [Da] (by Search Engine): Mascot	Percolator q-Value (by Search Engine): Mascot	Percolator PEP (by Search Engine): Mascot	Ions Score (by Search Engine): Mascot	Sequence in Protein	Positions in Proteins
	FALSE	High	[K].LKGILGYTEDDVVSTDFVGDSR.[S]	1xTMT6plex [K2]; 1xTMT6plex [N-Term]	FALSE	3.80749e-10	2.85761e-05	1	3	2	A0A3Q7GDG7	A0A3Q7GDG7 [274-295]		1	2844.5	0.856	0.19851	0.626929	6.12	107.7	92.3	11.54	5.72		High	Not Found	High	High	High	Not Found	Not Found	High	High	High	High	Not Found	Not Found	High	High	High	High	High	6.64	0.00629	2.22e-05	3.827e-11	55	K.LKGILGYTEDDVVSTDFVGDSR.S	[274-295]
	FALSE	High	[R].NPEDIPWGEAGADFVVESTGVFTDKDK.[A]	2xTMT6plex [K25; K27]; 1xTMT6plex [N-Term]	FALSE	3.4006e-08	2.85761e-05	1	3	9	A0A3Q7GDG7	A0A3Q7GDG7 [85-111]		1	3610.85	1.223	0.221612	0.636251	10.64	90	110	4.05	6.09		High	High	High	High	High	High	High	High	High	High	High	High	High	High	High	High	High	High	4.84	0.00582	2.22e-05	4.717e-09	64	R.NPEDIPWGEAGADFVVESTGVFTDKDK.A	[85-111]
	FALSE	High	[K].GILGYTEDDVVSTDFVGDSR.[S]	1xTMT6plex [N-Term]	FALSE	9.50534e-11	2.85761e-05	1	3	19	A0A3Q7GDG7	A0A3Q7GDG7 [276-295]		0	2374.16	0.964	0.651958	0.829153	8.71	101.8	98.2	0.53	7.77		High	High	High	High	High	High	High	High	High	High	High	High	High	High	High	High	High	High	2.99	0.00355	2.22e-05	8.653e-12	100	K.GILGYTEDDVVSTDFVGDSR.S	[276-295]
	FALSE	High	[K].KVVISAPSK.[D]	2xTMT6plex [K1; K9]; 1xTMT6plex [N-Term]	FALSE	1.09226e-05	2.85761e-05	2	5	16	A0A3Q7HUQ3; A0A3Q7GDG7	A0A3Q7HUQ3 [120-128]; A0A3Q7GDG7 [122-130]		1	1616.07	1.107	0.437993	0.722097	12.66	94.9	105.1	12.97	0.94	Shared	High	High	High	High	High	High	High	High	High	High	High	High	High	High	High	High	High	High	0.94	0.00051	2.22e-05	2.28e-06	33	K.KVVISAPSK.D	[122-130]
	FALSE	High	[R].LEKEASYEDIK.[A]	2xTMT6plex [K3; K11]; 1xTMT6plex [N-Term]	FALSE	2.79469e-05	2.85761e-05	1	3	1	A0A3Q7GDG7	A0A3Q7GDG7 [253-263]		1	2012.15	0.872	0.395553	0.703167	14.31	106.8	93.2	9.61	4		High	Not Found	Not Found	High	High	Not Found	Not Found	Not Found	Not Found	High	High	Not Found	Not Found	Not Found	Not Found	High	High	High	4.8	0.00322	2.22e-05	9.245e-06	35	R.LEKEASYEDIK.A	[253-263]
	FALSE	High	[R].VALQRDDVELVAVNDPFISTDYMTYMFK.[Y]	1xOxidation [M23]; 1xTMT6plex [K28]; 1xTMT6plex [N-Term]	FALSE	2.16895e-05	2.85761e-05	1	1	1	A0A3Q7GDG7	A0A3Q7GDG7 [23-50]		1	3754.91	0.838	0.459249	0.730309	22.82	108.8	91.2	18.86	2.7		Not Found	Not Found	High	Not Found	Not Found	Not Found	Not Found	High	High	Not Found	Not Found	Not Found	Not Found	High	High	High	High	High	8.14	0.00764	2.22e-05	4.751e-06	27	R.VALQRDDVELVAVNDPFISTDYMTYMFK.Y	[23-50]
	FALSE	High	[R].VIDLICHMAK.[A]	1xCarbamidomethyl [C6]; 1xTMT6plex [K10]; 1xTMT6plex [N-Term]	FALSE	1.98369e-05	2.85761e-05	1	1	16	A0A3Q7GDG7	A0A3Q7GDG7 [328-337]		0	1657.95	1.445	0.00660078	0.561907	2.27	81.8	118.2	8.47	6.32		High	High	High	High	High	High	High	High	High	High	High	High	High	High	High	High	High	High	1.79	0.00149	2.22e-05	4.327e-06	62	R.VIDLICHMAK.A	[328-337]
	FALSE	High	[K].VVSWYDNEWGYSSR.[V]	1xTMT6plex [N-Term]	FALSE	6.16176e-07	2.85761e-05	1	2	9	A0A3Q7GDG7	A0A3Q7GDG7 [314-327]		0	1976.93	0.964	0.747347	0.879958	14.21	101.9	98.1	11.93	1.58		High	High	High	High	High	High	High	High	High	High	High	High	High	High	High	High	High	High	2.53	0.0025	2.22e-05	1.048e-07	48	K.VVSWYDNEWGYSSR.V	[314-327]
	FALSE	High	[K].VVSWYDNEWGYSSR.[V]	1xDeamidated [N7]; 1xTMT6plex [N-Term]	FALSE	8.08947e-06	2.85761e-05	1	2	6	A0A3Q7GDG7	A0A3Q7GDG7 [314-327]		0	1977.92	0.949	0.611163	0.808016	11.08	102.6	97.4	4.89	5.66		High	High	High	High	High	High	High	High	High	High	High	High	High	High	High	High	High	High	-0.13	-0.00013	2.22e-05	1.654e-06	39	K.VVSWYDNEWGYSSR.V	[314-327]
	FALSE	High	[R].VPTADVSVVDLTVR.[L]	1xTMT6plex [N-Term]	FALSE	3.4152e-07	2.85761e-05	1	3	36	A0A3Q7GDG7	A0A3Q7GDG7 [239-252]		0	1699.98	1.083	0.522183	0.762813	12.65	96	104	7.21	4.83		High	High	High	High	High	High	High	High	High	High	High	High	High	High	High	High	High	High	0.94	0.0008	2.22e-05	5.583e-08	63	R.VPTADVSVVDLTVR.L	[239-252]
	FALSE	High	[R].VPTADVSVVDLTVRLEK.[E]	1xTMT6plex [K17]; 1xTMT6plex [N-Term]	FALSE	7.37143e-06	2.85761e-05	1	3	1	A0A3Q7GDG7	A0A3Q7GDG7 [239-255]		1	2299.36	0.577	0.301449	0.667435	38.24	126.8	73.2	25.2	10.59		High	Not Found	Not Found	High	High	Not Found	Not Found	Not Found	Not Found	High	High	Not Found	Not Found	Not Found	Not Found	High	High	High	7.26	0.00556	2.22e-05	1.497e-06	26	R.VPTADVSVVDLTVRLEK.E	[239-255]
	FALSE	High	[K].EASYEDIKAAIKEESEGK.[L]	3xTMT6plex [K8; K12; K18]; 1xTMT6plex [N-Term]	FALSE	9.84418e-07	2.85761e-05	1	3	2	A0A3Q7GDG7	A0A3Q7GDG7 [256-273]		2	2913.62	0.53	0.226352	0.639128	24.99	130.8	69.2	27.2	3.81		High	High	Not Found	High	High	High	High	Not Found	Not Found	High	High	High	High	Not Found	Not Found	High	High	High	1.01	0.00074	2.22e-05	1.733e-07	37	K.EASYEDIKAAIKEESEGK.L	[256-273]
	FALSE	High	[R].AASFNIIPSSTGAAK.[A]	1xTMT6plex [K15]; 1xTMT6plex [N-Term]	FALSE	1.11968e-06	2.85761e-05	4	6	25	A0A3Q7HUQ3; A0A3Q7GDG7; O04106; A0A3Q7FRA5	A0A3Q7HUQ3 [203-217]; A0A3Q7GDG7 [205-219]; O04106 [161-175]; A0A3Q7FRA5 [219-233]		0	1893.08	0.982	0.755662	0.885139	6.38	100.9	99.1	1.15	4.93	Shared	High	High	High	High	High	High	High	High	High	High	High	High	High	High	High	High	High	High	2.55	0.00241	2.22e-05	1.993e-07	70	R.AASFNIIPSSTGAAK.A	[205-219]
	FALSE	High	[R].AASFNIIPSSTGAAK.[A]	1xDeamidated [N5]; 1xTMT6plex [K15]; 1xTMT6plex [N-Term]	FALSE	2.9801e-05	2.85761e-05	4	6	4	A0A3Q7HUQ3; A0A3Q7GDG7; O04106; A0A3Q7FRA5	A0A3Q7HUQ3 [203-217]; A0A3Q7GDG7 [205-219]; O04106 [161-175]; A0A3Q7FRA5 [219-233]		0	1894.07	1.035	0.485747	0.744077	4.87	98.3	101.7	0.22	4.43	Shared	High	High	High	High	High	High	High	High	High	High	High	High	High	High	High	High	High	High	2.8	0.00265	2.22e-05	6.682e-06	45	R.AASFNIIPSSTGAAK.A	[205-219]
	FALSE	High	[R].FGIVEGLMTTVHAMTATQK.[T]	1xTMT6plex [K19]; 1xTMT6plex [N-Term]	FALSE	2.04921e-06	2.85761e-05	1	3	1	A0A3Q7GDG7	A0A3Q7GDG7 [172-190]		0	2493.36	1.23	0.345285	0.683087	14.61	89.7	110.3	18.12	31.6		High	Not Found	Not Found	High	High	Not Found	Not Found	Not Found	Not Found	High	High	Not Found	Not Found	Not Found	Not Found	High	High	High	1.38	0.00086	2.22e-05	3.801e-07	56	R.FGIVEGLMTTVHAMTATQK.T	[172-190]
	FALSE	High	[R].DDVELVAVNDPFISTDYMTYMFK.[Y]	1xOxidation [M]; 1xTMT6plex [K23]; 1xTMT6plex [N-Term]	FALSE	2.53059e-06	2.85761e-05	1	1	4	A0A3Q7GDG7	A0A3Q7GDG7 [28-50]		0	3187.56	1.188	0.117007	0.602093	3.06	91.4	108.6	8.06	10.97		High	High	High	High	High	High	High	High	High	High	High	High	High	High	High	High	High	High	8.01	0.00851	2.22e-05	4.766e-07	73	R.DDVELVAVNDPFISTDYMTYMFK.Y	[28-50]
	FALSE	High	[R].DDVELVAVNDPFISTDYMTYMFK.[Y]	1xTMT6plex [K23]; 1xTMT6plex [N-Term]	FALSE	4.43096e-08	2.85761e-05	1	1	6	A0A3Q7GDG7	A0A3Q7GDG7 [28-50]		0	3171.57	1.465	0.180921	0.619415	12.34	81.1	118.9	4.97	16.66		High	High	High	High	High	High	High	High	High	High	High	High	High	High	High	High	High	High	2.15	0.00171	2.22e-05	6.261e-09	81	R.DDVELVAVNDPFISTDYMTYMFK.Y	[28-50]
	FALSE	High	[K].AAIKEESEGK.[L]	2xTMT6plex [K4; K10]; 1xTMT6plex [N-Term]	FALSE	4.10095e-06	2.85761e-05	4	6	9	A0A3Q7HUQ3; A0A3Q7GDG7; O04106; A0A3Q7FRA5	A0A3Q7HUQ3 [262-271]; A0A3Q7GDG7 [264-273]; O04106 [220-229]; A0A3Q7FRA5 [278-287]		1	1749.04	1.377	0.252404	0.649395	21.15	84.1	115.9	15.03	5.01	Shared	High	High	High	High	High	High	High	High	High	High	High	High	High	High	High	High	High	High	1.22	0.00106	2.22e-05	7.991e-07	61	K.AAIKEESEGK.L	[264-273]
	FALSE	High	[K].DAPMFVVGVNENEYKPELDIVSNASCTTNCLAPLAK.[V]	2xCarbamidomethyl [C26; C30]; 2xTMT6plex [K15; K36]; 1xTMT6plex [N-Term]	FALSE	4.68856e-09	2.85761e-05	1	3	5	A0A3Q7GDG7	A0A3Q7GDG7 [131-166]		0	4654.38	2.423	0.0647238	0.585658	9.35	58.4	141.6	29.24	20.61		High	High	High	High	High	High	High	High	High	High	High	High	High	High	High	High	High	High	3.46	0.00403	2.22e-05	5.631e-10	77	K.DAPMFVVGVNENEYKPELDIVSNASCTTNCLAPLAK.V	[131-166]
	FALSE	High	[K].EASYEDIK.[A]	1xTMT6plex [K8]; 1xTMT6plex [N-Term]	FALSE	0.000713546	0.000243455	1	3	24	A0A3Q7GDG7	A0A3Q7GDG7 [256-263]		0	1412.77	1.13	0.320376	0.672864	9.96	93.9	106.1	4.16	5.33		High	High	High	High	High	High	High	High	High	High	High	High	High	High	High	High	High	High	2.37	0.00167	8.762e-05	0.0001801	43	K.EASYEDIK.A	[256-263]
	FALSE	High	[K].YDSVHGQWK.[NH]	1xTMT6plex [K9]; 1xTMT6plex [N-Term]	FALSE	0.000919484	0.000243455	4	5	6	A0A3Q7HUQ3; A0A3Q7GDG7; O04106; A0A3Q7FRA5	A0A3Q7HUQ3 [49-57]; A0A3Q7GDG7 [51-59]; O04106 [7-15]; A0A3Q7FRA5 [65-73]		0	1577.85	1.185	0.70914	0.858684	45.04	91.5	108.5	36.06	5.45	Shared	High	High	High	High	High	High	High	High	High	High	High	High	High	High	High	High	High	High	1.35	0.00107	8.762e-05	0.000232	29	K.YDSVHGQWK.H	[51-59]
	FALSE	High	[R].VIDLICHMAK.[A]	1xCarbamidomethyl [C6]; 1xOxidation [M8]; 1xTMT6plex [K10]; 1xTMT6plex [N-Term]	FALSE	0.00376879	0.000594524	1	1	7	A0A3Q7GDG7	A0A3Q7GDG7 [328-337]		0	1673.95	1.055	0.060836	0.582025	0.67	97.3	102.7	1.26	1.9		High	High	High	High	High	High	High	High	High	High	High	High	High	High	High	High	High	High	2.43	0.00136	0.0001903	0.00126	37	R.VIDLICHMAK.A	[328-337]
	FALSE	High	[K].VLPQLNGK.[L]	1xDeamidated [N6]; 1xTMT6plex [K8]; 1xTMT6plex [N-Term]	FALSE	0.00592923	0.000878813	1	3	24	A0A3Q7GDG7	A0A3Q7GDG7 [224-231]		0	1327.83	0.991	0.414232	0.710801	0.99	100.4	99.6	2.82	1.88		High	High	High	High	High	High	High	High	High	High	High	High	High	High	High	High	High	High	2.15	0.00143	0.0002766	0.002444	44	K.VLPQLNGK.L	[224-231]
	FALSE	High	[K].TVDGPSMK.[D]	1xTMT6plex [K8]; 1xTMT6plex [N-Term]	FALSE	0.00690301	0.00109447	2	7	8	A0A3Q7IB19; A0A3Q7GDG7	A0A3Q7IB19 [775-782]; A0A3Q7GDG7 [191-198]		0	1292.73	1.151	0.170058	0.618484	6.27	93	107	7.2	1.23	Shared	High	High	High	High	High	High	High	High	High	High	High	High	High	High	High	High	High	High	1.98	0.00128	0.0003971	0.003053	31	K.TVDGPSMK.D	[191-198]
	FALSE	High	[K].AVTVFGIR.[N]	1xTMT6plex [N-Term]	FALSE	0.00780259	0.00121865	1	3	5	A0A3Q7GDG7	A0A3Q7GDG7 [77-84]		0	1091.68	1.283	0.288295	0.663807	19.56	87.6	112.4	17.38	1.14		High	High	High	High	High	High	High	High	High	High	High	High	High	High	High	High	High	High	1.54	0.00084	0.0004545	0.00365	32	K.AVTVFGIR.N	[77-84]
	FALSE	High	[K].IGINGFGR.[I]	1xTMT6plex [N-Term]	FALSE	0.00874481	0.00128197	3	4	3	A0A3Q7HUQ3; A0A3Q7GDG7; A0A3Q7FRA5	A0A3Q7HUQ3 [6-13]; A0A3Q7GDG7 [8-15]; A0A3Q7FRA5 [22-29]		0	1062.63	0.937	0.720462	0.864983	16.82	103.2	96.8	11.74	27.42	Shared	High	High	High	High	High	High	High	High	High	High	High	High	High	High	High	High	High	High	1.64	0.00087	0.0004936	0.004292	31	K.IGINGFGR.I	[8-15]
	FALSE	High	[K].IGINGFGR.[I]	1xDeamidated [N4]; 1xTMT6plex [N-Term]	FALSE	0.00862909	0.00128197	3	4	16	A0A3Q7HUQ3; A0A3Q7GDG7; A0A3Q7FRA5	A0A3Q7HUQ3 [6-13]; A0A3Q7GDG7 [8-15]; A0A3Q7FRA5 [22-29]		0	1063.61	1.159	0.514598	0.758853	23.17	92.7	107.3	2.21	23.99	Shared	High	High	High	High	High	High	High	High	High	High	High	High	High	High	High	High	High	High	1.98	0.00105	0.0004936	0.004212	41	K.IGINGFGR.I	[8-15]
	FALSE	High	[K].AGIALSK.[N]	1xTMT6plex [K7]; 1xTMT6plex [N-Term]	FALSE	0.00901001	0.00137966	4	6	7	A0A3Q7HUQ3; A0A3Q7GDG7; O04106; A0A3Q7FRA5	A0A3Q7HUQ3 [301-307]; A0A3Q7GDG7 [303-309]; O04106 [259-265]; A0A3Q7FRA5 [317-323]		0	1117.73	1.003	0.890476	0.950114	50.9	99.9	100.1	0.12	45.82	Shared	High	High	High	High	High	High	High	High	High	High	High	High	High	High	High	High	High	High	1.34	0.00075	0.0005283	0.00447	37	K.AGIALSK.N	[303-309]
	FALSE	High	[RK].VVISAPSK.[D]	1xTMT6plex [K8]; 1xTMT6plex [N-Term]	FALSE	0.0116784	0.00197441	2	8	13	A0A3Q7HUQ3; A0A3Q7GDG7	A0A3Q7HUQ3 [121-128]; A0A3Q7GDG7 [123-130]		0	1258.81	1.115	0.265401	0.655188	7.64	94.6	105.4	9.31	2.04	Shared	High	High	High	High	High	High	High	High	High	High	High	High	High	High	High	High	High	High	2.15	0.0009	0.0008215	0.006242	25	K.VVISAPSK.D	[123-130]
	FALSE	High	[R].SSIFDAK.[A]	1xTMT6plex [K7]; 1xTMT6plex [N-Term]	FALSE	0.0199014	0.00322468	4	8	17	A0A3Q7IB19; A0A3Q7HUQ3; A0A3Q7GDG7; A0A3Q7FRA5	A0A3Q7IB19 [880-886]; A0A3Q7HUQ3 [294-300]; A0A3Q7GDG7 [296-302]; A0A3Q7FRA5 [310-316]		0	1225.72	1.008	0.606282	0.805285	1.7	99.6	100.4	1.66	3.29	Shared	High	High	High	High	High	High	High	High	High	High	High	High	High	High	High	High	High	High	1.52	0.00093	0.001603	0.01048	28	R.SSIFDAK.A	[296-302]
	FALSE	High	[K].TLLFGEK.[A]	1xTMT6plex [K7]; 1xTMT6plex [N-Term]	FALSE	0.0296399	0.00425525	3	5	8	A0A3Q7GDG7; O04106; A0A3Q7FRA5	A0A3Q7GDG7 [70-76]; O04106 [26-32]; A0A3Q7FRA5 [84-90]		0	1265.79	1.054	0.382997	0.698598	5.27	97.4	102.6	0.46	5.48	Shared	High	High	High	High	High	High	High	High	High	High	High	High	High	High	High	High	High	High	0.17	0.00011	0.002269	0.01426	33	K.TLLFGEK.A	[70-76]
	FALSE	High	[K].AAAHLK.[G]	1xTMT6plex [K6]; 1xTMT6plex [N-Term]	FALSE	0.0342139	0.00464535	3	8	5	A0A3Q7HUQ3; A0A3Q7GDG7; A0A3Q7FRA5	A0A3Q7HUQ3 [110-115]; A0A3Q7GDG7 [112-117]; A0A3Q7FRA5 [126-131]		0	1068.69	1.023	0.840982	0.926406	13.46	98.8	101.2	6.39	6.42	Shared	High	High	High	High	High	High	High	High	High	High	High	High	High	High	High	High	High	High	0.05	3e-05	0.002556	0.01581	27	K.AAAHLK.G	[112-117]
	FALSE	High	[K].TVDGPSMK.[D]	1xOxidation [M7]; 1xTMT6plex [K8]; 1xTMT6plex [N-Term]	FALSE	0.0452736	0.00591817	2	7	8	A0A3Q7IB19; A0A3Q7GDG7	A0A3Q7IB19 [775-782]; A0A3Q7GDG7 [191-198]		0	1308.72	1.16	0.208787	0.630733	7.9	92.6	107.4	7.02	0.5	Shared	High	High	High	High	High	High	High	High	High	High	High	High	High	High	High	High	High	High	2.67	0.00175	0.003119	0.01945	22	K.TVDGPSMK.D	[191-198]
	FALSE	High	[K].LTGMAFR.[V]	1xTMT6plex [N-Term]	FALSE	0.0915051	0.00940468	4	9	2	A0A3Q7IB19; A0A3Q7GDG7; O04106; A0A3Q7FRA5	A0A3Q7IB19 [816-822]; A0A3Q7GDG7 [232-238]; O04106 [188-194]; A0A3Q7FRA5 [246-252]		0	1024.58	1.069	0.338001	0.680247	6.02	96.7	103.3	7	1.27	Shared	Not Found	High	High	Not Found	Not Found	High	High	High	High	Not Found	Not Found	High	High	High	High	High	High	High	2.38	0.00122	0.004678	0.03776	30	K.LTGMAFR.V	[232-238]
FALSE	High	Master Protein	Q9SE08	Cysteine proteinase inhibitor (Fragment) OS=Solanum lycopersicum OX=4081 GN=STC PE=2 SV=1	0	FALSE	62.69	83	9	41	7	94	10.4	6.07	1055	9	0	0.941	-0.09	0.046961	0.487639	0.41	103	97	4.28	3.89	High	High	High	High	High	High	High	High	High	High	High	High	High	High	High	High	High	1
	Checked	Confidence	Annotated Sequence	Modifications	Contaminant	Qvality PEP	Qvality q-value	# Protein Groups	# Proteins	# PSMs	Master Protein Accessions	Positions in Master Proteins	Modifications in Master Proteins	# Missed Cleavages	Theo. MH+ [Da]	Abundance Ratio: (Sample) / (Control)	Abundance Ratio P-Value: (Sample) / (Control)	Abundance Ratio Adj. P-Value: (Sample) / (Control)	Abundance Ratio Variability [%]: (Sample) / (Control)	Abundances (Grouped): Control	Abundances (Grouped): Sample	Abundances (Grouped) CV [%]: Control	Abundances (Grouped) CV [%]: Sample	Quan Info	Found in File: [F1]	Found in File: [F2]	Found in File: [F3]	Found in Sample: [S1] F1: 126, Control, Controllo, 1	Found in Sample: [S4] F1: 127, Control, Controllo, 2	Found in Sample: [S2] F2: 126, Control, Controllo, 1	Found in Sample: [S7] F2: 127, Control, Controllo, 2	Found in Sample: [S3] F3: 126, Control, Controllo, 1	Found in Sample: [S10] F3: 127, Control, Controllo, 2	Found in Sample: [S5] F1: 128, Sample, Triacontanolo Spray, 1	Found in Sample: [S6] F1: 129, Sample, Triacontanolo Spray, 2	Found in Sample: [S8] F2: 128, Sample, Triacontanolo Spray, 1	Found in Sample: [S9] F2: 129, Sample, Triacontanolo Spray, 2	Found in Sample: [S11] F3: 128, Sample, Triacontanolo Spray, 1	Found in Sample: [S12] F3: 129, Sample, Triacontanolo Spray, 2	Found in Sample Group: Control	Found in Sample Group: Sample	Confidence (by Search Engine): Mascot	DeltaM [ppm] (by Search Engine): Mascot	Deltam/z [Da] (by Search Engine): Mascot	Percolator q-Value (by Search Engine): Mascot	Percolator PEP (by Search Engine): Mascot	Ions Score (by Search Engine): Mascot	Sequence in Protein	Positions in Proteins
	FALSE	High	[K].KQNALLEFGK.[V]	2xTMT6plex [K1; K10]; 1xTMT6plex [N-Term]	FALSE	2.29648e-05	2.85761e-05	1	1	3	Q9SE08	Q9SE08 [29-38]		1	1835.14	0.908	0.328732	0.676348	8.44	104.8	95.2	0.02	8.06		High	High	High	High	High	High	High	High	High	High	High	High	High	High	High	High	High	High	1.26	0.00077	2.22e-05	5.049e-06	41	K.KQNALLEFGK.V	[29-38]
	FALSE	High	[K].QNALLEFGK.[V]	1xTMT6plex [K9]; 1xTMT6plex [N-Term]	FALSE	0.000109515	2.85761e-05	1	1	8	Q9SE08	Q9SE08 [30-38]		0	1477.88	0.882	0.214542	0.633361	7.17	106.3	93.7	2.38	9.2		High	High	High	High	High	High	High	High	High	High	High	High	High	High	High	High	High	High	1.96	0.00145	2.22e-05	2.676e-05	53	K.QNALLEFGK.V	[30-38]
	FALSE	High	[R].EAGGSENSLEINDLAR.[F]	1xTMT6plex [N-Term]	FALSE	7.31065e-08	2.85761e-05	1	2	7	Q9SE08	Q9SE08 [5-20]		0	1903.96	0.789	0.160779	0.613971	10.44	111.8	88.2	1.19	11.11		High	High	High	High	High	High	High	High	High	High	High	High	High	High	High	High	High	High	0.83	0.00079	2.22e-05	1.071e-08	89	R.EAGGSENSLEINDLAR.F	[5-20]
	FALSE	High	[K].EQVVAGTMYYITLEATEGGK.[K]	1xTMT6plex [K20]; 1xTMT6plex [N-Term]	FALSE	3.17719e-08	2.85761e-05	1	2	7	Q9SE08	Q9SE08 [44-63]		0	2618.38	1.023	0.796988	0.90533	8.43	98.9	101.1	14.05	6.06		High	High	High	High	High	High	High	High	High	High	High	High	High	High	High	High	High	High	5.63	0.00492	2.22e-05	4.386e-09	60	K.EQVVAGTMYYITLEATEGGK.K	[44-63]
	FALSE	High	[K].QNALLEFGK.[V]	1xDeamidated [N2]; 1xTMT6plex [K9]; 1xTMT6plex [N-Term]	FALSE	0.00028746	9.97831e-05	1	1	1	Q9SE08	Q9SE08 [30-38]		0	1478.86	0.956	0.850561	0.930599	22.57	102.2	97.8	2.14	19.18		Not Found	Not Found	High	Not Found	Not Found	Not Found	Not Found	High	High	Not Found	Not Found	Not Found	Not Found	High	High	High	High	High	0.47	0.00035	4.024e-05	7.317e-05	51	K.QNALLEFGK.V	[30-38]
	FALSE	High	[RK].FAVDEHNKK.[QE]	2xTMT6plex [K8; K9]; 1xTMT6plex [N-Term]	FALSE	0.000687585	0.000243455	2	3	3	Q9SE08; A0A3Q7FN94	Q9SE08 [21-29]; A0A3Q7FN94 [60-68]		1	1775.04	0.864	0.322577	0.673945	12.68	107.3	92.7	0.14	11.91	Shared	High	Not Found	High	High	High	Not Found	Not Found	High	High	High	High	Not Found	Not Found	High	High	High	High	High	2.11	0.00125	8.762e-05	0.0001736	25	R.FAVDEHNKK.Q	[21-29]
	FALSE	High	[K].VWVKPWQNFK.[Q]	2xTMT6plex [K4; K10]; 1xTMT6plex [N-Term]	FALSE	0.00284931	0.00039087	1	2	1	Q9SE08	Q9SE08 [71-80]		0	2019.21	0.938	0.538356	0.771445	10.56	103.2	96.8	0.76	9.29		High	Not Found	Not Found	High	High	Not Found	Not Found	Not Found	Not Found	High	High	Not Found	Not Found	Not Found	Not Found	High	High	High	2.66	0.00179	0.0001421	0.0008573	24	K.VWVKPWQNFK.Q	[71-80]
	FALSE	High	[K].QVEDFKLIGDAATA.[-]	1xGln->pyro-Glu [N-Term]; 1xTMT6plex [K6]	FALSE	0.00683236	0.00109447	1	2	1	Q9SE08	Q9SE08 [81-94]		1	1689.89	0.687	0.33598	0.679151	32.69	118.6	81.4	14.64	16.17		High	Not Found	Not Found	High	High	Not Found	Not Found	Not Found	Not Found	High	High	Not Found	Not Found	Not Found	Not Found	High	High	High	3.4	0.00288	0.0003971	0.003016	24	K.QVEDFKLIGDAATA.-	[81-94]
	FALSE	High	[K].LIGDAATA.[-]	1xTMT6plex [N-Term]	FALSE	0.012325	0.0022459	1	2	8	Q9SE08	Q9SE08 [87-94]		0	960.556	1.104	0.612522	0.808626	22.61	95	105	0.54	21.85		High	High	High	High	High	High	High	High	High	High	High	High	High	High	High	High	High	High	-0.58	-0.00028	0.0009365	0.006636	34	K.LIGDAATA.-	[87-94]
	FALSE	High	[RK].FAVDEHNK.[KE]	1xTMT6plex [K8]; 1xTMT6plex [N-Term]	FALSE	0.0300957	0.00428232	2	4	2	Q9SE08; A0A3Q7FN94	Q9SE08 [21-28]; A0A3Q7FN94 [60-67]		0	1417.78	1.011	0.946783	0.976954	16.56	99.4	100.6	10.48	5.26	Shared	High	High	Not Found	High	High	High	High	Not Found	Not Found	High	High	High	High	Not Found	Not Found	High	High	High	1.47	0.0007	0.002308	0.01442	21	R.FAVDEHNK.K	[21-28]
FALSE	High	Master Protein	A0A3Q7HX95	Fructose-bisphosphate aldolase OS=Solanum lycopersicum OX=4081 GN=101266063 PE=3 SV=1	0	FALSE	461.305	82	33	751	19	358	38.7	7.59	21138	33	21	0.972	-0.04	0.659887	0.796797	7.09	101.4	98.6	4.39	2.37	High	High	High	High	High	High	High	High	High	High	High	High	High	High	High	High	High	1
	Checked	Confidence	Annotated Sequence	Modifications	Contaminant	Qvality PEP	Qvality q-value	# Protein Groups	# Proteins	# PSMs	Master Protein Accessions	Positions in Master Proteins	Modifications in Master Proteins	# Missed Cleavages	Theo. MH+ [Da]	Abundance Ratio: (Sample) / (Control)	Abundance Ratio P-Value: (Sample) / (Control)	Abundance Ratio Adj. P-Value: (Sample) / (Control)	Abundance Ratio Variability [%]: (Sample) / (Control)	Abundances (Grouped): Control	Abundances (Grouped): Sample	Abundances (Grouped) CV [%]: Control	Abundances (Grouped) CV [%]: Sample	Quan Info	Found in File: [F1]	Found in File: [F2]	Found in File: [F3]	Found in Sample: [S1] F1: 126, Control, Controllo, 1	Found in Sample: [S4] F1: 127, Control, Controllo, 2	Found in Sample: [S2] F2: 126, Control, Controllo, 1	Found in Sample: [S7] F2: 127, Control, Controllo, 2	Found in Sample: [S3] F3: 126, Control, Controllo, 1	Found in Sample: [S10] F3: 127, Control, Controllo, 2	Found in Sample: [S5] F1: 128, Sample, Triacontanolo Spray, 1	Found in Sample: [S6] F1: 129, Sample, Triacontanolo Spray, 2	Found in Sample: [S8] F2: 128, Sample, Triacontanolo Spray, 1	Found in Sample: [S9] F2: 129, Sample, Triacontanolo Spray, 2	Found in Sample: [S11] F3: 128, Sample, Triacontanolo Spray, 1	Found in Sample: [S12] F3: 129, Sample, Triacontanolo Spray, 2	Found in Sample Group: Control	Found in Sample Group: Sample	Confidence (by Search Engine): Mascot	DeltaM [ppm] (by Search Engine): Mascot	Deltam/z [Da] (by Search Engine): Mascot	Percolator q-Value (by Search Engine): Mascot	Percolator PEP (by Search Engine): Mascot	Ions Score (by Search Engine): Mascot	Sequence in Protein	Positions in Proteins
	FALSE	High	[R].LSSINVENVESNR.[R]	1xTMT6plex [N-Term]	FALSE	9.02816e-08	2.85761e-05	2	2	22	A0A3Q7HX95; A0A3Q7ILY0	A0A3Q7HX95 [40-52]; A0A3Q7ILY0 [38-50]		0	1689.9	0.967	0.784993	0.899593	13.62	101.7	98.3	3.64	9.32	Shared	High	High	High	High	High	High	High	High	High	High	High	High	High	High	High	High	High	High	1.16	0.00098	2.22e-05	1.343e-08	67	R.LSSINVENVESNR.R	[40-52]
	FALSE	High	[R].LSSINVENVESNRR.[A]	1xTMT6plex [N-Term]	FALSE	3.98297e-07	2.85761e-05	2	2	27	A0A3Q7HX95; A0A3Q7ILY0	A0A3Q7HX95 [40-53]; A0A3Q7ILY0 [38-51]		1	1846	0.929	0.331769	0.677515	6.16	103.7	96.3	5.65	0.22	Shared	High	High	High	High	High	High	High	High	High	High	High	High	High	High	High	High	High	High	1.24	0.00114	2.22e-05	6.566e-08	80	R.LSSINVENVESNRR.A	[40-53]
	FALSE	High	[R].LSSINVENVESNRR.[A]	1xDeamidated [N]; 1xTMT6plex [N-Term]	FALSE	9.29969e-06	2.85761e-05	2	2	7	A0A3Q7HX95; A0A3Q7ILY0	A0A3Q7HX95 [40-53]; A0A3Q7ILY0 [38-51]		1	1846.98	0.983	0.237585	0.64301	0.93	100.9	99.1	4.23	3.34	Shared	High	High	High	High	High	High	High	High	High	High	High	High	High	High	High	High	High	High	1.62	0.001	2.22e-05	1.92e-06	72	R.LSSINVENVESNRR.A	[40-53]
	FALSE	High	[K].NATYIGTPGK.[G]	1xTMT6plex [K10]; 1xTMT6plex [N-Term]	FALSE	0.000101675	2.85761e-05	1	1	19	A0A3Q7HX95	A0A3Q7HX95 [15-24]		0	1479.86	0.989	0.270287	0.657874	0.76	100.6	99.4	1.45	0.72		High	High	High	High	High	High	High	High	High	High	High	High	High	High	High	High	High	High	2.61	0.00193	2.22e-05	2.471e-05	49	K.NATYIGTPGK.G	[15-24]
	FALSE	High	[K].NATYIGTPGKGILAADESTGTIGKR.[L]	2xTMT6plex [K10; K24]; 1xTMT6plex [N-Term]	FALSE	1.99079e-05	2.85761e-05	1	1	1	A0A3Q7HX95	A0A3Q7HX95 [15-39]		2	3178.8									No Quan Values	Not Found	High	Not Found	Not Found	Not Found	High	High	Not Found	Not Found	Not Found	Not Found	High	High	Not Found	Not Found	High	High	High	0.37	0.0003	2.22e-05	4.348e-06	23	K.NATYIGTPGKGILAADESTGTIGKR.L	[15-39]
	FALSE	High	[K].GTVELPGTDGETTTQGLDGLAER.[C]	1xTMT6plex [N-Term]	FALSE	1.4569e-08	2.85761e-05	1	1	54	A0A3Q7HX95	A0A3Q7HX95 [107-129]		0	2546.28	0.952	0.552186	0.777401	8.5	102.5	97.5	1.54	9.63		High	High	High	High	High	High	High	High	High	High	High	High	High	High	High	High	High	High	0.37	0.00032	2.22e-05	1.899e-09	98	K.GTVELPGTDGETTTQGLDGLAER.C	[107-129]
	FALSE	High	[K].GILAADESTGTIGK.[R]	1xTMT6plex [K14]; 1xTMT6plex [N-Term]	FALSE	1.5438e-07	2.85761e-05	2	3	29	A0A3Q7HX95; A0A3Q7ILY0	A0A3Q7HX95 [25-38]; A0A3Q7ILY0 [23-36]		0	1791.03	1.042	0.455539	0.72863	5.32	98	102	8.97	3.91	Shared	High	High	High	High	High	High	High	High	High	High	High	High	High	High	High	High	High	High	1.85	0.00166	2.22e-05	2.386e-08	82	K.GILAADESTGTIGK.R	[25-38]
	FALSE	High	[K].GILAADESTGTIGKR.[L]	1xTMT6plex [K14]; 1xTMT6plex [N-Term]	FALSE	6.97852e-08	2.85761e-05	2	3	31	A0A3Q7HX95; A0A3Q7ILY0	A0A3Q7HX95 [25-39]; A0A3Q7ILY0 [23-37]		1	1947.13	0.873	0.542736	0.773466	23.21	106.8	93.2	13.23	8.76	Shared	High	High	High	High	High	High	High	High	High	High	High	High	High	High	High	High	High	High	-0.26	-0.00025	2.22e-05	1.018e-08	61	K.GILAADESTGTIGKR.L	[25-39]
	FALSE	High	[K].IGANEPSQLAINDNANGLAR.[Y]	1xTMT6plex [N-Term]	FALSE	1.20102e-08	2.85761e-05	2	2	15	A0A3Q7HX95; A0A3Q7ILY0	A0A3Q7HX95 [149-168]; A0A3Q7ILY0 [147-166]		0	2267.19	0.838	0.137333	0.607532	3.93	108.8	91.2	11.99	8.27	Shared	High	High	High	High	High	High	High	High	High	High	High	High	High	High	High	High	High	High	0.48	0.00036	2.22e-05	1.546e-09	86	K.IGANEPSQLAINDNANGLAR.Y	[149-168]
	FALSE	High	[K].IGANEPSQLAINDNANGLAR.[Y]	1xDeamidated [N/Q]; 1xTMT6plex [N-Term]	FALSE	9.24383e-10	2.85761e-05	2	2	40	A0A3Q7HX95; A0A3Q7ILY0	A0A3Q7HX95 [149-168]; A0A3Q7ILY0 [147-166]		0	2268.18	0.969	0.498683	0.750599	4.68	101.6	98.4	6.52	2.06	Shared	High	High	High	High	High	High	High	High	High	High	High	High	High	High	High	High	High	High	0.91	0.00103	2.22e-05	9.913e-11	90	K.IGANEPSQLAINDNANGLAR.Y	[149-168]
	FALSE	High	[K].IGANEPSQLAINDNANGLAR.[Y]	2xDeamidated [N/Q]; 1xTMT6plex [N-Term]	FALSE	6.80598e-08	2.85761e-05	2	2	29	A0A3Q7HX95; A0A3Q7ILY0	A0A3Q7HX95 [149-168]; A0A3Q7ILY0 [147-166]		0	2269.16	0.929	0.31717	0.67236	5.99	103.7	96.3	1.98	3.73	Shared	High	High	High	High	High	High	High	High	High	High	High	High	High	High	High	High	High	High	2.17	0.00164	2.22e-05	9.907e-09	79	K.IGANEPSQLAINDNANGLAR.Y	[149-168]
	FALSE	High	[K].VDKGTVELPGTDGETTTQGLDGLAER.[C]	1xTMT6plex [K3]; 1xTMT6plex [N-Term]	FALSE	2.68175e-10	2.85761e-05	1	1	52	A0A3Q7HX95	A0A3Q7HX95 [104-129]		1	3117.63	1	0.978856	0.992233	3.3	100	100	4.31	1.16		High	High	High	High	High	High	High	High	High	High	High	High	High	High	High	High	High	High	3.56	0.0037	2.22e-05	2.63e-11	99	K.VDKGTVELPGTDGETTTQGLDGLAER.C	[104-129]
	FALSE	High	[K].VAPEVIAEYTVR.[A]	1xTMT6plex [N-Term]	FALSE	1.09226e-05	2.85761e-05	2	3	72	A0A3Q7HX95; A0A3Q7ILY0	A0A3Q7HX95 [238-249]; A0A3Q7ILY0 [236-247]		0	1575.89	0.959	0.521933	0.762741	6.68	102.1	97.9	3.31	3.05	Shared	High	High	High	High	High	High	High	High	High	High	High	High	High	High	High	High	High	High	0.28	0.00022	2.22e-05	2.281e-06	39	K.VAPEVIAEYTVR.A	[238-249]
	FALSE	High	[R].TMPPAVPAVVFLSGGQSEEEATVNLNAMNK.[L]	1xOxidation [M2]; 1xTMT6plex [K30]; 1xTMT6plex [N-Term]	FALSE	2.94837e-05	2.85761e-05	1	2	1	A0A3Q7HX95	A0A3Q7HX95 [254-283]		0	3575.85	0.966	0.747672	0.880113	13.37	101.7	98.3	12.91	0.22		High	Not Found	Not Found	High	High	Not Found	Not Found	Not Found	Not Found	High	High	Not Found	Not Found	Not Found	Not Found	High	High	High	6.77	0.00605	2.22e-05	6.616e-06	40	R.TMPPAVPAVVFLSGGQSEEEATVNLNAMNK.L	[254-283]
	FALSE	High	[R].TMPPAVPAVVFLSGGQSEEEATVNLNAMNK.[L]	1xTMT6plex [K30]; 1xTMT6plex [N-Term]	FALSE	2.89506e-08	2.85761e-05	1	2	58	A0A3Q7HX95	A0A3Q7HX95 [254-283]		0	3559.85	0.919	0.40126	0.706167	8.89	104.2	95.8	9.61	1.15		High	High	High	High	High	High	High	High	High	High	High	High	High	High	High	High	High	High	0.44	0.00039	2.22e-05	3.965e-09	87	R.TMPPAVPAVVFLSGGQSEEEATVNLNAMNK.L	[254-283]
	FALSE	High	[R].TMPPAVPAVVFLSGGQSEEEATVNLNAMNK.[L]	1xDeamidated [Q/N]; 1xTMT6plex [K30]; 1xTMT6plex [N-Term]	FALSE	3.16809e-07	2.85761e-05	1	2	19	A0A3Q7HX95	A0A3Q7HX95 [254-283]		0	3560.84	0.967	0.72087	0.865202	10.78	101.7	98.3	7.11	3.16		High	High	High	High	High	High	High	High	High	High	High	High	High	High	High	High	High	High	7.39	0.00658	2.22e-05	5.147e-08	63	R.TMPPAVPAVVFLSGGQSEEEATVNLNAMNK.L	[254-283]
	FALSE	High	[R].YAIICQQNGLVPIVEPEILVDGAHDIK.[K]	1xCarbamidomethyl [C5]; 1xTMT6plex [K27]; 1xTMT6plex [N-Term]	FALSE	8.89992e-08	2.85761e-05	1	2	2	A0A3Q7HX95	A0A3Q7HX95 [169-195]		0	3462.91	0.905	0.528524	0.766686	16.41	105	95	18.27	2.76		Not Found	High	High	Not Found	Not Found	High	High	High	High	Not Found	Not Found	High	High	High	High	High	High	High	8.12	0.00703	2.22e-05	1.319e-08	62	R.YAIICQQNGLVPIVEPEILVDGAHDIK.K	[169-195]
	FALSE	High	[R].YAIICQQNGLVPIVEPEILVDGAHDIK.[K]	1xCarbamidomethyl [C5]; 1xDeamidated [N8]; 1xTMT6plex [K27]; 1xTMT6plex [N-Term]	FALSE	9.89382e-10	2.85761e-05	1	2	3	A0A3Q7HX95	A0A3Q7HX95 [169-195]		0	3463.89	1.175	0.251149	0.648002	9.61	91.9	108.1	2.12	7.03		High	High	High	High	High	High	High	High	High	High	High	High	High	High	High	High	High	High	-1.43	-0.00124	2.22e-05	1.065e-10	78	R.YAIICQQNGLVPIVEPEILVDGAHDIK.K	[169-195]
	FALSE	High	[R].YAIICQQNGLVPIVEPEILVDGAHDIKK.[C]	1xCarbamidomethyl [C5]; 1xDeamidated [N8]; 2xTMT6plex [K27; K28]; 1xTMT6plex [N-Term]	FALSE	4.34931e-09	2.85761e-05	1	2	9	A0A3Q7HX95	A0A3Q7HX95 [169-196]		1	3821.15	1.188	0.38475	0.698721	17.66	91.4	108.6	8.67	8.12		High	High	High	High	High	High	High	High	High	High	High	High	High	High	High	High	High	High	3.47	0.00265	2.22e-05	5.2e-10	47	R.YAIICQQNGLVPIVEPEILVDGAHDIKK.C	[169-196]
	FALSE	High	[R].YAIICQQNGLVPIVEPEILVDGAHDIKK.[C]	1xCarbamidomethyl [C5]; 2xTMT6plex [K27; K28]; 1xTMT6plex [N-Term]	FALSE	1.72358e-08	2.85761e-05	1	2	6	A0A3Q7HX95	A0A3Q7HX95 [169-196]		1	3820.16	1.017	0.921318	0.965319	20.85	99.2	100.8	9.31	10.48		High	High	High	High	High	High	High	High	High	High	High	High	High	High	High	High	High	High	4.27	0.00408	2.22e-05	2.275e-09	58	R.YAIICQQNGLVPIVEPEILVDGAHDIKK.C	[169-196]
	FALSE	High	[K].YADELIKNATYIGTPGK.[G]	1xDeamidated [N8]; 2xTMT6plex [K7; K17]; 1xTMT6plex [N-Term]	FALSE	0.000207576	2.85761e-05	1	1	1	A0A3Q7HX95	A0A3Q7HX95 [8-24]		1	2542.44	1.058	0.167222	0.618135	2.41	97.2	102.8	4.27	1.97		Not Found	Not Found	High	Not Found	Not Found	Not Found	Not Found	High	High	Not Found	Not Found	Not Found	Not Found	High	High	High	High	High	4.18	0.00354	2.22e-05	5.227e-05	39	K.YADELIKNATYIGTPGK.G	[8-24]
	FALSE	High	[K].YVGASNLSEGASESLHVK.[D]	1xTMT6plex [K18]; 1xTMT6plex [N-Term]	FALSE	1.08969e-09	2.85761e-05	1	2	11	A0A3Q7HX95	A0A3Q7HX95 [337-354]		0	2306.24	0.914	0.741097	0.876784	33.98	104.5	95.5	21.3	10.65		High	High	High	High	High	High	High	High	High	High	High	High	High	High	High	High	High	High	1.95	0.0015	2.22e-05	1.183e-10	77	K.YVGASNLSEGASESLHVK.D	[337-354]
	FALSE	High	[K].RLSSINVENVESNR.[R]	1xTMT6plex [N-Term]	FALSE	1.32477e-05	2.85761e-05	2	2	1	A0A3Q7HX95; A0A3Q7ILY0	A0A3Q7HX95 [39-52]; A0A3Q7ILY0 [37-50]		1	1846	0.961	0.694287	0.851409	11.41	102	98	5.58	5.29	Shared	High	Not Found	Not Found	High	High	Not Found	Not Found	Not Found	Not Found	High	High	Not Found	Not Found	Not Found	Not Found	High	High	High	2.42	0.00149	2.22e-05	2.803e-06	44	K.RLSSINVENVESNR.R	[39-52]
	FALSE	High	[K].TAAGKPFVEVMK.[E]	2xTMT6plex [K5; K12]; 1xTMT6plex [N-Term]	FALSE	8.97313e-06	2.85761e-05	1	1	12	A0A3Q7HX95	A0A3Q7HX95 [83-94]		0	1965.18	0.976	0.301836	0.667435	1.69	101.2	98.8	7.16	5.54		High	High	High	High	High	High	High	High	High	High	High	High	High	High	High	High	High	High	2.95	0.0029	2.22e-05	1.847e-06	43	K.TAAGKPFVEVMK.E	[83-94]
	FALSE	High	[K].EAGVLPGIKVDK.[G]	2xTMT6plex [K9; K12]; 1xTMT6plex [N-Term]	FALSE	0.000141684	2.85761e-05	1	1	5	A0A3Q7HX95	A0A3Q7HX95 [95-106]		1	1913.2	0.601	0.335625	0.678875	38.47	124.9	75.1	31.8	3.95		High	High	High	High	High	High	High	High	High	High	High	High	High	High	High	High	High	High	1.52	0.00097	2.22e-05	3.505e-05	26	K.EAGVLPGIKVDK.G	[95-106]
	FALSE	High	[K].EAGVLPGIKVDKGTVELPGTDGETTTQGLDGLAER.[C]	2xTMT6plex [K9; K12]; 1xTMT6plex [N-Term]	FALSE	2.13461e-09	2.85761e-05	1	1	3	A0A3Q7HX95	A0A3Q7HX95 [95-129]		2	4211.3	0.44	0.287009	0.663582	44.77	138.9	61.1	38.26	2.84		High	High	High	High	High	High	High	High	High	High	High	High	High	High	High	High	High	High	3.48	0.00366	2.22e-05	2.424e-10	56	K.EAGVLPGIKVDKGTVELPGTDGETTTQGLDGLAER.C	[95-129]
	FALSE	High	[K].AWGGKEENVQK.[A]	2xTMT6plex [K5; K11]; 1xTMT6plex [N-Term]	FALSE	7.74977e-06	2.85761e-05	1	2	8	A0A3Q7HX95	A0A3Q7HX95 [307-317]		1	1933.11	0.964	0.617161	0.811038	8.16	101.8	98.2	9.53	1.77		High	High	High	High	High	High	High	High	High	High	High	High	High	High	High	High	High	High	0.06	5e-05	2.22e-05	1.579e-06	59	K.AWGGKEENVQK.A	[307-317]
	FALSE	High	[R].AVLKIGANEPSQLAINDNANGLAR.[Y]	2xDeamidated [Q12; N20]; 1xTMT6plex [K4]; 1xTMT6plex [N-Term]	FALSE	0.000246956	2.85761e-05	2	2	1	A0A3Q7HX95; A0A3Q7ILY0	A0A3Q7HX95 [145-168]; A0A3Q7ILY0 [143-166]		1	2909.61	0.68	0.0404717	0.581045	2.38	119	81	4.19	1.92	Shared	Not Found	High	Not Found	Not Found	Not Found	High	High	Not Found	Not Found	Not Found	Not Found	High	High	Not Found	Not Found	High	High	High	8.54	0.00828	2.22e-05	6.253e-05	29	R.AVLKIGANEPSQLAINDNANGLAR.Y	[145-168]
	FALSE	High	[R].AVLKIGANEPSQLAINDNANGLAR.[Y]	1xDeamidated [N20]; 1xTMT6plex [K4]; 1xTMT6plex [N-Term]	FALSE	1.05015e-05	2.85761e-05	2	2	1	A0A3Q7HX95; A0A3Q7ILY0	A0A3Q7HX95 [145-168]; A0A3Q7ILY0 [143-166]		1	2908.63	0.677	0.0396069	0.581045	4.7	119.3	80.7	0.59	5.07	Shared	High	Not Found	Not Found	High	High	Not Found	Not Found	Not Found	Not Found	High	High	Not Found	Not Found	Not Found	Not Found	High	High	High	1.81	0.00175	5.28e-05	0.0001076	32	R.AVLKIGANEPSQLAINDNANGLAR.Y	[145-168]
	FALSE	High	[R].CKANSEATLGK.[Y]	1xCarbamidomethyl [C1]; 2xTMT6plex [K2; K11]; 1xTMT6plex [N-Term]	FALSE	1.49591e-06	2.85761e-05	2	3	12	A0A3Q7HX95; A0A3Q7ILY0	A0A3Q7HX95 [326-336]; A0A3Q7ILY0 [324-334]		1	1866.07	1.157	0.460113	0.73058	18.67	92.7	107.3	2.33	19.96	Shared	High	High	High	High	High	High	High	High	High	High	High	High	High	High	High	High	High	High	2.02	0.00126	2.22e-05	2.719e-07	44	R.CKANSEATLGK.Y	[326-336]
	FALSE	High	[R].CKANSEATLGK.[Y]	1xCarbamidomethyl [C1]; 1xDeamidated [N4]; 2xTMT6plex [K2; K11]; 1xTMT6plex [N-Term]	FALSE	6.25315e-05	2.85761e-05	2	3	2	A0A3Q7HX95; A0A3Q7ILY0	A0A3Q7HX95 [326-336]; A0A3Q7ILY0 [324-334]		1	1867.06	1.146	0.495037	0.748761	19.92	93.2	106.8	1.66	17.19	Shared	High	High	Not Found	High	High	High	High	Not Found	Not Found	High	High	High	High	Not Found	Not Found	High	High	High	1.43	0.00089	2.22e-05	1.473e-05	21	R.CKANSEATLGK.Y	[326-336]
	FALSE	High	[R].ALQQSTLK.[TA]	1xTMT6plex [K8]; 1xTMT6plex [N-Term]	FALSE	0.000258316	2.85761e-05	2	4	21	A0A3Q7HX95; A0A3Q7ILY0	A0A3Q7HX95 [299-306]; A0A3Q7ILY0 [297-304]		0	1346.84	0.981	0.750256	0.881605	7.13	101	99	5.6	1.2	Shared	High	High	High	High	High	High	High	High	High	High	High	High	High	High	High	High	High	High	1.7	0.00115	2.22e-05	6.566e-05	46	R.ALQQSTLK.A	[299-306]
	FALSE	High	[K].ANSEATLGK.[Y]	1xTMT6plex [K9]; 1xTMT6plex [N-Term]	FALSE	0.000164794	2.85761e-05	2	3	18	A0A3Q7HX95; A0A3Q7ILY0	A0A3Q7HX95 [328-336]; A0A3Q7ILY0 [326-334]		0	1348.78	0.936	0.500549	0.751193	9.82	103.3	96.7	5.6	3.77	Shared	High	High	High	High	High	High	High	High	High	High	High	High	High	High	High	High	High	High	1.79	0.0012	2.22e-05	4.112e-05	49	K.ANSEATLGK.Y	[328-336]
	FALSE	High	[K].ANSEATLGK.[Y]	1xDeamidated [N2]; 1xTMT6plex [K9]; 1xTMT6plex [N-Term]	FALSE	0.000143187	2.85761e-05	2	3	18	A0A3Q7HX95; A0A3Q7ILY0	A0A3Q7HX95 [328-336]; A0A3Q7ILY0 [326-334]		0	1349.77	0.98	0.348963	0.685291	1.98	101	99	8.37	10.25	Shared	High	High	High	High	High	High	High	High	High	High	High	High	High	High	High	High	High	High	2.23	0.00151	2.22e-05	3.548e-05	48	K.ANSEATLGK.Y	[328-336]
	FALSE	High	[K].ALNDHHVLLEGTLLKPNMVTPGSESPK.[V]	2xTMT6plex [K15; K27]; 1xTMT6plex [N-Term]	FALSE	2.29617e-07	2.85761e-05	1	2	12	A0A3Q7HX95	A0A3Q7HX95 [211-237]		0	3585.01	0.933	0.207613	0.6304	3	103.5	96.5	8.71	5.85		High	High	High	High	High	High	High	High	High	High	High	High	High	High	High	High	High	High	0.26	0.00019	2.22e-05	3.642e-08	23	K.ALNDHHVLLEGTLLKPNMVTPGSESPK.V	[211-237]
	FALSE	High	[K].ALNDHHVLLEGTLLKPNMVTPGSESPK.[V]	1xDeamidated [N]; 2xTMT6plex [K15; K27]; 1xTMT6plex [N-Term]	FALSE	1.80811e-06	2.85761e-05	1	2	9	A0A3Q7HX95	A0A3Q7HX95 [211-237]		0	3585.99	0.941	0.549701	0.776162	10.68	103	97	10.93	0.77		High	High	High	High	High	High	High	High	High	High	High	High	High	High	High	High	High	High	2.13	0.00191	2.22e-05	3.324e-07	33	K.ALNDHHVLLEGTLLKPNMVTPGSESPK.V	[211-237]
	FALSE	High	[K].GKYADELIK.[N]	2xTMT6plex [K2; K9]; 1xTMT6plex [N-Term]	FALSE	0.000278689	9.97831e-05	1	1	10	A0A3Q7HX95	A0A3Q7HX95 [6-14]		1	1724.06	0.897	0.708938	0.858667	35.06	105.4	94.6	21	11.96		High	High	High	High	High	High	High	High	High	High	High	High	High	High	High	High	High	High	2.87	0.00247	4.024e-05	8.184e-05	36	K.GKYADELIK.N	[6-14]
	FALSE	High	[K].NATYIGTPGK.[G]	1xDeamidated [N1]; 1xTMT6plex [K10]; 1xTMT6plex [N-Term]	FALSE	0.000338896	9.97831e-05	1	1	13	A0A3Q7HX95	A0A3Q7HX95 [15-24]		0	1480.84	0.985	0.79589	0.904939	6.85	100.8	99.2	3.68	2.86		High	High	High	High	High	High	High	High	High	High	High	High	High	High	High	High	High	High	3.01	0.00223	4.024e-05	8.645e-05	36	K.NATYIGTPGK.G	[15-24]
	FALSE	High	[R].TMPPAVPAVVFLSGGQSEEEATVNLNAMNK.[L]	2xDeamidated [Q16; N24]; 1xTMT6plex [K30]; 1xTMT6plex [N-Term]	FALSE	0.000598882	0.000153656	1	2	1	A0A3Q7HX95	A0A3Q7HX95 [254-283]		0	3561.82	0.956	0.0669961	0.587819	0.91	102.2	97.8	4	4.87		Not Found	High	Not Found	Not Found	Not Found	High	High	Not Found	Not Found	Not Found	Not Found	High	High	Not Found	Not Found	High	High	High	7.49	0.00667	8.762e-05	0.0002495	32	R.TMPPAVPAVVFLSGGQSEEEATVNLNAMNK.L	[254-283]
	FALSE	High	[K].EAGVLPGIK.[V]	1xTMT6plex [K9]; 1xTMT6plex [N-Term]	FALSE	0.000567431	0.000153656	1	1	28	A0A3Q7HX95	A0A3Q7HX95 [95-103]		0	1341.85	1.017	0.725857	0.868257	5.65	99.1	100.9	1.05	4.33		High	High	High	High	High	High	High	High	High	High	High	High	High	High	High	High	High	High	1.93	0.00129	5.28e-05	0.0001441	40	K.EAGVLPGIK.V	[95-103]
	FALSE	High	[K].TAAGKPFVEVMK.[E]	1xOxidation [M11]; 2xTMT6plex [K5; K12]; 1xTMT6plex [N-Term]	FALSE	0.00055419	0.000153656	1	1	7	A0A3Q7HX95	A0A3Q7HX95 [83-94]		0	1981.18	1.054	0.103641	0.599681	0.81	97.4	102.6	8.17	8.94		High	High	High	High	High	High	High	High	High	High	High	High	High	High	High	High	High	High	1.45	0.00096	5.28e-05	0.0001408	38	K.TAAGKPFVEVMK.E	[83-94]
	FALSE	High	[K].YVGASNLSEGASESLHVK.[D]	1xDeamidated [N6]; 1xTMT6plex [K18]; 1xTMT6plex [N-Term]	FALSE	0.000463334	0.000153656	1	2	1	A0A3Q7HX95	A0A3Q7HX95 [337-354]		0	2307.22	0.925	0.521353	0.762258	12.41	103.9	96.1	6.91	4.9		Not Found	High	Not Found	Not Found	Not Found	High	High	Not Found	Not Found	Not Found	Not Found	High	High	Not Found	Not Found	High	High	High	9.41	0.00724	5.28e-05	0.000118	25	K.YVGASNLSEGASESLHVK.D	[337-354]
	FALSE	High	[R].ALQQSTLK.[TA]	1xDeamidated [Q4]; 1xTMT6plex [K8]; 1xTMT6plex [N-Term]	FALSE	0.00120053	0.000276322	2	4	2	A0A3Q7HX95; A0A3Q7ILY0	A0A3Q7HX95 [299-306]; A0A3Q7ILY0 [297-304]		0	1347.82	1	0.97628	0.991113	6.2	100	100	6.79	0.88	Shared	Not Found	High	High	Not Found	Not Found	High	High	High	High	Not Found	Not Found	High	High	High	High	High	High	High	-2.29	-0.00154	9.787e-05	0.0003062	44	R.ALQQSTLK.A	[299-306]
	FALSE	High	[K].AQAAFLTR.[C]	1xTMT6plex [N-Term]	FALSE	0.00547109	0.000808838	1	2	9	A0A3Q7HX95	A0A3Q7HX95 [318-325]		0	1106.65	0.877	0.223809	0.63793	7.1	106.5	93.5	3.59	3.18		High	High	High	High	High	High	High	High	High	High	High	High	High	High	High	High	High	High	1.16	0.00064	0.0002497	0.00217	28	K.AQAAFLTR.C	[318-325]
	FALSE	High	[K].CADVTER.[V]	1xCarbamidomethyl [C1]; 1xTMT6plex [N-Term]	FALSE	0.00782899	0.00121865	2	3	7	A0A3Q7HX95; A0A3Q7ILY0	A0A3Q7HX95 [197-203]; A0A3Q7ILY0 [195-201]		0	1079.54	1.381	0.02338	0.581045	6.27	84	116	16.51	10.59	Shared	High	High	High	High	High	High	High	High	High	High	High	High	High	High	High	High	High	High	1.07	0.00057	0.0004545	0.003663	36	K.CADVTER.V	[197-203]
	FALSE	High	[K].YADELIK.[N]	1xTMT6plex [K7]; 1xTMT6plex [N-Term]	FALSE	0.0102719	0.00172539	1	1	21	A0A3Q7HX95	A0A3Q7HX95 [8-14]		0	1309.78	0.933	0.291273	0.665534	5.16	103.5	96.5	0.22	4.7		High	High	High	High	High	High	High	High	High	High	High	High	High	High	High	High	High	High	1.96	0.00129	0.0006785	0.005312	34	K.YADELIK.N	[8-14]
	FALSE	High	[K].VDKGTVELPGTDGETTTQGLDGLAER.[C]	1xDeamidated [Q18]; 1xTMT6plex [K3]; 1xTMT6plex [N-Term]	FALSE	0.0118654	0.00200993	1	1	1	A0A3Q7HX95	A0A3Q7HX95 [104-129]		1	3118.62	1.064	0.142832	0.60822	1.6	96.9	103.1	7.28	8.8		Not Found	High	Not Found	Not Found	Not Found	High	High	Not Found	Not Found	Not Found	Not Found	High	High	Not Found	Not Found	High	High	High	6.73	0.00699	0.000829	0.006338	29	K.VDKGTVELPGTDGETTTQGLDGLAER.C	[104-129]
	FALSE	High	[R].VLAACYK.[A]	1xCarbamidomethyl [C5]; 1xTMT6plex [K7]; 1xTMT6plex [N-Term]	FALSE	0.0138492	0.00257646	2	3	10	A0A3Q7HX95; A0A3Q7ILY0	A0A3Q7HX95 [204-210]; A0A3Q7ILY0 [202-208]		0	1282.76	1.309	0.0916426	0.596268	4.59	86.6	113.4	2.04	6.41	Shared	High	High	High	High	High	High	High	High	High	High	High	High	High	High	High	High	High	High	2.17	0.00139	0.001113	0.007532	23	R.VLAACYK.A	[204-210]
	FALSE	High	[K].YYEAGAR.[F]	1xTMT6plex [N-Term]	FALSE	0.0273858	0.00400804	2	2	7	A0A3Q7HX95; A0A3Q7ILY0	A0A3Q7HX95 [133-139]; A0A3Q7ILY0 [131-137]		0	1058.55	1.031	0.783957	0.899441	11.99	98.5	101.5	9.42	1.98	Shared	High	High	High	High	High	High	High	High	High	High	High	High	High	High	High	High	High	High	1.01	0.00054	0.002118	0.01347	32	K.YYEAGAR.F	[133-139]
	FALSE	High	[K].EENVQK.[A]	1xTMT6plex [K6]; 1xTMT6plex [N-Term]	FALSE	0.0470078	0.00605671	1	2	3	A0A3Q7HX95	A0A3Q7HX95 [312-317]		0	1204.69	1.124	0.163477	0.614934	5.56	94.2	105.8	11.59	6.31		High	Not Found	High	High	High	Not Found	Not Found	High	High	High	High	Not Found	Not Found	High	High	High	High	High	1.32	0.00079	0.003191	0.02005	29	K.EENVQK.A	[312-317]
FALSE	High	Master Protein	L7Q568	Glycine rich RNA binding protein 1a OS=Solanum lycopersicum OX=4081 GN=GRP1 PE=2 SV=1	0	FALSE	146.998	82	11	117	9	164	15.9	5.63	3031	11	0	0.949	-0.08	0.139404	0.524357	1.58	102.6	97.4	3.59	2.09	High	High	High	High	High	High	High	High	High	High	High	High	High	High	High	High	High	1
	Checked	Confidence	Annotated Sequence	Modifications	Contaminant	Qvality PEP	Qvality q-value	# Protein Groups	# Proteins	# PSMs	Master Protein Accessions	Positions in Master Proteins	Modifications in Master Proteins	# Missed Cleavages	Theo. MH+ [Da]	Abundance Ratio: (Sample) / (Control)	Abundance Ratio P-Value: (Sample) / (Control)	Abundance Ratio Adj. P-Value: (Sample) / (Control)	Abundance Ratio Variability [%]: (Sample) / (Control)	Abundances (Grouped): Control	Abundances (Grouped): Sample	Abundances (Grouped) CV [%]: Control	Abundances (Grouped) CV [%]: Sample	Quan Info	Found in File: [F1]	Found in File: [F2]	Found in File: [F3]	Found in Sample: [S1] F1: 126, Control, Controllo, 1	Found in Sample: [S4] F1: 127, Control, Controllo, 2	Found in Sample: [S2] F2: 126, Control, Controllo, 1	Found in Sample: [S7] F2: 127, Control, Controllo, 2	Found in Sample: [S3] F3: 126, Control, Controllo, 1	Found in Sample: [S10] F3: 127, Control, Controllo, 2	Found in Sample: [S5] F1: 128, Sample, Triacontanolo Spray, 1	Found in Sample: [S6] F1: 129, Sample, Triacontanolo Spray, 2	Found in Sample: [S8] F2: 128, Sample, Triacontanolo Spray, 1	Found in Sample: [S9] F2: 129, Sample, Triacontanolo Spray, 2	Found in Sample: [S11] F3: 128, Sample, Triacontanolo Spray, 1	Found in Sample: [S12] F3: 129, Sample, Triacontanolo Spray, 2	Found in Sample Group: Control	Found in Sample Group: Sample	Confidence (by Search Engine): Mascot	DeltaM [ppm] (by Search Engine): Mascot	Deltam/z [Da] (by Search Engine): Mascot	Percolator q-Value (by Search Engine): Mascot	Percolator PEP (by Search Engine): Mascot	Ions Score (by Search Engine): Mascot	Sequence in Protein	Positions in Proteins
	FALSE	High	[R].NITVNEAQAR.[G]	1xTMT6plex [N-Term]	FALSE	1.96255e-05	2.85761e-05	1	2	15	L7Q568	L7Q568 [77-86]		0	1344.74	0.897	0.0712234	0.590074	1.91	105.4	94.6	0.02	1.84		High	High	High	High	High	High	High	High	High	High	High	High	High	High	High	High	High	High	2.3	0.00155	2.22e-05	4.27e-06	52	R.NITVNEAQAR.G	[77-86]
	FALSE	High	[R].GSGGGGGGFGGGR.[Q]	1xTMT6plex [N-Term]	FALSE	2.24742e-07	2.85761e-05	1	1	7	L7Q568	L7Q568 [87-99]		0	1208.6	0.951	0.607105	0.80582	10.37	102.5	97.5	3.06	6.82		High	High	High	High	High	High	High	High	High	High	High	High	High	High	High	High	High	High	1.12	0.00068	2.22e-05	3.566e-08	68	R.GSGGGGGGFGGGR.Q	[87-99]
	FALSE	High	[R].TLSDAFSTYGEVVDSK.[I]	1xTMT6plex [K16]; 1xTMT6plex [N-Term]	FALSE	4.00299e-10	2.85761e-05	1	2	10	L7Q568	L7Q568 [22-37]		0	2177.14	0.985	0.830994	0.921711	10.93	100.7	99.3	16.15	5.8		High	High	High	High	High	High	High	High	High	High	High	High	High	High	High	High	High	High	4.68	0.0051	2.22e-05	4.035e-11	97	R.TLSDAFSTYGEVVDSK.I	[22-37]
	FALSE	High	[K].SMKDAISGMNGQELDGR.[N]	1xTMT6plex [K3]; 1xTMT6plex [N-Term]	FALSE	4.05484e-07	2.85761e-05	1	2	1	L7Q568	L7Q568 [60-76]		1	2267.15	0.634	0.29834	0.667215	28.01	122.4	77.6	28.71	2.56		Not Found	High	Not Found	Not Found	Not Found	High	High	Not Found	Not Found	Not Found	Not Found	High	High	Not Found	Not Found	High	High	High	0.14	0.00011	2.22e-05	6.697e-08	56	K.SMKDAISGMNGQELDGR.N	[60-76]
	FALSE	High	[K].SMKDAISGMNGQELDGR.[N]	1xDeamidated [N10]; 1xTMT6plex [K3]; 1xTMT6plex [N-Term]	FALSE	5.32802e-05	2.85761e-05	1	2	2	L7Q568	L7Q568 [60-76]		1	2268.14	0.742	0.287521	0.663737	19.88	114.8	85.2	15.62	3.22		High	High	Not Found	High	High	High	High	Not Found	Not Found	High	High	High	High	Not Found	Not Found	High	High	High	-0.43	-0.00032	2.22e-05	1.244e-05	20	K.SMKDAISGMNGQELDGR.N	[60-76]
	FALSE	High	[R].EGGGGGYGGGGGYGGDRY.[-]	1xTMT6plex [N-Term]	FALSE	1.5317e-08	2.85761e-05	1	1	3	L7Q568	L7Q568 [147-164]		1	1821.8	0.899	0.936295	0.972545	64.05	105.3	94.7	6.66	50.37		High	High	High	High	High	High	High	High	High	High	High	High	High	High	High	High	High	High	2.36	0.00215	2.22e-05	2.007e-09	95	R.EGGGGGYGGGGGYGGDRY.-	[147-164]
	FALSE	High	[R].EGGGGGYGGGGGYGGDR.[Y]	1xTMT6plex [N-Term]	FALSE	3.71023e-06	2.85761e-05	1	1	2	L7Q568	L7Q568 [147-163]		0	1658.74	1.149	0.259088	0.652076	9.54	93.1	106.9	10.14	1.06		High	Not Found	Not Found	High	High	Not Found	Not Found	Not Found	Not Found	High	High	Not Found	Not Found	Not Found	Not Found	High	High	High	1.5	0.00083	2.22e-05	7.183e-07	38	R.EGGGGGYGGGGGYGGDR.Y	[147-163]
	FALSE	High	[R].EGGGGGGYGGGR.[R]	1xTMT6plex [N-Term]	FALSE	2.09365e-06	2.85761e-05	1	1	3	L7Q568	L7Q568 [134-145]		0	1209.58	1.039	0.907903	0.958369	57	98.1	101.9	20.17	32.22		High	High	High	High	High	High	High	High	High	High	High	High	High	High	High	High	High	High	1.51	0.00092	2.22e-05	3.895e-07	67	R.EGGGGGGYGGGR.R	[134-145]
	FALSE	High	[R].EGGGGGYGGGGGGYGGGGGYGGGGGGYGGGR.[R]	1xTMT6plex [N-Term]	FALSE	2.7165e-12	2.85761e-05	1	1	2	L7Q568	L7Q568 [102-132]		0	2611.11	0.922	0.431037	0.718984	10.1	104.1	95.9	9.12	18.65		High	Not Found	High	High	High	Not Found	Not Found	High	High	High	High	Not Found	Not Found	High	High	High	High	High	2.86	0.00249	2.22e-05	1.919e-13	92	R.EGGGGGYGGGGGGYGGGGGYGGGGGGYGGGR.R	[102-132]
	FALSE	High	[K].DAISGMNGQELDGR.[N]	1xOxidation [M6]; 1xTMT6plex [N-Term]	FALSE	0.000200463	2.85761e-05	1	2	8	L7Q568	L7Q568 [63-76]		0	1707.82	0.923	0.564225	0.783927	15.01	104	96	14.52	0.28		High	High	High	High	High	High	High	High	High	High	High	High	High	High	High	High	High	High	0.57	0.00033	2.22e-05	5.039e-05	41	K.DAISGMNGQELDGR.N	[63-76]
	FALSE	High	[K].DAISGMNGQELDGR.[N]	1xDeamidated [N7]; 1xTMT6plex [N-Term]	FALSE	5.3432e-06	2.85761e-05	1	2	21	L7Q568	L7Q568 [63-76]		0	1692.81	1.008	0.972543	0.989653	9.39	99.6	100.4	15.47	6.57		High	High	High	High	High	High	High	High	High	High	High	High	High	High	High	High	High	High	0.82	0.0007	2.22e-05	1.061e-06	72	K.DAISGMNGQELDGR.N	[63-76]
	FALSE	High	[K].DAISGMNGQELDGR.[N]	1xTMT6plex [N-Term]	FALSE	3.57989e-06	2.85761e-05	1	2	8	L7Q568	L7Q568 [63-76]		0	1691.82	0.891	0.236663	0.642385	6.62	105.8	94.2	3.73	2.58		High	High	High	High	High	High	High	High	High	High	High	High	High	High	High	High	High	High	3.42	0.0029	2.22e-05	6.906e-07	73	K.DAISGMNGQELDGR.N	[63-76]
	FALSE	High	[K].DAISGMNGQELDGR.[N]	1xDeamidated [N7]; 1xOxidation [M6]; 1xTMT6plex [N-Term]	FALSE	6.14295e-05	2.85761e-05	1	2	13	L7Q568	L7Q568 [63-76]		0	1708.8	0.961	0.378087	0.697014	3.78	102	98	8.71	5.12		High	High	High	High	High	High	High	High	High	High	High	High	High	High	High	High	High	High	3.03	0.00173	2.22e-05	1.446e-05	53	K.DAISGMNGQELDGR.N	[63-76]
	FALSE	High	[K].SMKDAISGMNGQELDGR.[N]	1xDeamidated [N10]; 1xOxidation [M9]; 1xTMT6plex [K3]; 1xTMT6plex [N-Term]	FALSE	0.000362844	9.97831e-05	1	2	1	L7Q568	L7Q568 [60-76]		1	2284.13	0.712	0.125846	0.602093	14.84	116.8	83.2	7.52	21.49		High	Not Found	Not Found	High	High	Not Found	Not Found	Not Found	Not Found	High	High	Not Found	Not Found	Not Found	Not Found	High	High	High	2.1	0.0016	4.024e-05	9.257e-05	23	K.SMKDAISGMNGQELDGR.N	[60-76]
	FALSE	High	[R].NITVNEAQAR.[G]	1xDeamidated [N5]; 1xTMT6plex [N-Term]	FALSE	0.00104658	0.000243455	1	2	4	L7Q568	L7Q568 [77-86]		0	1345.73	0.909	0.284837	0.662943	7.36	104.8	95.2	4.09	11.08		High	High	High	High	High	High	High	High	High	High	High	High	High	High	High	High	High	High	3.93	0.00264	8.762e-05	0.0002653	42	R.NITVNEAQAR.G	[77-86]
	FALSE	High	[R].GFGFVTFK.[D]	1xTMT6plex [K8]; 1xTMT6plex [N-Term]	FALSE	0.0014274	0.000276322	2	4	4	L7Q568; K4B3H9	L7Q568 [49-56]; K4B3H9 [48-55]		0	1360.8	1.047	0.796434	0.905175	18.76	97.7	102.3	13.89	3.9	Shared	High	High	High	High	High	High	High	High	High	High	High	High	High	High	High	High	High	High	1.6	0.00109	0.0001065	0.0003699	34	R.GFGFVTFK.D	[49-56]
	FALSE	High	[K].IINDRETGR.[S]	1xDeamidated [N3]; 1xTMT6plex [N-Term]	FALSE	0.011494	0.00197441	3	5	4	A0A3Q7IGQ1; L7Q568; K4B3H9	A0A3Q7IGQ1 [38-46]; L7Q568 [38-46]; K4B3H9 [37-45]		1	1303.72	0.962	0.938488	0.973551	73.8	101.9	98.1	8.39	56.11	Shared	High	High	High	High	High	High	High	High	High	High	High	High	High	High	High	High	High	High	-0.4	-0.00017	0.001002	0.006832	22	K.IINDRETGR.S	[38-46]
	FALSE	High	[K].IINDRETGR.[S]	1xTMT6plex [N-Term]	FALSE	0.0132521	0.0024936	3	5	9	A0A3Q7IGQ1; L7Q568; K4B3H9	A0A3Q7IGQ1 [38-46]; L7Q568 [38-46]; K4B3H9 [37-45]		1	1302.73	0.529	0.189586	0.623215	23.09	130.8	69.2	19.41	2.4	Shared	High	High	High	High	High	High	High	High	High	High	High	High	High	High	High	High	High	High	0.8	0.00035	0.001219	0.007996	27	K.IINDRETGR.S	[38-46]
FALSE	High	Master Protein	A0A3Q7HT88	ACB domain-containing protein OS=Solanum lycopersicum OX=4081 GN=101245975 PE=3 SV=1	0	FALSE	113.884	81	9	145	9	90	10.1	5.5	3034	9	0	0.833	-0.26	0.108644	0.506177	4.67	109.1	90.9	2.12	2.33	High	High	High	High	High	High	High	High	High	High	High	High	High	High	High	High	High	1
	Checked	Confidence	Annotated Sequence	Modifications	Contaminant	Qvality PEP	Qvality q-value	# Protein Groups	# Proteins	# PSMs	Master Protein Accessions	Positions in Master Proteins	Modifications in Master Proteins	# Missed Cleavages	Theo. MH+ [Da]	Abundance Ratio: (Sample) / (Control)	Abundance Ratio P-Value: (Sample) / (Control)	Abundance Ratio Adj. P-Value: (Sample) / (Control)	Abundance Ratio Variability [%]: (Sample) / (Control)	Abundances (Grouped): Control	Abundances (Grouped): Sample	Abundances (Grouped) CV [%]: Control	Abundances (Grouped) CV [%]: Sample	Quan Info	Found in File: [F1]	Found in File: [F2]	Found in File: [F3]	Found in Sample: [S1] F1: 126, Control, Controllo, 1	Found in Sample: [S4] F1: 127, Control, Controllo, 2	Found in Sample: [S2] F2: 126, Control, Controllo, 1	Found in Sample: [S7] F2: 127, Control, Controllo, 2	Found in Sample: [S3] F3: 126, Control, Controllo, 1	Found in Sample: [S10] F3: 127, Control, Controllo, 2	Found in Sample: [S5] F1: 128, Sample, Triacontanolo Spray, 1	Found in Sample: [S6] F1: 129, Sample, Triacontanolo Spray, 2	Found in Sample: [S8] F2: 128, Sample, Triacontanolo Spray, 1	Found in Sample: [S9] F2: 129, Sample, Triacontanolo Spray, 2	Found in Sample: [S11] F3: 128, Sample, Triacontanolo Spray, 1	Found in Sample: [S12] F3: 129, Sample, Triacontanolo Spray, 2	Found in Sample Group: Control	Found in Sample Group: Sample	Confidence (by Search Engine): Mascot	DeltaM [ppm] (by Search Engine): Mascot	Deltam/z [Da] (by Search Engine): Mascot	Percolator q-Value (by Search Engine): Mascot	Percolator PEP (by Search Engine): Mascot	Ions Score (by Search Engine): Mascot	Sequence in Protein	Positions in Proteins
	FALSE	High	[K].VKQLLEEAAASA.[-]	1xTMT6plex [K2]; 1xTMT6plex [N-Term]	FALSE	0.000147274	2.85761e-05	1	1	4	A0A3Q7HT88	A0A3Q7HT88 [79-90]		1	1688	0.598	0.376129	0.696442	52.66	125.2	74.8	20.87	27.84		High	High	High	High	High	High	High	High	High	High	High	High	High	High	High	High	High	High	3.49	0.00196	2.22e-05	3.661e-05	30	K.VKQLLEEAAASA.-	[79-90]
	FALSE	High	[K].TLPESTTNENK.[L]	1xTMT6plex [K11]; 1xTMT6plex [N-Term]	FALSE	3.71023e-06	2.85761e-05	1	1	17	A0A3Q7HT88	A0A3Q7HT88 [16-26]		0	1691.92	0.925	0.556492	0.77959	13.99	103.9	96.1	11.09	2.21		High	High	High	High	High	High	High	High	High	High	High	High	High	High	High	High	High	High	1.49	0.00126	2.22e-05	7.18e-07	59	K.TLPESTTNENK.L	[16-26]
	FALSE	High	[K].TLPESTTNENKLILYGLYK.[Q]	2xTMT6plex [K11; K19]; 1xTMT6plex [N-Term]	FALSE	3.26205e-06	2.85761e-05	1	1	2	A0A3Q7HT88	A0A3Q7HT88 [16-34]		1	2884.66	0.455	0.327937	0.676176	55.5	137.4	62.6	40.81	9.76		High	Not Found	High	High	High	Not Found	Not Found	High	High	High	High	Not Found	Not Found	High	High	High	High	High	1.45	0.0014	2.22e-05	6.251e-07	33	K.TLPESTTNENKLILYGLYK.Q	[16-34]
	FALSE	High	[K].QATVGDVNTSRPGMFNMR.[D]	1xTMT6plex [N-Term]	FALSE	3.06774e-07	2.85761e-05	1	1	10	A0A3Q7HT88	A0A3Q7HT88 [35-52]		0	2210.1	0.775	0.0203923	0.581045	2.29	112.7	87.3	3	5.18		High	High	High	High	High	High	High	High	High	High	High	High	High	High	High	High	High	High	0.98	0.00072	2.22e-05	4.972e-08	41	K.QATVGDVNTSRPGMFNMR.D	[35-52]
	FALSE	High	[K].QATVGDVNTSRPGMFNMR.[D]	1xDeamidated [N8]; 1xTMT6plex [N-Term]	FALSE	8.38389e-06	2.85761e-05	1	1	2	A0A3Q7HT88	A0A3Q7HT88 [35-52]		0	2211.08	0.94	0.013928	0.575403	0.58	103.1	96.9	5.47	6.02		Not Found	High	High	Not Found	Not Found	High	High	High	High	Not Found	Not Found	High	High	High	High	High	High	High	2.22	0.00164	2.22e-05	1.722e-06	24	K.QATVGDVNTSRPGMFNMR.D	[35-52]
	FALSE	High	[K].QATVGDVNTSRPGMFNMR.[D]	1xOxidation [M]; 1xTMT6plex [N-Term]	FALSE	4.90379e-06	2.85761e-05	1	1	8	A0A3Q7HT88	A0A3Q7HT88 [35-52]		0	2226.1	0.781	0.0478155	0.581045	1.98	112.3	87.7	3.93	2.04		High	High	High	High	High	High	High	High	High	High	High	High	High	High	High	High	High	High	1.26	0.00093	2.22e-05	9.67e-07	39	K.QATVGDVNTSRPGMFNMR.D	[35-52]
	FALSE	High	[K].STDEAMNDYITK.[V]	1xTMT6plex [K12]; 1xTMT6plex [N-Term]	FALSE	2.13766e-07	2.85761e-05	1	1	24	A0A3Q7HT88	A0A3Q7HT88 [67-78]		0	1845.93	0.763	0.00609707	0.557279	1.51	113.4	86.6	3.3	4.74		High	High	High	High	High	High	High	High	High	High	High	High	High	High	High	High	High	High	1.07	0.00099	2.22e-05	3.376e-08	73	K.STDEAMNDYITK.V	[67-78]
	FALSE	High	[K].STDEAMNDYITK.[V]	1xDeamidated [N7]; 1xTMT6plex [K12]; 1xTMT6plex [N-Term]	FALSE	3.90804e-05	2.85761e-05	1	1	13	A0A3Q7HT88	A0A3Q7HT88 [67-78]		0	1846.91	0.87	0.424785	0.716102	16.7	106.9	93.1	0.45	16.27		High	High	High	High	High	High	High	High	High	High	High	High	High	High	High	High	High	High	2.38	0.0022	2.22e-05	8.934e-06	54	K.STDEAMNDYITK.V	[67-78]
	FALSE	High	[K].STDEAMNDYITK.[V]	1xOxidation [M6]; 1xTMT6plex [K12]; 1xTMT6plex [N-Term]	FALSE	8.13315e-05	2.85761e-05	1	1	20	A0A3Q7HT88	A0A3Q7HT88 [67-78]		0	1861.93	0.877	0.131993	0.604751	4.11	106.6	93.4	1.85	2.07		High	High	High	High	High	High	High	High	High	High	High	High	High	High	High	High	High	High	2.22	0.00206	2.22e-05	1.948e-05	76	K.STDEAMNDYITK.V	[67-78]
	FALSE	High	[M].ALKEEFEAHAEK.[A]	2xTMT6plex [K3; K12]; 1xTMT6plex [N-Term]	FALSE	2.78337e-08	2.85761e-05	1	1	10	A0A3Q7HT88	A0A3Q7HT88 [2-13]		1	2089.19	0.845	0.0347531	0.581045	1.25	108.4	91.6	1.25	0.06		High	High	Not Found	High	High	High	High	Not Found	Not Found	High	High	High	High	Not Found	Not Found	High	High	High	1.64	0.00114	2.22e-05	3.804e-09	31	M.ALKEEFEAHAEK.A	[2-13]
	FALSE	High	[K].QATVGDVNTSRPGMFNMR.[D]	1xGln->pyro-Glu [N-Term]	FALSE	0.000567431	0.000153656	1	1	2	A0A3Q7HT88	A0A3Q7HT88 [35-52]		0	1963.91									No Quan Labels	High	Not Found	Not Found	High	High	Not Found	Not Found	Not Found	Not Found	High	High	Not Found	Not Found	Not Found	Not Found	High	High	High	2.8	0.00275	5.28e-05	0.0001438	28	K.QATVGDVNTSRPGMFNMR.D	[35-52]
	FALSE	High	[K].EEFEAHAEK.[A]	1xTMT6plex [K9]; 1xTMT6plex [N-Term]	FALSE	0.000879806	0.000243455	1	1	7	A0A3Q7HT88	A0A3Q7HT88 [5-13]		0	1547.81	1.598	0.177371	0.618771	23.32	77	123	19.35	2.67		High	High	High	High	High	High	High	High	High	High	High	High	High	High	High	High	High	High	1.69	0.00087	8.762e-05	0.0002224	29	K.EEFEAHAEK.A	[5-13]
	FALSE	High	[K].LILYGLYK.[Q]	1xTMT6plex [K8]; 1xTMT6plex [N-Term]	FALSE	0.00183093	0.00032241	1	1	9	A0A3Q7HT88	A0A3Q7HT88 [27-34]		0	1440.92	0.957	0.337435	0.680021	3.86	102.2	97.8	0.74	4.42		High	High	High	High	High	High	High	High	High	High	High	High	High	High	High	High	High	High	1.42	0.00103	0.0001173	0.0004936	42	K.LILYGLYK.Q	[27-34]
	FALSE	High	[K].QLLEEAAASA.[-]	1xTMT6plex [N-Term]	FALSE	0.00177997	0.00032241	1	1	12	A0A3Q7HT88	A0A3Q7HT88 [81-90]		0	1231.67	0.808	0.149685	0.610517	7.99	110.6	89.4	1.63	5.98		High	High	High	High	High	High	High	High	High	High	High	High	High	High	High	High	High	High	2.67	0.00165	0.0001173	0.0004765	45	K.QLLEEAAASA.-	[81-90]
	FALSE	High	[K].TLPESTTNENK.[L]	1xDeamidated [N8]; 1xTMT6plex [K11]; 1xTMT6plex [N-Term]	FALSE	0.00313936	0.000474013	1	1	5	A0A3Q7HT88	A0A3Q7HT88 [16-26]		0	1692.91	0.926	0.170482	0.618484	3.66	103.8	96.2	5.69	9.17		High	High	High	High	High	High	High	High	High	High	High	High	High	High	High	High	High	High	2.16	0.00122	0.000162	0.0009765	23	K.TLPESTTNENK.L	[16-26]
FALSE	High	Master Protein	A0A3Q7GKS5	GST N-terminal domain-containing protein OS=Solanum lycopersicum OX=4081 GN=778229 PE=3 SV=1	0	FALSE	150.547	80	15	128	14	210	23.5	6.8	3013	15	1	1.278	0.35	0.022419	0.486172	2.34	87.8	112.2	5.26	3.03	High	High	High	High	High	High	High	High	High	High	High	High	High	High	High	High	High	1
	Checked	Confidence	Annotated Sequence	Modifications	Contaminant	Qvality PEP	Qvality q-value	# Protein Groups	# Proteins	# PSMs	Master Protein Accessions	Positions in Master Proteins	Modifications in Master Proteins	# Missed Cleavages	Theo. MH+ [Da]	Abundance Ratio: (Sample) / (Control)	Abundance Ratio P-Value: (Sample) / (Control)	Abundance Ratio Adj. P-Value: (Sample) / (Control)	Abundance Ratio Variability [%]: (Sample) / (Control)	Abundances (Grouped): Control	Abundances (Grouped): Sample	Abundances (Grouped) CV [%]: Control	Abundances (Grouped) CV [%]: Sample	Quan Info	Found in File: [F1]	Found in File: [F2]	Found in File: [F3]	Found in Sample: [S1] F1: 126, Control, Controllo, 1	Found in Sample: [S4] F1: 127, Control, Controllo, 2	Found in Sample: [S2] F2: 126, Control, Controllo, 1	Found in Sample: [S7] F2: 127, Control, Controllo, 2	Found in Sample: [S3] F3: 126, Control, Controllo, 1	Found in Sample: [S10] F3: 127, Control, Controllo, 2	Found in Sample: [S5] F1: 128, Sample, Triacontanolo Spray, 1	Found in Sample: [S6] F1: 129, Sample, Triacontanolo Spray, 2	Found in Sample: [S8] F2: 128, Sample, Triacontanolo Spray, 1	Found in Sample: [S9] F2: 129, Sample, Triacontanolo Spray, 2	Found in Sample: [S11] F3: 128, Sample, Triacontanolo Spray, 1	Found in Sample: [S12] F3: 129, Sample, Triacontanolo Spray, 2	Found in Sample Group: Control	Found in Sample Group: Sample	Confidence (by Search Engine): Mascot	DeltaM [ppm] (by Search Engine): Mascot	Deltam/z [Da] (by Search Engine): Mascot	Percolator q-Value (by Search Engine): Mascot	Percolator PEP (by Search Engine): Mascot	Ions Score (by Search Engine): Mascot	Sequence in Protein	Positions in Proteins
	FALSE	High	[K].IFPTFVSFLK.[S]	1xTMT6plex [K10]; 1xTMT6plex [N-Term]	FALSE	0.000113055	2.85761e-05	1	5	5	A0A3Q7GKS5	A0A3Q7GKS5 [102-111]		0	1657.01	1.218	0.246365	0.645581	10.52	90.2	109.8	2.78	12.77		High	High	High	High	High	High	High	High	High	High	High	High	High	High	High	High	High	High	3.06	0.00253	2.22e-05	2.766e-05	56	K.IFPTFVSFLK.S	[102-111]
	FALSE	High	[K].WIPDSDVIVGIIEEK.[Y]	1xTMT6plex [K15]; 1xTMT6plex [N-Term]	FALSE	1.36319e-05	2.85761e-05	1	5	9	A0A3Q7GKS5	A0A3Q7GKS5 [69-83]		0	2171.24	1.904	0.074891	0.590441	19.61	68.9	131.1	22.71	4.25		High	High	High	High	High	High	High	High	High	High	High	High	High	High	High	High	High	High	4.99	0.00361	2.22e-05	2.892e-06	57	K.WIPDSDVIVGIIEEK.Y	[69-83]
	FALSE	High	[K].YPNPSLIAPPEFASVGSK.[I]	1xTMT6plex [K18]; 1xTMT6plex [N-Term]	FALSE	4.91869e-07	2.85761e-05	1	4	7	A0A3Q7GKS5	A0A3Q7GKS5 [84-101]		0	2332.3	1.213	0.0965715	0.599681	3.48	90.4	109.6	2.77	6.09		High	High	High	High	High	High	High	High	High	High	High	High	High	High	High	High	High	High	1.53	0.00179	2.22e-05	8.259e-08	68	K.YPNPSLIAPPEFASVGSK.I	[84-101]
	FALSE	High	[K].SKDSSDSTEQALLDELK.[A]	2xTMT6plex [K2; K17]; 1xTMT6plex [N-Term]	FALSE	2.92629e-08	2.85761e-05	1	6	15	A0A3Q7GKS5	A0A3Q7GKS5 [112-128]		1	2553.39	1.692	0.112915	0.601798	15.95	74.3	125.7	11.89	3.27		High	High	High	High	High	High	High	High	High	High	High	High	High	High	High	High	High	High	1.39	0.00118	2.22e-05	4.006e-09	45	K.SKDSSDSTEQALLDELK.A	[112-128]
	FALSE	High	[K].DSSDSTEQALLDELK.[A]	1xTMT6plex [K15]; 1xTMT6plex [N-Term]	FALSE	1.0464e-05	2.85761e-05	1	6	6	A0A3Q7GKS5	A0A3Q7GKS5 [114-128]		0	2109.1	1.633	0.0688072	0.588953	11.9	76	124	14	2.71		High	High	High	High	High	High	High	High	High	High	High	High	High	High	High	High	High	High	2.06	0.00145	2.22e-05	2.183e-06	47	K.DSSDSTEQALLDELK.A	[114-128]
	FALSE	High	[K].AAVGAPDVLGDCPFSQR.[V]	1xCarbamidomethyl [C12]; 1xTMT6plex [N-Term]	FALSE	8.91872e-05	2.85761e-05	1	4	15	A0A3Q7GKS5	A0A3Q7GKS5 [9-25]		0	1989.01	1.149	0.302049	0.667435	10.41	93	107	3.2	6.71		High	High	High	High	High	High	High	High	High	High	High	High	High	High	High	High	High	High	1.33	0.00088	2.22e-05	2.153e-05	45	K.AAVGAPDVLGDCPFSQR.V	[9-25]
	FALSE	High	[K].AHGPYINGQNVCSVDMSLAPK.[L]	1xCarbamidomethyl [C12]; 2xDeamidated [N7; N10]; 1xTMT6plex [K21]; 1xTMT6plex [N-Term]	FALSE	1.2818e-07	2.85761e-05	1	5	5	A0A3Q7GKS5	A0A3Q7GKS5 [136-156]		0	2718.36	1.367	0.00540632	0.557279	0.82	84.5	115.5	4.1	3.32		High	High	High	High	High	High	High	High	High	High	High	High	High	High	High	High	High	High	9.2	0.00834	2.22e-05	1.951e-08	52	K.AHGPYINGQNVCSVDMSLAPK.L	[136-156]
	FALSE	High	[K].AHGPYINGQNVCSVDMSLAPK.[L]	1xCarbamidomethyl [C12]; 1xDeamidated [N7]; 1xTMT6plex [K21]; 1xTMT6plex [N-Term]	FALSE	6.82549e-09	2.85761e-05	1	5	10	A0A3Q7GKS5	A0A3Q7GKS5 [136-156]		0	2717.38	1.148	0.154137	0.610999	4.4	93.1	106.9	2.67	6.86		High	High	High	High	High	High	High	High	High	High	High	High	High	High	High	High	High	High	2	0.00181	2.22e-05	8.434e-10	51	K.AHGPYINGQNVCSVDMSLAPK.L	[136-156]
	FALSE	High	[K].AHGPYINGQNVCSVDMSLAPK.[L]	1xCarbamidomethyl [C12]; 1xOxidation [M16]; 1xTMT6plex [K21]; 1xTMT6plex [N-Term]	FALSE	4.60422e-05	2.85761e-05	1	5	1	A0A3Q7GKS5	A0A3Q7GKS5 [136-156]		0	2732.39	1.391	0.0219398	0.581045	2.94	83.6	116.4	5.11	2.3		Not Found	Not Found	High	Not Found	Not Found	Not Found	Not Found	High	High	Not Found	Not Found	Not Found	Not Found	High	High	High	High	High	-1.07	-0.00073	2.22e-05	1.076e-05	20	K.AHGPYINGQNVCSVDMSLAPK.L	[136-156]
	FALSE	High	[K].AHGPYINGQNVCSVDMSLAPK.[L]	1xCarbamidomethyl [C12]; 1xDeamidated [N7]; 1xOxidation [M16]; 1xTMT6plex [K21]; 1xTMT6plex [N-Term]	FALSE	2.42428e-06	2.85761e-05	1	5	4	A0A3Q7GKS5	A0A3Q7GKS5 [136-156]		0	2733.37	1.473	0.0419038	0.581045	0.63	80.9	119.1	11.19	10.59		High	High	High	High	High	High	High	High	High	High	High	High	High	High	High	High	High	High	2.42	0.0022	2.22e-05	4.556e-07	46	K.AHGPYINGQNVCSVDMSLAPK.L	[136-156]
	FALSE	High	[K].WFLEVNPEGK.[V]	1xTMT6plex [K10]; 1xTMT6plex [N-Term]	FALSE	0.000507621	0.000153656	1	5	12	A0A3Q7GKS5	A0A3Q7GKS5 [50-59]		0	1676.94	1.115	0.116777	0.602093	2.95	94.6	105.4	1.11	1.7		High	High	High	High	High	High	High	High	High	High	High	High	High	High	High	High	High	High	2.4	0.00201	5.28e-05	0.0001292	35	K.WFLEVNPEGK.V	[50-59]
	FALSE	High	[K].WSVPESLSHVR.[N]	1xTMT6plex [N-Term]	FALSE	0.000427157	0.000153656	1	6	1	A0A3Q7GKS5	A0A3Q7GKS5 [170-180]		0	1525.83	0.825	0.501271	0.751564	28.72	109.6	90.4	0.01	26.91		Not Found	Not Found	High	Not Found	Not Found	Not Found	Not Found	High	High	Not Found	Not Found	Not Found	Not Found	High	High	High	High	High	2.37	0.00121	5.28e-05	0.0001088	40	K.WSVPESLSHVR.N	[170-180]
	FALSE	High	[K].HLINVSDKPK.[W]	2xTMT6plex [K8; K10]; 1xTMT6plex [N-Term]	FALSE	0.00111311	0.000243455	1	5	2	A0A3Q7GKS5	A0A3Q7GKS5 [40-49]		0	1838.15	1.323	0.0528508	0.581045	2.46	86.1	113.9	2.15	4.5		Not Found	High	High	Not Found	Not Found	High	High	High	High	Not Found	Not Found	High	High	High	High	High	High	High	0.91	0.00056	8.762e-05	0.0002828	28	K.HLINVSDKPK.W	[40-49]
	FALSE	High	[K].YVIAGWAPK.[V]	1xTMT6plex [K9]; 1xTMT6plex [N-Term]	FALSE	0.000894851	0.000243455	1	5	10	A0A3Q7GKS5	A0A3Q7GKS5 [201-209]		0	1462.88	1.098	0.0201669	0.581045	0.25	95.3	104.7	7.16	6.92		High	High	High	High	High	High	High	High	High	High	High	High	High	High	High	High	High	High	1.09	0.0008	8.762e-05	0.0002257	50	K.YVIAGWAPK.V	[201-209]
	FALSE	High	[R].VLLTLEEK.[KH]	1xTMT6plex [K8]; 1xTMT6plex [N-Term]	FALSE	0.0019582	0.000345632	2	8	10	A0A3Q7GKS5; A0A3Q7ISE3	A0A3Q7GKS5 [26-33]; A0A3Q7ISE3 [82-89]		0	1402.89	1.231	0.0324487	0.581045	1.11	89.6	110.4	1.58	2.64	Shared	High	High	High	High	High	High	High	High	High	High	High	High	High	High	High	High	High	High	1.04	0.00073	0.000127	0.0005338	44	R.VLLTLEEK.K	[26-33]
	FALSE	High	[K].AHGPYINGQNVCSVDMSLAPK.[L]	1xCarbamidomethyl [C12]; 2xDeamidated [N7; Q9]; 1xOxidation [M16]; 1xTMT6plex [K21]; 1xTMT6plex [N-Term]	FALSE	0.00196515	0.000345632	1	5	1	A0A3Q7GKS5	A0A3Q7GKS5 [136-156]		0	2734.36	1.278	0.363309	0.690543	22.54	87.8	112.2	5.49	15.85		High	Not Found	Not Found	High	High	Not Found	Not Found	Not Found	Not Found	High	High	Not Found	Not Found	Not Found	Not Found	High	High	High	9.38	0.00855	0.000127	0.0005369	34	K.AHGPYINGQNVCSVDMSLAPK.L	[136-156]
	FALSE	High	[K].AAVGAPDVLGDCPFSQR.[V]	1xCarbamidomethyl [C12]; 1xDeamidated [Q16]; 1xTMT6plex [N-Term]	FALSE	0.00339711	0.000557917	1	4	1	A0A3Q7GKS5	A0A3Q7GKS5 [9-25]		0	1989.99									No Quan Values	Not Found	High	Not Found	Not Found	Not Found	Not Found	Not Found	Not Found	Not Found	Not Found	Not Found	Not Found	Not Found	Not Found	Not Found	Not Found	Not Found	High	9.27	0.00923	0.0001822	0.001087	42	K.AAVGAPDVLGDCPFSQR.V	[9-25]
	FALSE	High	[K].VPVINFGDK.[W]	1xTMT6plex [K9]; 1xTMT6plex [N-Term]	FALSE	0.0063996	0.000986376	1	5	4	A0A3Q7GKS5	A0A3Q7GKS5 [60-68]		0	1446.87	1.209	0.142957	0.60822	7.42	90.5	109.5	8.91	1.85		High	High	Not Found	High	High	High	High	Not Found	Not Found	High	High	High	High	Not Found	Not Found	High	High	High	1.72	0.00124	0.0003419	0.002738	35	K.VPVINFGDK.W	[60-68]
	FALSE	High	[M].VVEVCVK.[A]	1xCarbamidomethyl [C5]; 1xTMT6plex [K7]; 1xTMT6plex [N-Term]	FALSE	0.0118278	0.00197441	1	4	6	A0A3Q7GKS5	A0A3Q7GKS5 [2-8]		0	1290.79	1.431	0.119642	0.602093	7.62	82.3	117.7	2.96	10.2		High	High	High	High	High	High	High	High	High	High	High	High	High	High	High	High	High	High	0.67	0.00043	0.000829	0.006336	35	M.VVEVCVK.A	[2-8]
	FALSE	High	[K].ALEEHLK.[AV]	1xTMT6plex [K7]; 1xTMT6plex [N-Term]	FALSE	0.0178316	0.00294696	1	11	4	A0A3Q7GKS5	A0A3Q7GKS5 [129-135]		0	1297.79	1.214	0.068804	0.588953	5.04	90.3	109.7	12.08	7.29		Not Found	High	High	Not Found	Not Found	High	High	High	High	Not Found	Not Found	High	High	High	High	High	High	High	4.14	0.00269	0.001397	0.009553	25	K.ALEEHLK.A	[129-135]
FALSE	High	Master Protein	A0A3Q7IAT1	Uncharacterized protein OS=Solanum lycopersicum OX=4081 GN=101260974 PE=4 SV=1	0	FALSE	91.042	80	14	88	14	201	21.9	5.06	1941	14	0	0.969	-0.05	0.152628	0.524357	1.09	101.6	98.4	1.73	0.68	High	High	High	High	High	High	High	High	High	High	High	High	High	High	High	High	High	1
	Checked	Confidence	Annotated Sequence	Modifications	Contaminant	Qvality PEP	Qvality q-value	# Protein Groups	# Proteins	# PSMs	Master Protein Accessions	Positions in Master Proteins	Modifications in Master Proteins	# Missed Cleavages	Theo. MH+ [Da]	Abundance Ratio: (Sample) / (Control)	Abundance Ratio P-Value: (Sample) / (Control)	Abundance Ratio Adj. P-Value: (Sample) / (Control)	Abundance Ratio Variability [%]: (Sample) / (Control)	Abundances (Grouped): Control	Abundances (Grouped): Sample	Abundances (Grouped) CV [%]: Control	Abundances (Grouped) CV [%]: Sample	Quan Info	Found in File: [F1]	Found in File: [F2]	Found in File: [F3]	Found in Sample: [S1] F1: 126, Control, Controllo, 1	Found in Sample: [S4] F1: 127, Control, Controllo, 2	Found in Sample: [S2] F2: 126, Control, Controllo, 1	Found in Sample: [S7] F2: 127, Control, Controllo, 2	Found in Sample: [S3] F3: 126, Control, Controllo, 1	Found in Sample: [S10] F3: 127, Control, Controllo, 2	Found in Sample: [S5] F1: 128, Sample, Triacontanolo Spray, 1	Found in Sample: [S6] F1: 129, Sample, Triacontanolo Spray, 2	Found in Sample: [S8] F2: 128, Sample, Triacontanolo Spray, 1	Found in Sample: [S9] F2: 129, Sample, Triacontanolo Spray, 2	Found in Sample: [S11] F3: 128, Sample, Triacontanolo Spray, 1	Found in Sample: [S12] F3: 129, Sample, Triacontanolo Spray, 2	Found in Sample Group: Control	Found in Sample Group: Sample	Confidence (by Search Engine): Mascot	DeltaM [ppm] (by Search Engine): Mascot	Deltam/z [Da] (by Search Engine): Mascot	Percolator q-Value (by Search Engine): Mascot	Percolator PEP (by Search Engine): Mascot	Ions Score (by Search Engine): Mascot	Sequence in Protein	Positions in Proteins
	FALSE	High	[K].KTAAAEACK.[T]	1xCarbamidomethyl [C8]; 2xTMT6plex [K1; K9]; 1xTMT6plex [N-Term]	FALSE	8.78271e-06	2.85761e-05	1	1	3	A0A3Q7IAT1	A0A3Q7IAT1 [23-31]		1	1636.97	1.477	0.087109	0.593789	0.64	80.7	119.3	17.61	18.21		High	High	High	High	High	High	High	High	High	High	High	High	High	High	High	High	High	High	1.81	0.00099	2.22e-05	1.809e-06	45	K.KTAAAEACK.T	[23-31]
	FALSE	High	[K].VSTFIVTEDKKEEEPAAADDVHAPAATSTEEVEVK.[V]	3xTMT6plex [K10; K11; K35]; 1xTMT6plex [N-Term]	FALSE	1.02541e-09	2.85761e-05	1	1	21	A0A3Q7IAT1	A0A3Q7IAT1 [126-160]		2	4659.47	0.892	0.253557	0.650445	6.42	105.7	94.3	9.84	3.73		High	High	High	High	High	High	High	High	High	High	High	High	High	High	High	High	High	High	0.76	0.0007	2.22e-05	1.108e-10	59	K.VSTFIVTEDKKEEEPAAADDVHAPAATSTEEVEVK.V	[126-160]
	FALSE	High	[K].TFDQAKEEYSKEFEEK.[K]	3xTMT6plex [K6; K11; K16]; 1xTMT6plex [N-Term]	FALSE	3.20424e-06	2.85761e-05	1	1	2	A0A3Q7IAT1	A0A3Q7IAT1 [32-47]		2	2924.57	0.857	0.0331005	0.581045	0.37	107.7	92.3	5.25	4.9		Not Found	High	High	Not Found	Not Found	High	High	High	High	Not Found	Not Found	High	High	High	High	High	High	High	1.27	0.00093	2.22e-05	6.141e-07	27	K.TFDQAKEEYSKEFEEK.K	[32-47]
	FALSE	High	[K].EIVIESGEPNKEEAPATVVADVAPATKVEEAPK.[V]	1xDeamidated [N10]; 3xTMT6plex [K11; K27; K33]; 1xTMT6plex [N-Term]	FALSE	1.5338e-05	2.85761e-05	1	1	1	A0A3Q7IAT1	A0A3Q7IAT1 [167-199]		2	4335.4	0.806	0.296002	0.667006	14.65	110.7	89.3	14.58	0.69		High	Not Found	Not Found	High	High	Not Found	Not Found	Not Found	Not Found	High	High	Not Found	Not Found	Not Found	Not Found	High	High	High	7.61	0.00825	0.000127	0.0005793	24	K.EIVIESGEPNKEEAPATVVADVAPATKVEEAPK.V	[167-199]
	FALSE	High	[K].EIVIESGEPNKEEAPATVVADVAPATKVEEAPK.[V]	3xTMT6plex [K11; K27; K33]; 1xTMT6plex [N-Term]	FALSE	1.82072e-05	2.85761e-05	1	1	1	A0A3Q7IAT1	A0A3Q7IAT1 [167-199]		2	4334.42	0.86	0.423816	0.715734	17.7	107.5	92.5	6.68	10.15		Not Found	High	Not Found	Not Found	Not Found	High	High	Not Found	Not Found	Not Found	Not Found	High	High	Not Found	Not Found	High	High	High	0.09	0.0001	2.22e-05	3.944e-06	35	K.EIVIESGEPNKEEAPATVVADVAPATKVEEAPK.V	[167-199]
	FALSE	High	[K].EIVIESGEPNKEEAPATVVADVAPATK.[V]	2xTMT6plex [K11; K27]; 1xTMT6plex [N-Term]	FALSE	2.03391e-05	2.85761e-05	1	1	4	A0A3Q7IAT1	A0A3Q7IAT1 [167-193]		1	3451.91	1.101	0.643425	0.824853	21.44	95.2	104.8	19.58	0.68		High	High	High	High	High	High	High	High	High	High	High	High	High	High	High	High	High	High	-0.19	-0.00017	2.22e-05	5.167e-06	27	K.EIVIESGEPNKEEAPATVVADVAPATK.V	[167-193]
	FALSE	High	[K].AVSEASSNFGPSYVSGPIIFVFEK.[V]	1xDeamidated [N8]; 1xTMT6plex [K24]; 1xTMT6plex [N-Term]	FALSE	7.94615e-06	2.85761e-05	1	1	1	A0A3Q7IAT1	A0A3Q7IAT1 [102-125]		0	2991.58	0.857	0.286112	0.663308	10.04	107.7	92.3	12.52	2.98		Not Found	Not Found	High	Not Found	Not Found	Not Found	Not Found	High	High	Not Found	Not Found	Not Found	Not Found	High	High	High	High	High	5.05	0.00504	2.22e-05	1.627e-06	49	K.AVSEASSNFGPSYVSGPIIFVFEK.V	[102-125]
	FALSE	High	[K].AVSEASSNFGPSYVSGPIIFVFEK.[V]	1xTMT6plex [K24]; 1xTMT6plex [N-Term]	FALSE	7.46923e-08	2.85761e-05	1	1	6	A0A3Q7IAT1	A0A3Q7IAT1 [102-125]		0	2990.59	0.882	0.291168	0.665486	8.38	106.3	93.7	11.38	3.41		High	High	High	High	High	High	High	High	High	High	High	High	High	High	High	High	High	High	6.77	0.00675	2.22e-05	1.094e-08	83	K.AVSEASSNFGPSYVSGPIIFVFEK.V	[102-125]
	FALSE	High	[K].EKEIVIESGEPNKEEAPATVVADVAPATK.[V]	3xTMT6plex [K2; K13; K29]; 1xTMT6plex [N-Term]	FALSE	2.07736e-07	2.85761e-05	1	1	9	A0A3Q7IAT1	A0A3Q7IAT1 [165-193]		2	3938.21	0.954	0.812531	0.913156	24.5	102.3	97.7	14.29	8.91		High	High	High	High	High	High	High	High	High	High	High	High	High	High	High	High	High	High	1.89	0.00186	2.22e-05	3.277e-08	35	K.EKEIVIESGEPNKEEAPATVVADVAPATK.V	[165-193]
	FALSE	High	[K].TAAAEACK.[T]	1xCarbamidomethyl [C7]; 1xTMT6plex [K8]; 1xTMT6plex [N-Term]	FALSE	0.0004809	0.000153656	1	1	8	A0A3Q7IAT1	A0A3Q7IAT1 [24-31]		0	1279.71	1.394	0.0374594	0.581045	6.55	83.5	116.5	13.83	7.62		High	High	High	High	High	High	High	High	High	High	High	High	High	High	High	High	High	High	1.63	0.00104	5.28e-05	0.0001221	36	K.TAAAEACK.T	[24-31]
	FALSE	High	[K].EKEIVIESGEPNKEEAPATVVADVAPATK.[V]	1xDeamidated [N12]; 3xTMT6plex [K2; K13; K29]; 1xTMT6plex [N-Term]	FALSE	0.000629931	0.000217249	1	1	2	A0A3Q7IAT1	A0A3Q7IAT1 [165-193]		2	3939.2	1.058	0.871588	0.941244	34.81	97.2	102.8	22.32	10.37		High	Not Found	High	High	High	Not Found	Not Found	High	High	High	High	Not Found	Not Found	High	High	High	High	High	5.08	0.005	8.762e-05	0.000226	25	K.EKEIVIESGEPNKEEAPATVVADVAPATK.V	[165-193]
	FALSE	High	[K].KTELQPK.[V]	2xTMT6plex [K1; K7]; 1xTMT6plex [N-Term]	FALSE	0.00313936	0.000474013	1	1	2	A0A3Q7IAT1	A0A3Q7IAT1 [48-54]		1	1530.98	0.849	0.094627	0.598363	4.23	108.2	91.8	1.5	5.53		Not Found	High	Not Found	Not Found	Not Found	High	High	Not Found	Not Found	Not Found	Not Found	High	High	Not Found	Not Found	High	High	High	0.87	0.00066	0.007199	0.06895	27	K.KTELQPK.V	[48-54]
	FALSE	High	[K].NSDGVQK.[F]	1xTMT6plex [K7]; 1xTMT6plex [N-Term]	FALSE	0.01342	0.0024936	1	1	6	A0A3Q7IAT1	A0A3Q7IAT1 [81-87]		0	1205.69	0.831	0.116778	0.602093	4.57	109.2	90.8	4.91	0.55		High	High	High	High	High	High	High	High	High	High	High	High	High	High	High	High	High	High	0.8	0.00048	0.001076	0.007268	33	K.NSDGVQK.F	[81-87]
	FALSE	High	[K].FLDDLVK.[I]	1xTMT6plex [K7]; 1xTMT6plex [N-Term]	FALSE	0.0299809	0.00428232	1	1	8	A0A3Q7IAT1	A0A3Q7IAT1 [88-94]		0	1307.8	0.944	0.489171	0.745267	8.31	102.9	97.1	1.57	6.35		High	High	High	High	High	High	High	High	High	High	High	High	High	High	High	High	High	High	0.58	0.00038	0.002302	0.01439	36	K.FLDDLVK.I	[88-94]
	FALSE	High	[K].IEFPGSK.[A]	1xTMT6plex [K7]; 1xTMT6plex [N-Term]	FALSE	0.0351755	0.00472062	1	1	8	A0A3Q7IAT1	A0A3Q7IAT1 [95-101]		0	1235.74	0.888	0.365043	0.69134	11.24	105.9	94.1	6.65	4.06		High	High	High	High	High	High	High	High	High	High	High	High	High	High	High	High	High	High	1.68	0.00069	0.002845	0.01776	25	K.IEFPGSK.A	[95-101]
	FALSE	High	[K].IKQIFDK.[N]	2xTMT6plex [K2; K7]; 1xTMT6plex [N-Term]	FALSE	0.0379564	0.0050115	1	1	1	A0A3Q7IAT1	A0A3Q7IAT1 [12-18]		1	1579.02	0.848	0.133891	0.604883	4.7	108.2	91.8	5.27	0.79		High	Not Found	Not Found	High	High	Not Found	Not Found	Not Found	Not Found	High	High	Not Found	Not Found	Not Found	Not Found	High	High	High	-1.41	-0.00111	0.002727	0.01702	26	K.IKQIFDK.N	[12-18]
	FALSE	High	[K].NSDGVQK.[F]	1xDeamidated [N1]; 1xTMT6plex [K7]; 1xTMT6plex [N-Term]	FALSE	0.0416815	0.00547659	1	1	4	A0A3Q7IAT1	A0A3Q7IAT1 [81-87]		0	1206.67	0.821	0.0128331	0.575403	0.52	109.8	90.2	5.11	5.6		High	High	Not Found	High	High	High	High	Not Found	Not Found	High	High	High	High	Not Found	Not Found	High	High	High	1.4	0.00085	0.002925	0.01824	36	K.NSDGVQK.F	[81-87]
	FALSE	High	[K].SLVKEPK.[G]	2xTMT6plex [K4; K7]; 1xTMT6plex [N-Term]	FALSE	0.0427229	0.0055808	1	1	1	A0A3Q7IAT1	A0A3Q7IAT1 [68-74]		1	1487.98	0.812	0.215263	0.633709	11.07	110.4	89.6	3.93	6.61		High	Not Found	Not Found	High	High	Not Found	Not Found	Not Found	Not Found	High	High	Not Found	Not Found	Not Found	Not Found	High	High	High	1.19	0.00089	0.002962	0.01857	22	K.SLVKEPK.G	[68-74]
FALSE	High	Master Protein	A0A3Q7JP71	Uncharacterized protein OS=Solanum lycopersicum OX=4081 GN=101253452 PE=3 SV=1	0	FALSE	73.469	80	6	38	5	113	11.4	4.61	884	6	1	0.976	-0.04	0.8216	0.895977	13.74	101.2	98.8	9.6	3.48	High	High	High	High	High	High	High	High	High	High	High	High	High	High	High	High	High	1
	Checked	Confidence	Annotated Sequence	Modifications	Contaminant	Qvality PEP	Qvality q-value	# Protein Groups	# Proteins	# PSMs	Master Protein Accessions	Positions in Master Proteins	Modifications in Master Proteins	# Missed Cleavages	Theo. MH+ [Da]	Abundance Ratio: (Sample) / (Control)	Abundance Ratio P-Value: (Sample) / (Control)	Abundance Ratio Adj. P-Value: (Sample) / (Control)	Abundance Ratio Variability [%]: (Sample) / (Control)	Abundances (Grouped): Control	Abundances (Grouped): Sample	Abundances (Grouped) CV [%]: Control	Abundances (Grouped) CV [%]: Sample	Quan Info	Found in File: [F1]	Found in File: [F2]	Found in File: [F3]	Found in Sample: [S1] F1: 126, Control, Controllo, 1	Found in Sample: [S4] F1: 127, Control, Controllo, 2	Found in Sample: [S2] F2: 126, Control, Controllo, 1	Found in Sample: [S7] F2: 127, Control, Controllo, 2	Found in Sample: [S3] F3: 126, Control, Controllo, 1	Found in Sample: [S10] F3: 127, Control, Controllo, 2	Found in Sample: [S5] F1: 128, Sample, Triacontanolo Spray, 1	Found in Sample: [S6] F1: 129, Sample, Triacontanolo Spray, 2	Found in Sample: [S8] F2: 128, Sample, Triacontanolo Spray, 1	Found in Sample: [S9] F2: 129, Sample, Triacontanolo Spray, 2	Found in Sample: [S11] F3: 128, Sample, Triacontanolo Spray, 1	Found in Sample: [S12] F3: 129, Sample, Triacontanolo Spray, 2	Found in Sample Group: Control	Found in Sample Group: Sample	Confidence (by Search Engine): Mascot	DeltaM [ppm] (by Search Engine): Mascot	Deltam/z [Da] (by Search Engine): Mascot	Percolator q-Value (by Search Engine): Mascot	Percolator PEP (by Search Engine): Mascot	Ions Score (by Search Engine): Mascot	Sequence in Protein	Positions in Proteins
	FALSE	High	[K].ILASVGAEADDDRIELLLSQVK.[G]	1xTMT6plex [K22]; 1xTMT6plex [N-Term]	FALSE	6.81076e-07	2.85761e-05	1	1	3	A0A3Q7JP71	A0A3Q7JP71 [26-47]		1	2813.6	1.017	0.913234	0.961187	13.86	99.2	100.8	12.91	0.25		High	High	Not Found	High	High	High	High	Not Found	Not Found	High	High	High	High	Not Found	Not Found	High	High	High	5.86	0.0055	2.22e-05	1.168e-07	48	K.ILASVGAEADDDRIELLLSQVK.G	[26-47]
	FALSE	High	[K].LASVPSGGGGGVAVAVSGGGGAAAPAAEEK.[K]	1xTMT6plex [K30]; 1xTMT6plex [N-Term]	FALSE	2.45763e-07	2.85761e-05	1	1	3	A0A3Q7JP71	A0A3Q7JP71 [62-91]		0	2909.57	1.038	0.406771	0.708555	4.2	98.1	101.9	8.77	4.78		High	Not Found	High	High	High	Not Found	Not Found	Not Found	Not Found	High	High	Not Found	Not Found	Not Found	Not Found	High	High	High	1.8	0.00131	2.22e-05	3.92e-08	41	K.LASVPSGGGGGVAVAVSGGGGAAAPAAEEK.K	[62-91]
	FALSE	High	[K].LASVPSGGGGGVAVAVSGGGGAAAPAAEEKKEEK.[K]	3xTMT6plex [K30; K31; K34]; 1xTMT6plex [N-Term]	FALSE	2.21551e-12	2.85761e-05	1	1	12	A0A3Q7JP71	A0A3Q7JP71 [62-95]		2	3882.17	0.91	0.472751	0.737507	12.72	104.7	95.3	12.81	0.73		High	High	High	High	High	High	High	High	High	High	High	High	High	High	High	High	High	High	3.45	0.00335	2.22e-05	1.548e-13	73	K.LASVPSGGGGGVAVAVSGGGGAAAPAAEEKKEEK.K	[62-95]
	FALSE	High	[K].VIASYLLAVLGGNTSPSAADLK.[K]	1xTMT6plex [K22]; 1xTMT6plex [N-Term]	FALSE	1.58401e-06	2.85761e-05	1	1	2	A0A3Q7JP71	A0A3Q7JP71 [3-24]		0	2618.52	1.14	0.285988	0.663308	9.11	93.5	106.5	2.15	6.53		High	High	Not Found	High	High	High	High	Not Found	Not Found	High	High	High	High	Not Found	Not Found	High	High	High	1.2	0.00104	2.22e-05	2.883e-07	53	K.VIASYLLAVLGGNTSPSAADLK.K	[3-24]
	FALSE	High	[K].DITELIAAGR.[E]	1xTMT6plex [N-Term]	FALSE	0.000155247	2.85761e-05	2	3	4	A0A3Q7H399; A0A3Q7JP71	A0A3Q7H399 [63-72]; A0A3Q7JP71 [50-59]		0	1287.75	1.077	0.4737	0.738152	9.96	96.3	103.7	10.88	20.26	Shared	High	High	High	High	High	High	High	High	High	High	High	High	High	High	High	High	High	High	1.43	0.00092	2.22e-05	3.869e-05	49	K.DITELIAAGR.E	[50-59]
	FALSE	High	[K].GKDITELIAAGR.[E]	1xTMT6plex [K2]; 1xTMT6plex [N-Term]	FALSE	2.12297e-05	2.85761e-05	1	1	14	A0A3Q7JP71	A0A3Q7JP71 [48-59]		1	1702.03	0.969	0.818859	0.915495	17.33	101.6	98.4	11.12	5.35		High	High	High	High	High	High	High	High	High	High	High	High	High	High	High	High	High	High	1.84	0.00156	2.22e-05	4.656e-06	46	K.GKDITELIAAGR.E	[48-59]
FALSE	High	Master Protein	A0A3Q7E957	Uncharacterized protein OS=Solanum lycopersicum OX=4081 GN=101256315 PE=4 SV=1	0	FALSE	72.733	79	10	63	1	149	16.8	4.27	1238	10	12	1.133	0.18	0.616481	0.772644	28.44	93.8	106.2	5.16	21.63	High	High	High	High	High	High	High	High	High	High	High	High	High	High	High	High	High	1
	Checked	Confidence	Annotated Sequence	Modifications	Contaminant	Qvality PEP	Qvality q-value	# Protein Groups	# Proteins	# PSMs	Master Protein Accessions	Positions in Master Proteins	Modifications in Master Proteins	# Missed Cleavages	Theo. MH+ [Da]	Abundance Ratio: (Sample) / (Control)	Abundance Ratio P-Value: (Sample) / (Control)	Abundance Ratio Adj. P-Value: (Sample) / (Control)	Abundance Ratio Variability [%]: (Sample) / (Control)	Abundances (Grouped): Control	Abundances (Grouped): Sample	Abundances (Grouped) CV [%]: Control	Abundances (Grouped) CV [%]: Sample	Quan Info	Found in File: [F1]	Found in File: [F2]	Found in File: [F3]	Found in Sample: [S1] F1: 126, Control, Controllo, 1	Found in Sample: [S4] F1: 127, Control, Controllo, 2	Found in Sample: [S2] F2: 126, Control, Controllo, 1	Found in Sample: [S7] F2: 127, Control, Controllo, 2	Found in Sample: [S3] F3: 126, Control, Controllo, 1	Found in Sample: [S10] F3: 127, Control, Controllo, 2	Found in Sample: [S5] F1: 128, Sample, Triacontanolo Spray, 1	Found in Sample: [S6] F1: 129, Sample, Triacontanolo Spray, 2	Found in Sample: [S8] F2: 128, Sample, Triacontanolo Spray, 1	Found in Sample: [S9] F2: 129, Sample, Triacontanolo Spray, 2	Found in Sample: [S11] F3: 128, Sample, Triacontanolo Spray, 1	Found in Sample: [S12] F3: 129, Sample, Triacontanolo Spray, 2	Found in Sample Group: Control	Found in Sample Group: Sample	Confidence (by Search Engine): Mascot	DeltaM [ppm] (by Search Engine): Mascot	Deltam/z [Da] (by Search Engine): Mascot	Percolator q-Value (by Search Engine): Mascot	Percolator PEP (by Search Engine): Mascot	Ions Score (by Search Engine): Mascot	Sequence in Protein	Positions in Proteins
	FALSE	High	[K].MKDTDSEEELKEAFR.[VL]	2xTMT6plex [K2; K11]; 1xTMT6plex [N-Term]	FALSE	6.0267e-08	2.85761e-05	2	6	1	A0A3Q7E957; A0A3Q7ILG0	A0A3Q7E957 [77-91]; A0A3Q7ILG0 [77-91]		2	2515.33	1.042	0.769033	0.891853	19.22	97.9	102.1	0.11	18.29	Shared	High	Not Found	Not Found	High	High	Not Found	Not Found	Not Found	Not Found	High	High	Not Found	Not Found	Not Found	Not Found	High	High	High	3.63	0.00305	2.22e-05	8.691e-09	28	K.MKDTDSEEELKEAFR.V	[77-91]
	FALSE	High	[RK].VFDKDQNGFISAAELR.[H]	1xTMT6plex [K4]; 1xTMT6plex [N-Term]	FALSE	2.32094e-07	2.85761e-05	2	4	7	A0A3Q7E957; A0A3Q7ILG0	A0A3Q7E957 [92-107]; A0A3Q7ILG0 [92-107]		1	2268.24	0.877	0.533973	0.768881	21.01	106.5	93.5	13.29	32.7	Shared	High	High	High	High	High	High	High	High	High	High	High	High	High	High	High	High	High	High	1.65	0.00125	2.22e-05	3.689e-08	38	R.VFDKDQNGFISAAELR.H	[92-107]
	FALSE	High	[RK].VFDKDQNGFISAAELR.[H]	1xDeamidated [N7]; 1xTMT6plex [K4]; 1xTMT6plex [N-Term]	FALSE	1.95482e-07	2.85761e-05	2	4	17	A0A3Q7E957; A0A3Q7ILG0	A0A3Q7E957 [92-107]; A0A3Q7ILG0 [92-107]		1	2269.22	1.042	0.759625	0.886864	20.05	98	102	5.55	24.38	Shared	High	High	High	High	High	High	High	High	High	High	High	High	High	High	High	High	High	High	1.16	0.00088	2.22e-05	3.072e-08	51	R.VFDKDQNGFISAAELR.H	[92-107]
	FALSE	High	[R].SLGQNPTEAELQDMINEVDADGNGTIDFPEFLNLMAR.[K]	1xTMT6plex [N-Term]	FALSE	2.36282e-07	2.85761e-05	2	4	1	A0A3Q7E957; A0A3Q7ILG0	A0A3Q7E957 [39-75]; A0A3Q7ILG0 [39-75]		0	4294.05	0.951	0.542545	0.773464	8.38	102.5	97.5	1.88	9.86	Shared	Not Found	High	Not Found	Not Found	Not Found	High	High	Not Found	Not Found	Not Found	Not Found	High	High	Not Found	Not Found	High	High	High	3.38	0.00363	2.22e-05	3.753e-08	49	R.SLGQNPTEAELQDMINEVDADGNGTIDFPEFLNLMAR.K	[39-75]
	FALSE	High	[R].SLGQNPTEAELQDMINEVDADGNGTIDFPEFLNLMAR.[K]	1xDeamidated [N23]; 1xTMT6plex [N-Term]	FALSE	6.57453e-06	2.85761e-05	2	4	1	A0A3Q7E957; A0A3Q7ILG0	A0A3Q7E957 [39-75]; A0A3Q7ILG0 [39-75]		0	4295.03	0.863	0.0458466	0.581045	3.1	107.4	92.6	8.46	11.4	Shared	Not Found	Not Found	High	Not Found	Not Found	Not Found	Not Found	High	High	Not Found	Not Found	Not Found	Not Found	High	High	High	High	High	7.9	0.00848	2.22e-05	1.326e-06	49	R.SLGQNPTEAELQDMINEVDADGNGTIDFPEFLNLMAR.K	[39-75]
	FALSE	High	[R].EADVDGDGQINYDEFVK.[V]	1xTMT6plex [K17]; 1xTMT6plex [N-Term]	FALSE	2.22343e-07	2.85761e-05	1	3	7	A0A3Q7E957	A0A3Q7E957 [128-144]		0	2372.17	1.246	0.526399	0.7654	35.86	89	111	16.74	16.98		High	High	High	High	High	High	High	High	High	High	High	High	High	High	High	High	High	High	3.52	0.00279	2.22e-05	3.527e-08	72	R.EADVDGDGQINYDEFVK.V	[128-144]
	FALSE	High	[K].EAFSLFDKDGDGCITTK.[E]	1xCarbamidomethyl [C13]; 2xTMT6plex [K8; K17]; 1xTMT6plex [N-Term]	FALSE	1.19414e-06	2.85761e-05	2	6	7	A0A3Q7E957; A0A3Q7ILG0	A0A3Q7E957 [15-31]; A0A3Q7ILG0 [15-31]		1	2591.36	1.593	0.436786	0.721532	58.63	77.1	122.9	32.94	20.85	Shared	High	High	High	High	High	High	High	High	High	High	High	High	High	High	High	High	High	High	0.26	0.00022	2.22e-05	2.136e-07	40	K.EAFSLFDKDGDGCITTK.E	[15-31]
	FALSE	High	[K].DTDSEEELKEAFR.[VL]	1xTMT6plex [K9]; 1xTMT6plex [N-Term]	FALSE	3.8179e-06	2.85761e-05	2	6	9	A0A3Q7E957; A0A3Q7ILG0	A0A3Q7E957 [79-91]; A0A3Q7ILG0 [79-91]		1	2027.03	1.339	0.512452	0.757719	45.78	85.5	114.5	18.4	24.26	Shared	High	High	High	High	High	High	High	High	High	High	High	High	High	High	High	High	High	High	0.73	0.0005	2.22e-05	7.856e-07	31	K.DTDSEEELKEAFR.V	[79-91]
	FALSE	High	[K].DTDSEEELK.[E]	1xTMT6plex [K9]; 1xTMT6plex [N-Term]	FALSE	9.37234e-05	2.85761e-05	2	7	2	A0A3Q7E957; A0A3Q7ILG0	A0A3Q7E957 [79-87]; A0A3Q7ILG0 [79-87]		0	1523.78	2.161	0.294106	0.667006	62.57	63.3	136.7	38.39	18.55	Shared	Not Found	High	High	Not Found	Not Found	High	High	High	High	Not Found	Not Found	High	High	High	High	High	High	High	2.64	0.00201	2.22e-05	2.264e-05	51	K.DTDSEEELK.E	[79-87]
	FALSE	High	[K].EAFSLFDK.[D]	1xTMT6plex [K8]; 1xTMT6plex [N-Term]	FALSE	0.00576606	0.000878813	2	6	1	A0A3Q7E957; A0A3Q7ILG0	A0A3Q7E957 [15-22]; A0A3Q7ILG0 [15-22]		0	1414.8	1.132	0.66405	0.835943	31.91	93.8	106.2	15.04	15.05	Shared	Not Found	Not Found	High	Not Found	Not Found	Not Found	Not Found	High	High	Not Found	Not Found	Not Found	Not Found	High	High	High	High	High	2.52	0.00178	0.0002766	0.002347	22	K.EAFSLFDK.D	[15-22]
	FALSE	High	[R].HVMTNLGEK.[L]	1xTMT6plex [K9]; 1xTMT6plex [N-Term]	FALSE	0.0152265	0.00274411	2	6	2	A0A3Q7E957; A0A3Q7ILG0	A0A3Q7E957 [108-116]; A0A3Q7ILG0 [108-116]		0	1486.85	1.071	0.0728258	0.590441	1.2	96.6	103.4	1.02	0.13	Shared	High	Not Found	High	High	High	Not Found	Not Found	High	High	High	High	Not Found	Not Found	High	High	High	High	High	4.26	0.00211	0.00126	0.00827	20	R.HVMTNLGEK.L	[108-116]
	FALSE	High	[K].ELGTVMR.[S]	1xTMT6plex [N-Term]	FALSE	0.0844407	0.00910733	2	6	5	A0A3Q7E957; A0A3Q7ILG0	A0A3Q7E957 [32-38]; A0A3Q7ILG0 [32-38]		0	1034.59	0.883	0.201046	0.62761	5.91	106.2	93.8	3.68	1.95	Shared	High	High	High	High	High	High	High	High	High	High	High	High	High	High	High	High	High	High	2.26	0.00117	0.004497	0.0347	30	K.ELGTVMR.S	[32-38]
	FALSE	High	[K].ELGTVMR.[S]	1xOxidation [M6]; 1xTMT6plex [N-Term]	FALSE	0.0855796	0.00917275	2	6	3	A0A3Q7E957; A0A3Q7ILG0	A0A3Q7E957 [32-38]; A0A3Q7ILG0 [32-38]		0	1050.58	0.931	0.0858992	0.593024	1.38	103.6	96.4	1.49	0.17	Shared	Not Found	High	High	Not Found	Not Found	High	High	High	High	Not Found	Not Found	High	High	High	High	High	High	High	1.02	0.00054	0.004533	0.03517	20	K.ELGTVMR.S	[32-38]
FALSE	High	Master Protein	A0A3Q7ILG0	Uncharacterized protein OS=Solanum lycopersicum OX=4081 GN=544131 PE=4 SV=1	0	FALSE	72.238	79	10	60	1	149	16.8	4.27	1157	10	0	1.277	0.35	0.528105	0.720949	40.08	87.8	112.2	20.1	17.45	High	High	High	High	High	High	High	High	High	High	High	High	High	High	High	High	High	1
	Checked	Confidence	Annotated Sequence	Modifications	Contaminant	Qvality PEP	Qvality q-value	# Protein Groups	# Proteins	# PSMs	Master Protein Accessions	Positions in Master Proteins	Modifications in Master Proteins	# Missed Cleavages	Theo. MH+ [Da]	Abundance Ratio: (Sample) / (Control)	Abundance Ratio P-Value: (Sample) / (Control)	Abundance Ratio Adj. P-Value: (Sample) / (Control)	Abundance Ratio Variability [%]: (Sample) / (Control)	Abundances (Grouped): Control	Abundances (Grouped): Sample	Abundances (Grouped) CV [%]: Control	Abundances (Grouped) CV [%]: Sample	Quan Info	Found in File: [F1]	Found in File: [F2]	Found in File: [F3]	Found in Sample: [S1] F1: 126, Control, Controllo, 1	Found in Sample: [S4] F1: 127, Control, Controllo, 2	Found in Sample: [S2] F2: 126, Control, Controllo, 1	Found in Sample: [S7] F2: 127, Control, Controllo, 2	Found in Sample: [S3] F3: 126, Control, Controllo, 1	Found in Sample: [S10] F3: 127, Control, Controllo, 2	Found in Sample: [S5] F1: 128, Sample, Triacontanolo Spray, 1	Found in Sample: [S6] F1: 129, Sample, Triacontanolo Spray, 2	Found in Sample: [S8] F2: 128, Sample, Triacontanolo Spray, 1	Found in Sample: [S9] F2: 129, Sample, Triacontanolo Spray, 2	Found in Sample: [S11] F3: 128, Sample, Triacontanolo Spray, 1	Found in Sample: [S12] F3: 129, Sample, Triacontanolo Spray, 2	Found in Sample Group: Control	Found in Sample Group: Sample	Confidence (by Search Engine): Mascot	DeltaM [ppm] (by Search Engine): Mascot	Deltam/z [Da] (by Search Engine): Mascot	Percolator q-Value (by Search Engine): Mascot	Percolator PEP (by Search Engine): Mascot	Ions Score (by Search Engine): Mascot	Sequence in Protein	Positions in Proteins
	FALSE	High	[K].MKDTDSEEELKEAFR.[VL]	2xTMT6plex [K2; K11]; 1xTMT6plex [N-Term]	FALSE	6.0267e-08	2.85761e-05	2	6	1	A0A3Q7E957; A0A3Q7ILG0	A0A3Q7E957 [77-91]; A0A3Q7ILG0 [77-91]		2	2515.33	1.042	0.769033	0.891853	19.22	97.9	102.1	0.11	18.29	Shared	High	Not Found	Not Found	High	High	Not Found	Not Found	Not Found	Not Found	High	High	Not Found	Not Found	Not Found	Not Found	High	High	High	3.63	0.00305	2.22e-05	8.691e-09	28	K.MKDTDSEEELKEAFR.V	[77-91]
	FALSE	High	[RK].VFDKDQNGFISAAELR.[H]	1xTMT6plex [K4]; 1xTMT6plex [N-Term]	FALSE	2.32094e-07	2.85761e-05	2	4	7	A0A3Q7E957; A0A3Q7ILG0	A0A3Q7E957 [92-107]; A0A3Q7ILG0 [92-107]		1	2268.24	0.877	0.533973	0.768881	21.01	106.5	93.5	13.29	32.7	Shared	High	High	High	High	High	High	High	High	High	High	High	High	High	High	High	High	High	High	1.65	0.00125	2.22e-05	3.689e-08	38	R.VFDKDQNGFISAAELR.H	[92-107]
	FALSE	High	[RK].VFDKDQNGFISAAELR.[H]	1xDeamidated [N7]; 1xTMT6plex [K4]; 1xTMT6plex [N-Term]	FALSE	1.95482e-07	2.85761e-05	2	4	17	A0A3Q7E957; A0A3Q7ILG0	A0A3Q7E957 [92-107]; A0A3Q7ILG0 [92-107]		1	2269.22	1.042	0.759625	0.886864	20.05	98	102	5.55	24.38	Shared	High	High	High	High	High	High	High	High	High	High	High	High	High	High	High	High	High	High	1.16	0.00088	2.22e-05	3.072e-08	51	R.VFDKDQNGFISAAELR.H	[92-107]
	FALSE	High	[R].SLGQNPTEAELQDMINEVDADGNGTIDFPEFLNLMAR.[K]	1xTMT6plex [N-Term]	FALSE	2.36282e-07	2.85761e-05	2	4	1	A0A3Q7E957; A0A3Q7ILG0	A0A3Q7E957 [39-75]; A0A3Q7ILG0 [39-75]		0	4294.05	0.951	0.542545	0.773464	8.38	102.5	97.5	1.88	9.86	Shared	Not Found	High	Not Found	Not Found	Not Found	High	High	Not Found	Not Found	Not Found	Not Found	High	High	Not Found	Not Found	High	High	High	3.38	0.00363	2.22e-05	3.753e-08	49	R.SLGQNPTEAELQDMINEVDADGNGTIDFPEFLNLMAR.K	[39-75]
	FALSE	High	[R].SLGQNPTEAELQDMINEVDADGNGTIDFPEFLNLMAR.[K]	1xDeamidated [N23]; 1xTMT6plex [N-Term]	FALSE	6.57453e-06	2.85761e-05	2	4	1	A0A3Q7E957; A0A3Q7ILG0	A0A3Q7E957 [39-75]; A0A3Q7ILG0 [39-75]		0	4295.03	0.863	0.0458466	0.581045	3.1	107.4	92.6	8.46	11.4	Shared	Not Found	Not Found	High	Not Found	Not Found	Not Found	Not Found	High	High	Not Found	Not Found	Not Found	Not Found	High	High	High	High	High	7.9	0.00848	2.22e-05	1.326e-06	49	R.SLGQNPTEAELQDMINEVDADGNGTIDFPEFLNLMAR.K	[39-75]
	FALSE	High	[R].EADVDGDGQINYEEFVK.[V]	1xTMT6plex [K17]; 1xTMT6plex [N-Term]	FALSE	6.45501e-07	2.85761e-05	1	1	4	A0A3Q7ILG0	A0A3Q7ILG0 [128-144]		0	2386.18	1.277	0.528105	0.76653	40.08	87.8	112.2	20.1	17.45		High	High	High	High	High	High	High	High	High	High	High	High	High	High	High	High	High	High	0.5	0.0004	2.22e-05	1.103e-07	71	R.EADVDGDGQINYEEFVK.V	[128-144]
	FALSE	High	[K].EAFSLFDKDGDGCITTK.[E]	1xCarbamidomethyl [C13]; 2xTMT6plex [K8; K17]; 1xTMT6plex [N-Term]	FALSE	1.19414e-06	2.85761e-05	2	6	7	A0A3Q7E957; A0A3Q7ILG0	A0A3Q7E957 [15-31]; A0A3Q7ILG0 [15-31]		1	2591.36	1.593	0.436786	0.721532	58.63	77.1	122.9	32.94	20.85	Shared	High	High	High	High	High	High	High	High	High	High	High	High	High	High	High	High	High	High	0.26	0.00022	2.22e-05	2.136e-07	40	K.EAFSLFDKDGDGCITTK.E	[15-31]
	FALSE	High	[K].DTDSEEELKEAFR.[VL]	1xTMT6plex [K9]; 1xTMT6plex [N-Term]	FALSE	3.8179e-06	2.85761e-05	2	6	9	A0A3Q7E957; A0A3Q7ILG0	A0A3Q7E957 [79-91]; A0A3Q7ILG0 [79-91]		1	2027.03	1.339	0.512452	0.757719	45.78	85.5	114.5	18.4	24.26	Shared	High	High	High	High	High	High	High	High	High	High	High	High	High	High	High	High	High	High	0.73	0.0005	2.22e-05	7.856e-07	31	K.DTDSEEELKEAFR.V	[79-91]
	FALSE	High	[K].DTDSEEELK.[E]	1xTMT6plex [K9]; 1xTMT6plex [N-Term]	FALSE	9.37234e-05	2.85761e-05	2	7	2	A0A3Q7E957; A0A3Q7ILG0	A0A3Q7E957 [79-87]; A0A3Q7ILG0 [79-87]		0	1523.78	2.161	0.294106	0.667006	62.57	63.3	136.7	38.39	18.55	Shared	Not Found	High	High	Not Found	Not Found	High	High	High	High	Not Found	Not Found	High	High	High	High	High	High	High	2.64	0.00201	2.22e-05	2.264e-05	51	K.DTDSEEELK.E	[79-87]
	FALSE	High	[K].EAFSLFDK.[D]	1xTMT6plex [K8]; 1xTMT6plex [N-Term]	FALSE	0.00576606	0.000878813	2	6	1	A0A3Q7E957; A0A3Q7ILG0	A0A3Q7E957 [15-22]; A0A3Q7ILG0 [15-22]		0	1414.8	1.132	0.66405	0.835943	31.91	93.8	106.2	15.04	15.05	Shared	Not Found	Not Found	High	Not Found	Not Found	Not Found	Not Found	High	High	Not Found	Not Found	Not Found	Not Found	High	High	High	High	High	2.52	0.00178	0.0002766	0.002347	22	K.EAFSLFDK.D	[15-22]
	FALSE	High	[R].HVMTNLGEK.[L]	1xTMT6plex [K9]; 1xTMT6plex [N-Term]	FALSE	0.0152265	0.00274411	2	6	2	A0A3Q7E957; A0A3Q7ILG0	A0A3Q7E957 [108-116]; A0A3Q7ILG0 [108-116]		0	1486.85	1.071	0.0728258	0.590441	1.2	96.6	103.4	1.02	0.13	Shared	High	Not Found	High	High	High	Not Found	Not Found	High	High	High	High	Not Found	Not Found	High	High	High	High	High	4.26	0.00211	0.00126	0.00827	20	R.HVMTNLGEK.L	[108-116]
	FALSE	High	[K].ELGTVMR.[S]	1xTMT6plex [N-Term]	FALSE	0.0844407	0.00910733	2	6	5	A0A3Q7E957; A0A3Q7ILG0	A0A3Q7E957 [32-38]; A0A3Q7ILG0 [32-38]		0	1034.59	0.883	0.201046	0.62761	5.91	106.2	93.8	3.68	1.95	Shared	High	High	High	High	High	High	High	High	High	High	High	High	High	High	High	High	High	High	2.26	0.00117	0.004497	0.0347	30	K.ELGTVMR.S	[32-38]
	FALSE	High	[K].ELGTVMR.[S]	1xOxidation [M6]; 1xTMT6plex [N-Term]	FALSE	0.0855796	0.00917275	2	6	3	A0A3Q7E957; A0A3Q7ILG0	A0A3Q7E957 [32-38]; A0A3Q7ILG0 [32-38]		0	1050.58	0.931	0.0858992	0.593024	1.38	103.6	96.4	1.49	0.17	Shared	Not Found	High	High	Not Found	Not Found	High	High	High	High	Not Found	Not Found	High	High	High	High	High	High	High	1.02	0.00054	0.004533	0.03517	20	K.ELGTVMR.S	[32-38]
FALSE	High	Master Protein	A0A3Q7GRA7	Glutaredoxin domain-containing protein OS=Solanum lycopersicum OX=4081 GN=544298 PE=3 SV=1	0	FALSE	57.863	79	7	42	7	108	11.3	7.87	1193	7	0	0.793	-0.34	0.243765	0.563739	13.09	111.6	88.4	9.85	2.6	High	High	High	High	High	High	High	High	High	High	High	High	High	High	High	High	High	1
	Checked	Confidence	Annotated Sequence	Modifications	Contaminant	Qvality PEP	Qvality q-value	# Protein Groups	# Proteins	# PSMs	Master Protein Accessions	Positions in Master Proteins	Modifications in Master Proteins	# Missed Cleavages	Theo. MH+ [Da]	Abundance Ratio: (Sample) / (Control)	Abundance Ratio P-Value: (Sample) / (Control)	Abundance Ratio Adj. P-Value: (Sample) / (Control)	Abundance Ratio Variability [%]: (Sample) / (Control)	Abundances (Grouped): Control	Abundances (Grouped): Sample	Abundances (Grouped) CV [%]: Control	Abundances (Grouped) CV [%]: Sample	Quan Info	Found in File: [F1]	Found in File: [F2]	Found in File: [F3]	Found in Sample: [S1] F1: 126, Control, Controllo, 1	Found in Sample: [S4] F1: 127, Control, Controllo, 2	Found in Sample: [S2] F2: 126, Control, Controllo, 1	Found in Sample: [S7] F2: 127, Control, Controllo, 2	Found in Sample: [S3] F3: 126, Control, Controllo, 1	Found in Sample: [S10] F3: 127, Control, Controllo, 2	Found in Sample: [S5] F1: 128, Sample, Triacontanolo Spray, 1	Found in Sample: [S6] F1: 129, Sample, Triacontanolo Spray, 2	Found in Sample: [S8] F2: 128, Sample, Triacontanolo Spray, 1	Found in Sample: [S9] F2: 129, Sample, Triacontanolo Spray, 2	Found in Sample: [S11] F3: 128, Sample, Triacontanolo Spray, 1	Found in Sample: [S12] F3: 129, Sample, Triacontanolo Spray, 2	Found in Sample Group: Control	Found in Sample Group: Sample	Confidence (by Search Engine): Mascot	DeltaM [ppm] (by Search Engine): Mascot	Deltam/z [Da] (by Search Engine): Mascot	Percolator q-Value (by Search Engine): Mascot	Percolator PEP (by Search Engine): Mascot	Ions Score (by Search Engine): Mascot	Sequence in Protein	Positions in Proteins
	FALSE	High	[K].LLPLLTEAGAIAK.[T]	1xTMT6plex [K13]; 1xTMT6plex [N-Term]	FALSE	5.24852e-06	2.85761e-05	1	2	10	A0A3Q7GRA7	A0A3Q7GRA7 [92-104]		0	1768.13	0.836	0.0397474	0.581045	2.27	108.9	91.1	2.24	4.41		High	High	High	High	High	High	High	High	High	High	High	High	High	High	High	High	High	High	2.71	0.0016	2.22e-05	1.04e-06	45	K.LLPLLTEAGAIAK.T	[92-104]
	FALSE	High	[K].HIGGCDATTALHR.[E]	1xCarbamidomethyl [C5]; 1xTMT6plex [N-Term]	FALSE	4.59811e-06	2.85761e-05	1	2	4	A0A3Q7GRA7	A0A3Q7GRA7 [76-88]		0	1637.84	0.881	0.362114	0.690234	12.79	106.4	93.6	3.55	15.68		High	High	High	High	High	High	High	High	High	High	High	High	High	High	High	High	High	High	2.29	0.00094	2.22e-05	9.044e-07	51	K.HIGGCDATTALHR.E	[76-88]
	FALSE	High	[K].AVELDSEKDGSEIQAALAEWTGQR.[T]	1xTMT6plex [K8]; 1xTMT6plex [N-Term]	FALSE	1.52951e-10	2.85761e-05	1	2	8	A0A3Q7GRA7	A0A3Q7GRA7 [42-65]		1	3061.58	0.791	0.402287	0.706378	24.84	111.7	88.3	17.55	5.94		High	High	High	High	High	High	High	High	High	High	High	High	High	High	High	High	High	High	2.86	0.00292	2.22e-05	1.439e-11	65	K.AVELDSEKDGSEIQAALAEWTGQR.T	[42-65]
	FALSE	High	[K].EIVSGNPVAVFSK.[T]	1xTMT6plex [K13]; 1xTMT6plex [N-Term]	FALSE	5.77758e-07	2.85761e-05	1	2	3	A0A3Q7GRA7	A0A3Q7GRA7 [8-20]		0	1805.06	0.828	0.383424	0.698598	19.58	109.4	90.6	5.86	12.72		High	High	High	High	High	High	High	High	High	High	High	High	High	High	High	High	High	High	2.23	0.00201	2.22e-05	9.812e-08	75	K.EIVSGNPVAVFSK.T	[8-20]
	FALSE	High	[K].AKEIVSGNPVAVFSK.[T]	2xTMT6plex [K2; K15]; 1xTMT6plex [N-Term]	FALSE	4.09858e-07	2.85761e-05	1	2	6	A0A3Q7GRA7	A0A3Q7GRA7 [6-20]		1	2233.35	0.777	0.209714	0.630971	11.14	112.6	87.4	12.13	1.55		High	High	High	High	High	High	High	High	High	High	High	High	High	High	High	High	High	High	1.43	0.00106	2.22e-05	6.783e-08	44	K.AKEIVSGNPVAVFSK.T	[6-20]
	FALSE	High	[R].TVPNVFIGGK.[H]	1xTMT6plex [K10]; 1xTMT6plex [N-Term]	FALSE	0.00240741	0.000345632	1	1	7	A0A3Q7GRA7	A0A3Q7GRA7 [66-75]		0	1489.91	0.74	0.10601	0.599681	7.13	114.9	85.1	4.47	2.32		High	High	High	High	High	High	High	High	High	High	High	High	High	High	High	High	High	High	1.34	0.00066	0.000131	0.0006896	26	R.TVPNVFIGGK.H	[66-75]
	FALSE	High	[K].TYCPFCVSVK.[D]	2xCarbamidomethyl [C3; C6]; 1xTMT6plex [K10]; 1xTMT6plex [N-Term]	FALSE	0.00324239	0.000474013	1	2	4	A0A3Q7GRA7	A0A3Q7GRA7 [21-30]		0	1718.9	0.84	0.184778	0.621904	8.71	108.7	91.3	1.98	10.27		High	High	High	High	High	High	High	High	High	High	High	High	High	High	High	High	High	High	-0.26	-0.00022	0.000162	0.001022	46	K.TYCPFCVSVK.D	[21-30]
FALSE	High	Master Protein	A0A3Q7FRA5	Glyceraldehyde-3-phosphate dehydrogenase OS=Solanum lycopersicum OX=4081 PE=3 SV=1	0	FALSE	217.791	77	25	252	6	353	38.4	8.27	5588	25	12	1.047	0.07	0.492323	0.700929	6.63	97.7	102.3	4.26	2.07	High	High	High	High	High	High	High	High	High	High	High	High	High	High	High	High	High	1
	Checked	Confidence	Annotated Sequence	Modifications	Contaminant	Qvality PEP	Qvality q-value	# Protein Groups	# Proteins	# PSMs	Master Protein Accessions	Positions in Master Proteins	Modifications in Master Proteins	# Missed Cleavages	Theo. MH+ [Da]	Abundance Ratio: (Sample) / (Control)	Abundance Ratio P-Value: (Sample) / (Control)	Abundance Ratio Adj. P-Value: (Sample) / (Control)	Abundance Ratio Variability [%]: (Sample) / (Control)	Abundances (Grouped): Control	Abundances (Grouped): Sample	Abundances (Grouped) CV [%]: Control	Abundances (Grouped) CV [%]: Sample	Quan Info	Found in File: [F1]	Found in File: [F2]	Found in File: [F3]	Found in Sample: [S1] F1: 126, Control, Controllo, 1	Found in Sample: [S4] F1: 127, Control, Controllo, 2	Found in Sample: [S2] F2: 126, Control, Controllo, 1	Found in Sample: [S7] F2: 127, Control, Controllo, 2	Found in Sample: [S3] F3: 126, Control, Controllo, 1	Found in Sample: [S10] F3: 127, Control, Controllo, 2	Found in Sample: [S5] F1: 128, Sample, Triacontanolo Spray, 1	Found in Sample: [S6] F1: 129, Sample, Triacontanolo Spray, 2	Found in Sample: [S8] F2: 128, Sample, Triacontanolo Spray, 1	Found in Sample: [S9] F2: 129, Sample, Triacontanolo Spray, 2	Found in Sample: [S11] F3: 128, Sample, Triacontanolo Spray, 1	Found in Sample: [S12] F3: 129, Sample, Triacontanolo Spray, 2	Found in Sample Group: Control	Found in Sample Group: Sample	Confidence (by Search Engine): Mascot	DeltaM [ppm] (by Search Engine): Mascot	Deltam/z [Da] (by Search Engine): Mascot	Percolator q-Value (by Search Engine): Mascot	Percolator PEP (by Search Engine): Mascot	Ions Score (by Search Engine): Mascot	Sequence in Protein	Positions in Proteins
	FALSE	High	[K].LVAWYDNEWGYSTR.[V]	1xTMT6plex [N-Term]	FALSE	1.2246e-05	2.85761e-05	2	2	3	O04106; A0A3Q7FRA5	O04106 [270-283]; A0A3Q7FRA5 [328-341]		0	1988.97	0.86	0.270551	0.657961	9.17	107.5	92.5	11.59	2.87	Shared	High	High	High	High	High	High	High	High	High	High	High	High	High	High	High	High	High	High	4.6	0.00457	2.22e-05	2.582e-06	36	K.LVAWYDNEWGYSTR.V	[328-341]
	FALSE	High	[R].NPEEIPWAQTGADYIVESTGVFTDKDK.[A]	2xTMT6plex [K25; K27]; 1xTMT6plex [N-Term]	FALSE	9.08648e-09	2.85761e-05	1	1	8	A0A3Q7FRA5	A0A3Q7FRA5 [99-125]		1	3697.92	1.179	0.0388976	0.581045	1.79	91.8	108.2	2.6	0.89		High	High	High	High	High	High	High	High	High	High	High	High	High	High	High	High	High	High	4.84	0.00596	2.22e-05	1.144e-09	58	R.NPEEIPWAQTGADYIVESTGVFTDKDK.A	[99-125]
	FALSE	High	[R].NDVELVAVNDPFISVDYMTYMFK.[Y]	2xDeamidated [N1; N9]; 1xOxidation [M]; 1xTMT6plex [K23]; 1xTMT6plex [N-Term]	FALSE	5.66034e-05	2.85761e-05	1	1	4	A0A3Q7FRA5	A0A3Q7FRA5 [42-64]		0	3186.57	1.057	0.255464	0.651134	3.62	97.2	102.8	4.44	0.99		High	High	High	High	High	High	High	High	High	High	High	High	High	High	High	High	High	High	7.52	0.00799	2.22e-05	1.324e-05	53	R.NDVELVAVNDPFISVDYMTYMFK.Y	[42-64]
	FALSE	High	[K].GILGYTEDDVVSTDFVGDNR.[S]	1xTMT6plex [N-Term]	FALSE	2.52716e-08	2.85761e-05	1	1	10	A0A3Q7FRA5	A0A3Q7FRA5 [290-309]		0	2401.17	0.931	0.10794	0.601397	1.68	103.6	96.4	2.55	0.94		High	High	High	High	High	High	High	High	High	High	High	High	High	High	High	High	High	High	2.96	0.00237	2.22e-05	3.425e-09	79	K.GILGYTEDDVVSTDFVGDNR.S	[290-309]
	FALSE	High	[K].KVIISAPSK.[D]	2xTMT6plex [K1; K9]; 1xTMT6plex [N-Term]	FALSE	1.91409e-05	2.85761e-05	1	1	7	A0A3Q7FRA5	A0A3Q7FRA5 [136-144]		1	1630.09	1.142	0.261961	0.653966	8.87	93.4	106.6	7.07	1.39		High	High	High	High	High	High	High	High	High	High	High	High	High	High	High	High	High	High	0.13	7e-05	2.22e-05	4.168e-06	51	K.KVIISAPSK.D	[136-144]
	FALSE	High	[R].VPTVDVSVVDLTVR.[L]	1xTMT6plex [N-Term]	FALSE	1.85395e-06	2.85761e-05	3	3	12	A0A3Q7HUQ3; O04106; A0A3Q7FRA5	A0A3Q7HUQ3 [237-250]; O04106 [195-208]; A0A3Q7FRA5 [253-266]		0	1728.01	1.014	0.542334	0.773426	2.32	99.3	100.7	0.05	2.17	Shared	High	High	High	High	High	High	High	High	High	High	High	High	High	High	High	High	High	High	4.28	0.0037	2.22e-05	3.419e-07	54	R.VPTVDVSVVDLTVR.L	[253-266]
	FALSE	High	[K].EYKPELNIVSNASCTTNCLAPLAK.[V]	2xCarbamidomethyl [C14; C18]; 1xDeamidated [N]; 2xTMT6plex [K3; K24]; 1xTMT6plex [N-Term]	FALSE	3.39086e-07	2.85761e-05	1	1	2	A0A3Q7FRA5	A0A3Q7FRA5 [157-180]		0	3381.8	1.729	0.0464413	0.581045	2.45	73.3	126.7	15.83	13.52		High	Not Found	High	High	High	Not Found	Not Found	High	High	High	High	Not Found	Not Found	High	High	High	High	High	4.71	0.00398	2.22e-05	5.533e-08	36	K.EYKPELNIVSNASCTTNCLAPLAK.V	[157-180]
	FALSE	High	[K].EYKPELNIVSNASCTTNCLAPLAK.[V]	2xCarbamidomethyl [C14; C18]; 2xTMT6plex [K3; K24]; 1xTMT6plex [N-Term]	FALSE	8.55658e-08	2.85761e-05	1	1	3	A0A3Q7FRA5	A0A3Q7FRA5 [157-180]		0	3380.82	1.62	0.0300681	0.581045	4.43	76.3	123.7	17.65	13.48		High	High	Not Found	High	High	High	High	Not Found	Not Found	High	High	High	High	Not Found	Not Found	High	High	High	1	0.00084	2.22e-05	1.266e-08	36	K.EYKPELNIVSNASCTTNCLAPLAK.V	[157-180]
	FALSE	High	[K].EATYDEIKAAIKEESEGK.[L]	3xTMT6plex [K8; K12; K18]; 1xTMT6plex [N-Term]	FALSE	5.02538e-07	2.85761e-05	3	3	2	A0A3Q7HUQ3; O04106; A0A3Q7FRA5	A0A3Q7HUQ3 [254-271]; O04106 [212-229]; A0A3Q7FRA5 [270-287]		2	2927.64	0.47	0.191279	0.623528	21.93	136.1	63.9	26.19	5.65	Shared	High	Not Found	Not Found	High	High	Not Found	Not Found	Not Found	Not Found	High	High	Not Found	Not Found	Not Found	Not Found	High	High	High	5.42	0.00397	2.22e-05	8.451e-08	29	K.EATYDEIKAAIKEESEGK.L	[270-287]
	FALSE	High	[R].AASFNIIPSSTGAAK.[A]	1xTMT6plex [K15]; 1xTMT6plex [N-Term]	FALSE	1.11968e-06	2.85761e-05	4	6	25	A0A3Q7HUQ3; A0A3Q7GDG7; O04106; A0A3Q7FRA5	A0A3Q7HUQ3 [203-217]; A0A3Q7GDG7 [205-219]; O04106 [161-175]; A0A3Q7FRA5 [219-233]		0	1893.08	0.982	0.755662	0.885139	6.38	100.9	99.1	1.15	4.93	Shared	High	High	High	High	High	High	High	High	High	High	High	High	High	High	High	High	High	High	2.55	0.00241	2.22e-05	1.993e-07	70	R.AASFNIIPSSTGAAK.A	[219-233]
	FALSE	High	[R].AASFNIIPSSTGAAK.[A]	1xDeamidated [N5]; 1xTMT6plex [K15]; 1xTMT6plex [N-Term]	FALSE	2.9801e-05	2.85761e-05	4	6	4	A0A3Q7HUQ3; A0A3Q7GDG7; O04106; A0A3Q7FRA5	A0A3Q7HUQ3 [203-217]; A0A3Q7GDG7 [205-219]; O04106 [161-175]; A0A3Q7FRA5 [219-233]		0	1894.07	1.035	0.485747	0.744077	4.87	98.3	101.7	0.22	4.43	Shared	High	High	High	High	High	High	High	High	High	High	High	High	High	High	High	High	High	High	2.8	0.00265	2.22e-05	6.682e-06	45	R.AASFNIIPSSTGAAK.A	[219-233]
	FALSE	High	[KR].FGIVEGLMTTVHSITATQK.[T]	1xTMT6plex [K19]; 1xTMT6plex [N-Term]	FALSE	6.45047e-08	2.85761e-05	3	7	3	A0A3Q7HUQ3; O04106; A0A3Q7FRA5	A0A3Q7HUQ3 [170-188]; O04106 [128-146]; A0A3Q7FRA5 [186-204]		0	2491.4	1.134	0.368712	0.692604	10.68	93.7	106.3	13.61	23.61	Shared	High	High	High	High	High	High	High	High	High	High	High	High	High	High	High	High	High	High	2.79	0.00232	2.22e-05	9.37e-09	56	R.FGIVEGLMTTVHSITATQK.T	[186-204]
	FALSE	High	[K].AAIKEESEGK.[L]	2xTMT6plex [K4; K10]; 1xTMT6plex [N-Term]	FALSE	4.10095e-06	2.85761e-05	4	6	9	A0A3Q7HUQ3; A0A3Q7GDG7; O04106; A0A3Q7FRA5	A0A3Q7HUQ3 [262-271]; A0A3Q7GDG7 [264-273]; O04106 [220-229]; A0A3Q7FRA5 [278-287]		1	1749.04	1.377	0.252404	0.649395	21.15	84.1	115.9	15.03	5.01	Shared	High	High	High	High	High	High	High	High	High	High	High	High	High	High	High	High	High	High	1.22	0.00106	2.22e-05	7.991e-07	61	K.AAIKEESEGK.L	[278-287]
	FALSE	High	[K].DAPMFVVGVNEK.[E]	1xOxidation [M4]; 1xTMT6plex [K12]; 1xTMT6plex [N-Term]	FALSE	2.19231e-05	2.85761e-05	3	4	11	A0A3Q7HUQ3; O04106; A0A3Q7FRA5	A0A3Q7HUQ3 [129-140]; O04106 [87-98]; A0A3Q7FRA5 [145-156]		0	1779.97	1.124	0.32759	0.676176	9.78	94.1	105.9	4.16	5.16	Shared	High	High	High	High	High	High	High	High	High	High	High	High	High	High	High	High	High	High	0.11	0.0001	2.22e-05	4.817e-06	78	K.DAPMFVVGVNEK.E	[145-156]
	FALSE	High	[K].DAPMFVVGVNEK.[E]	1xTMT6plex [K12]; 1xTMT6plex [N-Term]	FALSE	3.9264e-07	2.85761e-05	3	4	15	A0A3Q7HUQ3; O04106; A0A3Q7FRA5	A0A3Q7HUQ3 [129-140]; O04106 [87-98]; A0A3Q7FRA5 [145-156]		0	1763.98	1.234	0.408189	0.708902	23.61	89.5	110.5	14.19	8.18	Shared	High	High	High	High	High	High	High	High	High	High	High	High	High	High	High	High	High	High	0.83	0.00073	2.22e-05	6.48e-08	80	K.DAPMFVVGVNEK.E	[145-156]
	FALSE	High	[R].LEKEATYDEIK.[A]	2xTMT6plex [K3; K11]; 1xTMT6plex [N-Term]	FALSE	0.000280615	9.97831e-05	3	4	1	A0A3Q7HUQ3; O04106; A0A3Q7FRA5	A0A3Q7HUQ3 [251-261]; O04106 [209-219]; A0A3Q7FRA5 [267-277]		1	2026.17	0.853	0.390109	0.701508	16.5	107.9	92.1	8.31	7.38	Shared	High	Not Found	Not Found	High	High	Not Found	Not Found	Not Found	Not Found	High	High	Not Found	Not Found	Not Found	Not Found	High	High	High	4.12	0.00278	4.024e-05	7.146e-05	20	R.LEKEATYDEIK.A	[267-277]
	FALSE	High	[K].YDSVHGQWK.[NH]	1xTMT6plex [K9]; 1xTMT6plex [N-Term]	FALSE	0.000919484	0.000243455	4	5	6	A0A3Q7HUQ3; A0A3Q7GDG7; O04106; A0A3Q7FRA5	A0A3Q7HUQ3 [49-57]; A0A3Q7GDG7 [51-59]; O04106 [7-15]; A0A3Q7FRA5 [65-73]		0	1577.85	1.185	0.70914	0.858684	45.04	91.5	108.5	36.06	5.45	Shared	High	High	High	High	High	High	High	High	High	High	High	High	High	High	High	High	High	High	1.35	0.00107	8.762e-05	0.000232	29	K.YDSVHGQWK.H	[65-73]
	FALSE	High	[K].EATYDEIK.[A]	1xTMT6plex [K8]; 1xTMT6plex [N-Term]	FALSE	0.00120883	0.000276322	3	4	26	A0A3Q7HUQ3; O04106; A0A3Q7FRA5	A0A3Q7HUQ3 [254-261]; O04106 [212-219]; A0A3Q7FRA5 [270-277]		0	1426.78	1.107	0.499267	0.75103	15	94.9	105.1	4.27	10	Shared	High	High	High	High	High	High	High	High	High	High	High	High	High	High	High	High	High	High	1.56	0.00111	9.787e-05	0.0003093	43	K.EATYDEIK.A	[270-277]
	FALSE	High	[K].AVTVFGFR.[N]	1xTMT6plex [N-Term]	FALSE	0.00249515	0.000345632	2	2	5	O04106; A0A3Q7FRA5	O04106 [33-40]; A0A3Q7FRA5 [91-98]		0	1125.66	1.21	0.314698	0.670811	16	90.5	109.5	13.22	1.97	Shared	High	High	High	High	High	High	High	High	High	High	High	High	High	High	High	High	High	High	1.51	0.00085	0.000131	0.0007218	33	K.AVTVFGFR.N	[91-98]
	FALSE	High	[K].TVDGPSAK.[D]	1xTMT6plex [K8]; 1xTMT6plex [N-Term]	FALSE	0.00306146	0.000432711	3	4	11	A0A3Q7HUQ3; O04106; A0A3Q7FRA5	A0A3Q7HUQ3 [189-196]; O04106 [147-154]; A0A3Q7FRA5 [205-212]		0	1232.73	0.989	0.863158	0.937348	9.38	100.5	99.5	11.84	2.92	Shared	High	High	High	High	High	High	High	High	High	High	High	High	High	High	High	High	High	High	2.04	0.00126	0.000152	0.0009458	36	K.TVDGPSAK.D	[205-212]
	FALSE	High	[K].VLPALNGK.[L]	1xDeamidated [N6]; 1xTMT6plex [K8]; 1xTMT6plex [N-Term]	FALSE	0.00326574	0.000519341	2	5	19	O04106; A0A3Q7FRA5	O04106 [180-187]; A0A3Q7FRA5 [238-245]		0	1270.81	0.967	0.0751319	0.590441	0.53	101.7	98.3	1.84	1.33	Shared	High	High	High	High	High	High	High	High	High	High	High	High	High	High	High	High	High	High	1.85	0.00117	0.0001733	0.001033	45	K.VLPALNGK.L	[238-245]
	FALSE	High	[K].VIISAPSK.[D]	1xTMT6plex [K8]; 1xTMT6plex [N-Term]	FALSE	0.00837353	0.00128197	1	1	6	A0A3Q7FRA5	A0A3Q7FRA5 [137-144]		0	1272.83	1.161	0.290209	0.665124	11.31	92.6	107.4	9.38	1.38		High	High	High	High	High	High	High	High	High	High	High	High	High	High	High	High	High	High	0.59	0.00025	0.0004781	0.004034	30	K.VIISAPSK.D	[137-144]
	FALSE	High	[K].IGINGFGR.[I]	1xTMT6plex [N-Term]	FALSE	0.00874481	0.00128197	3	4	3	A0A3Q7HUQ3; A0A3Q7GDG7; A0A3Q7FRA5	A0A3Q7HUQ3 [6-13]; A0A3Q7GDG7 [8-15]; A0A3Q7FRA5 [22-29]		0	1062.63	0.937	0.720462	0.864983	16.82	103.2	96.8	11.74	27.42	Shared	High	High	High	High	High	High	High	High	High	High	High	High	High	High	High	High	High	High	1.64	0.00087	0.0004936	0.004292	31	K.IGINGFGR.I	[22-29]
	FALSE	High	[K].IGINGFGR.[I]	1xDeamidated [N4]; 1xTMT6plex [N-Term]	FALSE	0.00862909	0.00128197	3	4	16	A0A3Q7HUQ3; A0A3Q7GDG7; A0A3Q7FRA5	A0A3Q7HUQ3 [6-13]; A0A3Q7GDG7 [8-15]; A0A3Q7FRA5 [22-29]		0	1063.61	1.159	0.514598	0.758853	23.17	92.7	107.3	2.21	23.99	Shared	High	High	High	High	High	High	High	High	High	High	High	High	High	High	High	High	High	High	1.98	0.00105	0.0004936	0.004212	41	K.IGINGFGR.I	[22-29]
	FALSE	High	[K].AGIALSK.[N]	1xTMT6plex [K7]; 1xTMT6plex [N-Term]	FALSE	0.00901001	0.00137966	4	6	7	A0A3Q7HUQ3; A0A3Q7GDG7; O04106; A0A3Q7FRA5	A0A3Q7HUQ3 [301-307]; A0A3Q7GDG7 [303-309]; O04106 [259-265]; A0A3Q7FRA5 [317-323]		0	1117.73	1.003	0.890476	0.950114	50.9	99.9	100.1	0.12	45.82	Shared	High	High	High	High	High	High	High	High	High	High	High	High	High	High	High	High	High	High	1.34	0.00075	0.0005283	0.00447	37	K.AGIALSK.N	[317-323]
	FALSE	High	[R].SSIFDAK.[A]	1xTMT6plex [K7]; 1xTMT6plex [N-Term]	FALSE	0.0199014	0.00322468	4	8	17	A0A3Q7IB19; A0A3Q7HUQ3; A0A3Q7GDG7; A0A3Q7FRA5	A0A3Q7IB19 [880-886]; A0A3Q7HUQ3 [294-300]; A0A3Q7GDG7 [296-302]; A0A3Q7FRA5 [310-316]		0	1225.72	1.008	0.606282	0.805285	1.7	99.6	100.4	1.66	3.29	Shared	High	High	High	High	High	High	High	High	High	High	High	High	High	High	High	High	High	High	1.52	0.00093	0.001603	0.01048	28	R.SSIFDAK.A	[310-316]
	FALSE	High	[K].TLLFGEK.[A]	1xTMT6plex [K7]; 1xTMT6plex [N-Term]	FALSE	0.0296399	0.00425525	3	5	8	A0A3Q7GDG7; O04106; A0A3Q7FRA5	A0A3Q7GDG7 [70-76]; O04106 [26-32]; A0A3Q7FRA5 [84-90]		0	1265.79	1.054	0.382997	0.698598	5.27	97.4	102.6	0.46	5.48	Shared	High	High	High	High	High	High	High	High	High	High	High	High	High	High	High	High	High	High	0.17	0.00011	0.002269	0.01426	33	K.TLLFGEK.A	[84-90]
	FALSE	High	[K].AAAHLK.[G]	1xTMT6plex [K6]; 1xTMT6plex [N-Term]	FALSE	0.0342139	0.00464535	3	8	5	A0A3Q7HUQ3; A0A3Q7GDG7; A0A3Q7FRA5	A0A3Q7HUQ3 [110-115]; A0A3Q7GDG7 [112-117]; A0A3Q7FRA5 [126-131]		0	1068.69	1.023	0.840982	0.926406	13.46	98.8	101.2	6.39	6.42	Shared	High	High	High	High	High	High	High	High	High	High	High	High	High	High	High	High	High	High	0.05	3e-05	0.002556	0.01581	27	K.AAAHLK.G	[126-131]
	FALSE	High	[K].VLPALNGK.[L]	1xTMT6plex [K8]; 1xTMT6plex [N-Term]	FALSE	0.0515876	0.00631998	2	5	2	O04106; A0A3Q7FRA5	O04106 [180-187]; A0A3Q7FRA5 [238-245]		0	1269.83									Shared	High	High	Not Found	High	High	High	High	Not Found	Not Found	High	High	High	High	Not Found	Not Found	High	High	High	3.11	0.00197	0.003296	0.02163	38	K.VLPALNGK.L	[238-245]
	FALSE	High	[K].LTGMAFR.[V]	1xTMT6plex [N-Term]	FALSE	0.0915051	0.00940468	4	9	2	A0A3Q7IB19; A0A3Q7GDG7; O04106; A0A3Q7FRA5	A0A3Q7IB19 [816-822]; A0A3Q7GDG7 [232-238]; O04106 [188-194]; A0A3Q7FRA5 [246-252]		0	1024.58	1.069	0.338001	0.680247	6.02	96.7	103.3	7	1.27	Shared	Not Found	High	High	Not Found	Not Found	High	High	High	High	Not Found	Not Found	High	High	High	High	High	High	High	2.38	0.00122	0.004678	0.03776	30	K.LTGMAFR.V	[246-252]
FALSE	High	Master Protein	Q7M1T1	Seed storage protein Lec2SA1 small chain (Fragment) OS=Solanum lycopersicum OX=4081 PE=1 SV=1	0	FALSE	13.569	75	2	13	1	32	3.9	8	368	2	0	1.2	0.26	0.158998	0.524357	10.03	90.9	109.1	22.77	13.37	High	High	High	High	High	High	High	High	High	High	High	High	High	High	High	High	High	1
	Checked	Confidence	Annotated Sequence	Modifications	Contaminant	Qvality PEP	Qvality q-value	# Protein Groups	# Proteins	# PSMs	Master Protein Accessions	Positions in Master Proteins	Modifications in Master Proteins	# Missed Cleavages	Theo. MH+ [Da]	Abundance Ratio: (Sample) / (Control)	Abundance Ratio P-Value: (Sample) / (Control)	Abundance Ratio Adj. P-Value: (Sample) / (Control)	Abundance Ratio Variability [%]: (Sample) / (Control)	Abundances (Grouped): Control	Abundances (Grouped): Sample	Abundances (Grouped) CV [%]: Control	Abundances (Grouped) CV [%]: Sample	Quan Info	Found in File: [F1]	Found in File: [F2]	Found in File: [F3]	Found in Sample: [S1] F1: 126, Control, Controllo, 1	Found in Sample: [S4] F1: 127, Control, Controllo, 2	Found in Sample: [S2] F2: 126, Control, Controllo, 1	Found in Sample: [S7] F2: 127, Control, Controllo, 2	Found in Sample: [S3] F3: 126, Control, Controllo, 1	Found in Sample: [S10] F3: 127, Control, Controllo, 2	Found in Sample: [S5] F1: 128, Sample, Triacontanolo Spray, 1	Found in Sample: [S6] F1: 129, Sample, Triacontanolo Spray, 2	Found in Sample: [S8] F2: 128, Sample, Triacontanolo Spray, 1	Found in Sample: [S9] F2: 129, Sample, Triacontanolo Spray, 2	Found in Sample: [S11] F3: 128, Sample, Triacontanolo Spray, 1	Found in Sample: [S12] F3: 129, Sample, Triacontanolo Spray, 2	Found in Sample Group: Control	Found in Sample Group: Sample	Confidence (by Search Engine): Mascot	DeltaM [ppm] (by Search Engine): Mascot	Deltam/z [Da] (by Search Engine): Mascot	Percolator q-Value (by Search Engine): Mascot	Percolator PEP (by Search Engine): Mascot	Ions Score (by Search Engine): Mascot	Sequence in Protein	Positions in Proteins
	FALSE	High	[-].PQTQSCQQQFQQAQQLR.[S]	1xCarbamidomethyl [C6]; 1xTMT6plex [N-Term]	FALSE	2.04054e-07	2.85761e-05	1	1	7	Q7M1T1	Q7M1T1 [1-17]		0	2333.16	1.2	0.158998	0.613916	10.03	90.9	109.1	22.77	13.37		High	High	High	High	High	High	High	High	High	High	High	High	High	High	High	High	High	High	1.69	0.00132	2.22e-05	3.209e-08	82	-.PQTQSCQQQFQQAQQLR.S	[1-17]
	FALSE	High	[-].PQTQSCQQQFQQAQQLR.[S]	1xCarbamidomethyl [C6]; 1xDeamidated [Q7]; 1xTMT6plex [N-Term]	FALSE	0.000833405	0.000243455	1	1	1	Q7M1T1	Q7M1T1 [1-17]		0	2334.15									No Quan Values	High	Not Found	Not Found	High	High	Not Found	Not Found	Not Found	Not Found	High	High	Not Found	Not Found	Not Found	Not Found	High	High	High	7.89	0.00614	8.762e-05	0.0002103	21	-.PQTQSCQQQFQQAQQLR.S	[1-17]
	FALSE	High	[R].SCQQFLR.[Q]	1xCarbamidomethyl [C2]; 1xTMT6plex [N-Term]	FALSE	0.00831763	0.00125473	2	2	5	A0A3Q7HTE7; Q7M1T1	A0A3Q7HTE7 [55-61]; Q7M1T1 [18-24]		0	1167.61	1.269	0.618245	0.811575	45.52	88.2	111.8	51.75	11.47	Shared	High	High	High	High	High	High	High	High	High	High	High	High	High	High	High	High	High	High	1.56	0.00091	0.0004696	0.003994	39	R.SCQQFLR.Q	[18-24]
FALSE	High	Master Protein	A0A3Q7H3Z8	Uncharacterized protein OS=Solanum lycopersicum OX=4081 PE=3 SV=1	0	FALSE	165.859	75	20	189	4	296	34	5.88	3227	20	22	0.926	-0.11	0.189921	0.525554	3.39	103.9	96.1	3.4	0.17	High	High	High	High	High	High	High	High	High	High	High	High	High	High	High	High	High	1
	Checked	Confidence	Annotated Sequence	Modifications	Contaminant	Qvality PEP	Qvality q-value	# Protein Groups	# Proteins	# PSMs	Master Protein Accessions	Positions in Master Proteins	Modifications in Master Proteins	# Missed Cleavages	Theo. MH+ [Da]	Abundance Ratio: (Sample) / (Control)	Abundance Ratio P-Value: (Sample) / (Control)	Abundance Ratio Adj. P-Value: (Sample) / (Control)	Abundance Ratio Variability [%]: (Sample) / (Control)	Abundances (Grouped): Control	Abundances (Grouped): Sample	Abundances (Grouped) CV [%]: Control	Abundances (Grouped) CV [%]: Sample	Quan Info	Found in File: [F1]	Found in File: [F2]	Found in File: [F3]	Found in Sample: [S1] F1: 126, Control, Controllo, 1	Found in Sample: [S4] F1: 127, Control, Controllo, 2	Found in Sample: [S2] F2: 126, Control, Controllo, 1	Found in Sample: [S7] F2: 127, Control, Controllo, 2	Found in Sample: [S3] F3: 126, Control, Controllo, 1	Found in Sample: [S10] F3: 127, Control, Controllo, 2	Found in Sample: [S5] F1: 128, Sample, Triacontanolo Spray, 1	Found in Sample: [S6] F1: 129, Sample, Triacontanolo Spray, 2	Found in Sample: [S8] F2: 128, Sample, Triacontanolo Spray, 1	Found in Sample: [S9] F2: 129, Sample, Triacontanolo Spray, 2	Found in Sample: [S11] F3: 128, Sample, Triacontanolo Spray, 1	Found in Sample: [S12] F3: 129, Sample, Triacontanolo Spray, 2	Found in Sample Group: Control	Found in Sample Group: Sample	Confidence (by Search Engine): Mascot	DeltaM [ppm] (by Search Engine): Mascot	Deltam/z [Da] (by Search Engine): Mascot	Percolator q-Value (by Search Engine): Mascot	Percolator PEP (by Search Engine): Mascot	Ions Score (by Search Engine): Mascot	Sequence in Protein	Positions in Proteins
	FALSE	High	[R].NVEKEDKNDTWHR.[V]	2xTMT6plex [K4; K7]; 1xTMT6plex [N-Term]	FALSE	3.40063e-05	2.85761e-05	2	3	2	G5DGD2; A0A3Q7H3Z8	G5DGD2 [89-101]; A0A3Q7H3Z8 [231-243]		2	2358.28	0.929	0.672661	0.839503	20.12	103.7	96.3	13.78	5.3	Shared	High	High	Not Found	High	High	High	High	Not Found	Not Found	High	High	High	High	Not Found	Not Found	High	High	High	1.9	0.0015	2.22e-05	5.258e-05	20	R.NVEKEDKNDTWHR.V	[231-243]
	FALSE	High	[R].IDWKETPEAHVFK.[VA]	2xTMT6plex [K4; K13]; 1xTMT6plex [N-Term]	FALSE	7.41615e-05	2.85761e-05	3	6	3	G5DGD2; A0A3Q7H3Z8; Q9SYU8	G5DGD2 [49-61]; A0A3Q7H3Z8 [49-61]; [191-203]; Q9SYU8 [49-61]		1	2287.31	0.722	0.130792	0.603254	7.66	116.2	83.8	10.76	3.48	Shared	High	Not Found	High	High	High	Not Found	Not Found	High	High	High	High	Not Found	Not Found	High	High	High	High	High	2.15	0.00164	2.22e-05	1.768e-05	25	R.IDWKETPEAHVFK.A; R.IDWKETPEAHVFK.A	[49-61]; [191-203]
	FALSE	High	[K].KEEVKVEVEEDR.[V]	2xTMT6plex [K1; K5]; 1xTMT6plex [N-Term]	FALSE	2.41419e-05	2.85761e-05	2	4	1	A0A3Q7H3Z8; Q9SYU8	A0A3Q7H3Z8 [69-80]; Q9SYU8 [69-80]		2	2176.24	1.182	0.50758	0.754711	25.42	91.7	108.3	22.72	1.2	Shared	Not Found	High	Not Found	Not Found	Not Found	High	High	Not Found	Not Found	Not Found	Not Found	High	High	Not Found	Not Found	High	High	High	1.63	0.00118	2.22e-05	5.338e-06	24	K.KEEVKVEVEEDR.V	[69-80]
	FALSE	High	[K].VEIEEDRVLQISGER.[N]	1xTMT6plex [N-Term]	FALSE	0.000221	2.85761e-05	2	3	2	G5DGD2; A0A3Q7H3Z8	G5DGD2 [74-88]; A0A3Q7H3Z8 [216-230]		1	2001.08	0.964	0.667	0.837202	9.82	101.9	98.1	7.77	1.59	Shared	High	Not Found	High	High	High	Not Found	Not Found	High	High	High	High	Not Found	Not Found	High	High	High	High	High	1.67	0.00112	2.22e-05	5.591e-05	23	K.VEIEEDRVLQISGER.N	[216-230]
	FALSE	High	[R].STSVFDPFSIDVFDPFK.[E]	1xTMT6plex [K17]; 1xTMT6plex [N-Term]	FALSE	1.28743e-05	2.85761e-05	1	2	6	A0A3Q7H3Z8	A0A3Q7H3Z8 [155-171]		0	2406.26	1.167	0.155985	0.611944	5.65	92.3	107.7	2.13	3.25		High	High	High	High	High	High	High	High	High	High	High	High	High	High	High	High	High	High	3.93	0.00315	2.22e-05	2.727e-06	51	R.STSVFDPFSIDVFDPFK.E	[155-171]
	FALSE	High	[R].SSSMFDPFSIDVFDPFR.[E]	1xTMT6plex [N-Term]	FALSE	1.4434e-05	2.85761e-05	2	5	6	A0A3Q7H3Z8; Q9SYU8	A0A3Q7H3Z8 [13-29]; Q9SYU8 [13-29]		0	2223.06	0.992	0.824835	0.918957	4.38	100.4	99.6	4.65	0.47	Shared	High	High	High	High	High	High	High	High	High	High	High	High	High	High	High	High	High	High	3.95	0.00293	2.22e-05	3.077e-06	51	R.SSSMFDPFSIDVFDPFR.E	[13-29]
	FALSE	High	[R].SSSMFDPFSIDVFDPFR.[E]	1xOxidation [M4]; 1xTMT6plex [N-Term]	FALSE	9.17521e-05	2.85761e-05	2	5	3	A0A3Q7H3Z8; Q9SYU8	A0A3Q7H3Z8 [13-29]; Q9SYU8 [13-29]		0	2239.06	0.547	0.404482	0.70729	58.14	129.3	70.7	50.01	1.86	Shared	High	High	High	High	High	High	High	High	High	High	High	High	High	High	High	High	High	High	3.71	0.00277	2.22e-05	2.22e-05	38	R.SSSMFDPFSIDVFDPFR.E	[13-29]
	FALSE	High	[R].ELGFPGTNSGESSAFANTR.[I]	1xTMT6plex [N-Term]	FALSE	2.63986e-07	2.85761e-05	1	2	12	A0A3Q7H3Z8	A0A3Q7H3Z8 [30-48]		0	2171.06	0.841	0.178313	0.618771	6.42	108.6	91.4	8.66	2.55		High	High	High	High	High	High	High	High	High	High	High	High	High	High	High	High	High	High	1.59	0.00115	2.22e-05	4.241e-08	68	R.ELGFPGTNSGESSAFANTR.I	[30-48]
	FALSE	High	[R].ELGFPGTNSGESSAFANTR.[I]	1xDeamidated [N8]; 1xTMT6plex [N-Term]	FALSE	1.70124e-05	2.85761e-05	1	2	4	A0A3Q7H3Z8	A0A3Q7H3Z8 [30-48]		0	2172.04	0.955	0.872532	0.941649	30.04	102.3	97.7	10.61	17.74		High	High	High	High	High	High	High	High	High	High	High	High	High	High	High	High	High	High	8.58	0.00621	2.22e-05	3.671e-06	41	R.ELGFPGTNSGESSAFANTR.I	[30-48]
	FALSE	High	[K].ASMENGVLTVTVPKEEVK.[K]	1xDeamidated [N5]; 1xOxidation [M3]; 2xTMT6plex [K14; K18]; 1xTMT6plex [N-Term]	FALSE	6.38612e-07	2.85761e-05	2	6	25	A0A3Q7H3Z8; Q9SYU8	A0A3Q7H3Z8 [126-143]; [268-285]; Q9SYU8 [126-143]		1	2635.48	0.995	0.934117	0.971564	11.2	100.3	99.7	9.87	0.78	Shared	High	High	High	High	High	High	High	High	High	High	High	High	High	High	High	High	High	High	0.42	0.00037	2.22e-05	1.092e-07	42	K.ASMENGVLTVTVPKEEVK.K; K.ASMENGVLTVTVPKEEVK.K	[126-143]; [268-285]
	FALSE	High	[K].ASMENGVLTVTVPKEEVKKPDVK.[S]	1xDeamidated [N5]; 4xTMT6plex [K14; K18; K19; K23]; 1xTMT6plex [N-Term]	FALSE	5.49542e-07	2.85761e-05	1	2	2	A0A3Q7H3Z8	A0A3Q7H3Z8 [268-290]		2	3645.15	0.681	0.467333	0.734882	51.18	118.9	81.1	35.21	11.9		High	High	Not Found	High	High	High	High	Not Found	Not Found	High	High	High	High	Not Found	Not Found	High	High	High	1.08	0.00079	2.22e-05	1.705e-07	20	K.ASMENGVLTVTVPKEEVKKPDVK.S	[268-290]
	FALSE	High	[K].ASMENGVLTVTVPKEEVKKPEVK.[SI]	1xDeamidated [N5]; 4xTMT6plex [K14; K18; K19; K23]; 1xTMT6plex [N-Term]	FALSE	1.68097e-08	2.85761e-05	2	4	12	A0A3Q7H3Z8; Q9SYU8	A0A3Q7H3Z8 [126-148]; Q9SYU8 [126-148]		2	3659.17	0.674	0.339793	0.680662	32.75	119.5	80.5	22	8.8	Shared	High	High	High	High	High	High	High	High	High	High	High	High	High	High	High	High	High	High	2.21	0.00161	2.22e-05	2.214e-09	35	K.ASMENGVLTVTVPKEEVKKPEVK.I	[126-148]
	FALSE	High	[K].ASMENGVLTVTVPKEEVK.[K]	1xDeamidated [N5]; 2xTMT6plex [K14; K18]; 1xTMT6plex [N-Term]	FALSE	1.18058e-07	2.85761e-05	2	6	15	A0A3Q7H3Z8; Q9SYU8	A0A3Q7H3Z8 [126-143]; [268-285]; Q9SYU8 [126-143]		1	2619.49	1.035	0.827547	0.920271	15.87	98.3	101.7	13.92	1.14	Shared	High	High	High	High	High	High	High	High	High	High	High	High	High	High	High	High	High	High	2.97	0.0026	2.22e-05	1.79e-08	53	K.ASMENGVLTVTVPKEEVK.K; K.ASMENGVLTVTVPKEEVK.K	[126-143]; [268-285]
	FALSE	High	[K].ASMENGVLTVTVPKEEVK.[K]	2xTMT6plex [K14; K18]; 1xTMT6plex [N-Term]	FALSE	1.49383e-08	2.85761e-05	2	6	6	A0A3Q7H3Z8; Q9SYU8	A0A3Q7H3Z8 [126-143]; [268-285]; Q9SYU8 [126-143]		1	2618.5	0.85	0.125243	0.602093	5.49	108.1	91.9	1.75	6.98	Shared	High	High	High	High	High	High	High	High	High	High	High	High	High	High	High	High	High	High	0.39	0.00034	2.22e-05	1.952e-09	54	K.ASMENGVLTVTVPKEEVK.K; K.ASMENGVLTVTVPKEEVK.K	[126-143]; [268-285]
	FALSE	High	[K].ASMENGVLTVTVPK.[E]	1xTMT6plex [K14]; 1xTMT6plex [N-Term]	FALSE	1.10799e-05	2.85761e-05	2	6	9	A0A3Q7H3Z8; Q9SYU8	A0A3Q7H3Z8 [126-139]; [268-281]; Q9SYU8 [126-139]		0	1904.09	0.914	0.170363	0.618484	3.31	104.5	95.5	5.52	2.37	Shared	High	High	High	High	High	High	High	High	High	High	High	High	High	High	High	High	High	High	2.75	0.00262	2.22e-05	2.32e-06	66	K.ASMENGVLTVTVPK.E; K.ASMENGVLTVTVPK.E	[126-139]; [268-281]
	FALSE	High	[K].ASMENGVLTVTVPK.[E]	1xDeamidated [N5]; 1xTMT6plex [K14]; 1xTMT6plex [N-Term]	FALSE	2.67961e-06	2.85761e-05	2	6	30	A0A3Q7H3Z8; Q9SYU8	A0A3Q7H3Z8 [126-139]; [268-281]; Q9SYU8 [126-139]		0	1905.08	0.982	0.829415	0.921089	11.72	100.9	99.1	11.51	0.37	Shared	High	High	High	High	High	High	High	High	High	High	High	High	High	High	High	High	High	High	3.39	0.00323	2.22e-05	5.071e-07	66	K.ASMENGVLTVTVPK.E; K.ASMENGVLTVTVPK.E	[126-139]; [268-281]
	FALSE	High	[K].VEVEEDRVLQISGER.[N]	1xTMT6plex [N-Term]	FALSE	0.000556063	0.000153656	2	4	1	A0A3Q7H3Z8; Q9SYU8	A0A3Q7H3Z8 [74-88]; Q9SYU8 [74-88]		1	1987.07	0.898	0.308867	0.669159	7.24	105.4	94.6	16.99	10.15	Shared	High	Not Found	Not Found	High	High	Not Found	Not Found	Not Found	Not Found	High	High	Not Found	Not Found	Not Found	Not Found	High	High	High	2.34	0.00155	5.28e-05	0.0001409	33	K.VEVEEDRVLQISGER.N	[74-88]
	FALSE	High	[K].ASMENGVLTVTVPK.[E]	1xDeamidated [N5]; 1xOxidation [M3]; 1xTMT6plex [K14]; 1xTMT6plex [N-Term]	FALSE	0.000758192	0.000243455	2	6	4	A0A3Q7H3Z8; Q9SYU8	A0A3Q7H3Z8 [126-139]; [268-281]; Q9SYU8 [126-139]		0	1921.07	0.953	0.621368	0.813273	10.62	102.4	97.6	7.49	2.62	Shared	High	High	High	High	High	High	High	High	High	High	High	High	High	High	High	High	High	High	2.51	0.0016	8.762e-05	0.0001913	27	K.ASMENGVLTVTVPK.E; K.ASMENGVLTVTVPK.E	[126-139]; [268-281]
	FALSE	High	[K].ETPEAHVFK.[VAS]	1xTMT6plex [K9]; 1xTMT6plex [N-Term]	FALSE	0.00115993	0.000243455	3	7	12	G5DGD2; A0A3Q7H3Z8; Q9SYU8	G5DGD2 [53-61]; A0A3Q7H3Z8 [53-61]; [195-203]; Q9SYU8 [53-61]		0	1515.86	1.021	0.631146	0.818839	4.52	99	101	5.53	1.22	Shared	High	High	High	High	High	High	High	High	High	High	High	High	High	High	High	High	High	High	1.42	0.00108	8.762e-05	0.0002951	47	K.ETPEAHVFK.A; K.ETPEAHVFK.A	[53-61]; [195-203]
	FALSE	High	[K].EEVKVEVEEDR.[V]	1xTMT6plex [K4]; 1xTMT6plex [N-Term]	FALSE	0.00217842	0.000345632	2	4	1	A0A3Q7H3Z8; Q9SYU8	A0A3Q7H3Z8 [70-80]; Q9SYU8 [70-80]		1	1818.98	1.121	0.476861	0.739786	15.95	94.3	105.7	15.72	0.6	Shared	Not Found	Not Found	High	Not Found	Not Found	Not Found	Not Found	High	High	Not Found	Not Found	Not Found	Not Found	High	High	High	High	High	3.41	0.00206	0.000131	0.0006087	20	K.EEVKVEVEEDR.V	[70-80]
	FALSE	High	[K].ELGFTVSNSGETSAFANTR.[I]	1xDeamidated [N8]; 1xTMT6plex [N-Term]	FALSE	0.00205791	0.000345632	1	2	2	A0A3Q7H3Z8	A0A3Q7H3Z8 [172-190]		0	2218.08	0.928	0.170682	0.618484	2.82	103.7	96.3	4.4	1.71		High	Not Found	High	High	High	Not Found	Not Found	High	High	High	High	Not Found	Not Found	High	High	High	High	High	6.92	0.00512	0.000127	0.000567	22	K.ELGFTVSNSGETSAFANTR.I	[172-190]
	FALSE	High	[RK].VLQISGER.[NT]	1xTMT6plex [N-Term]	FALSE	0.00515355	0.000733151	3	8	5	G5DGD2; A0A3Q7H3Z8; Q9SYU8	G5DGD2 [81-88]; A0A3Q7H3Z8 [81-88]; [223-230]; Q9SYU8 [81-88]		0	1130.67	1.09	0.508685	0.755334	13.16	95.7	104.3	7.59	4.94	Shared	High	High	High	High	High	High	High	High	High	High	High	High	High	High	High	High	High	High	2.1	0.00119	0.000232	0.001979	29	R.VLQISGER.N; R.VLQISGER.N	[81-88]; [223-230]
	FALSE	High	[K].ASMENGVLTVTVPKEEVK.[K]	1xOxidation [M3]; 2xTMT6plex [K14; K18]; 1xTMT6plex [N-Term]	FALSE	0.00508135	0.000733151	2	6	4	A0A3Q7H3Z8; Q9SYU8	A0A3Q7H3Z8 [126-143]; [268-285]; Q9SYU8 [126-143]		1	2634.5	0.867	0.0649799	0.585658	2.17	107.1	92.9	1.03	1.04	Shared	High	High	High	High	High	High	High	High	High	High	High	High	High	High	High	High	High	High	3.55	0.00311	0.000232	0.001939	25	K.ASMENGVLTVTVPKEEVK.K; K.ASMENGVLTVTVPKEEVK.K	[126-143]; [268-285]
	FALSE	High	[K].VEIEEDR.[V]	1xTMT6plex [N-Term]	FALSE	0.0132104	0.0024936	2	3	6	G5DGD2; A0A3Q7H3Z8	G5DGD2 [74-80]; A0A3Q7H3Z8 [216-222]		0	1118.59	1.34	0.0900644	0.59512	10.26	85.5	114.5	18.84	9.16	Shared	High	High	High	High	High	High	High	High	High	High	High	High	High	High	High	High	High	High	0.39	0.00022	0.00107	0.007147	30	K.VEIEEDR.V	[216-222]
	FALSE	High	[K].VEVEEDR.[V]	1xTMT6plex [N-Term]	FALSE	0.0151301	0.00274411	2	4	1	A0A3Q7H3Z8; Q9SYU8	A0A3Q7H3Z8 [74-80]; Q9SYU8 [74-80]		0	1104.57									Shared	Not Found	High	Not Found	Not Found	Not Found	High	High	Not Found	Not Found	Not Found	Not Found	High	High	Not Found	Not Found	High	High	High	3.18	0.00176	0.00126	0.008209	32	K.VEVEEDR.V	[74-80]
	FALSE	High	[R].FRLPENAK.[MT]	1xTMT6plex [K8]; 1xTMT6plex [N-Term]	FALSE	0.0199014	0.00322468	5	9	5	A0A3Q7HYS2; G5DGD2; A0A3Q7H3Z8; A0A3Q7HZL2; Q9SYU8	A0A3Q7HYS2 [112-119]; G5DGD2 [113-120]; A0A3Q7H3Z8 [113-120]; [255-262]; A0A3Q7HZL2 [114-121]; Q9SYU8 [113-120]		1	1432.87	0.744	0.244962	0.645021	16.11	114.7	85.3	13.7	1.6	Shared	High	High	High	High	High	High	High	High	High	High	High	High	High	High	High	High	High	High	1.91	0.00091	0.002851	0.01781	24	R.FRLPENAK.M; R.FRLPENAK.M	[113-120]; [255-262]
	FALSE	High	[K].ADLPGLK.[K]	1xTMT6plex [K7]; 1xTMT6plex [N-Term]	FALSE	0.0452736	0.00591817	2	5	10	G5DGD2; A0A3Q7H3Z8	G5DGD2 [62-68]; A0A3Q7H3Z8 [62-68]; [204-210]		0	1171.75	1.028	0.896386	0.953257	22.72	98.6	101.4	12.9	8.65	Shared	High	High	High	High	High	High	High	High	High	High	High	High	High	High	High	High	High	High	1.78	0.0007	0.003119	0.01946	26	K.ADLPGLK.K; K.ADLPGLK.K	[62-68]; [204-210]
FALSE	High	Master Protein	P21568	Peptidyl-prolyl cis-trans isomerase OS=Solanum lycopersicum OX=4081 GN=CYP PE=2 SV=1	0	FALSE	153.003	75	12	126	8	171	17.9	8.56	2815	12	7	1.053	0.07	0.2453	0.563739	3.1	97.4	102.6	1.04	1.92	High	High	High	High	High	High	High	High	High	High	High	High	High	High	High	High	High	1
	Checked	Confidence	Annotated Sequence	Modifications	Contaminant	Qvality PEP	Qvality q-value	# Protein Groups	# Proteins	# PSMs	Master Protein Accessions	Positions in Master Proteins	Modifications in Master Proteins	# Missed Cleavages	Theo. MH+ [Da]	Abundance Ratio: (Sample) / (Control)	Abundance Ratio P-Value: (Sample) / (Control)	Abundance Ratio Adj. P-Value: (Sample) / (Control)	Abundance Ratio Variability [%]: (Sample) / (Control)	Abundances (Grouped): Control	Abundances (Grouped): Sample	Abundances (Grouped) CV [%]: Control	Abundances (Grouped) CV [%]: Sample	Quan Info	Found in File: [F1]	Found in File: [F2]	Found in File: [F3]	Found in Sample: [S1] F1: 126, Control, Controllo, 1	Found in Sample: [S4] F1: 127, Control, Controllo, 2	Found in Sample: [S2] F2: 126, Control, Controllo, 1	Found in Sample: [S7] F2: 127, Control, Controllo, 2	Found in Sample: [S3] F3: 126, Control, Controllo, 1	Found in Sample: [S10] F3: 127, Control, Controllo, 2	Found in Sample: [S5] F1: 128, Sample, Triacontanolo Spray, 1	Found in Sample: [S6] F1: 129, Sample, Triacontanolo Spray, 2	Found in Sample: [S8] F2: 128, Sample, Triacontanolo Spray, 1	Found in Sample: [S9] F2: 129, Sample, Triacontanolo Spray, 2	Found in Sample: [S11] F3: 128, Sample, Triacontanolo Spray, 1	Found in Sample: [S12] F3: 129, Sample, Triacontanolo Spray, 2	Found in Sample Group: Control	Found in Sample Group: Sample	Confidence (by Search Engine): Mascot	DeltaM [ppm] (by Search Engine): Mascot	Deltam/z [Da] (by Search Engine): Mascot	Percolator q-Value (by Search Engine): Mascot	Percolator PEP (by Search Engine): Mascot	Ions Score (by Search Engine): Mascot	Sequence in Protein	Positions in Proteins
	FALSE	High	[K].HTGPGILSMANAGPGTNGSQFFICTAK.[T]	1xCarbamidomethyl [C24]; 1xDeamidated [N/Q]; 1xTMT6plex [K27]; 1xTMT6plex [N-Term]	FALSE	1.03277e-09	2.85761e-05	2	2	5	A0A3Q7JCM7; P21568	A0A3Q7JCM7 [99-125]; P21568 [99-125]		0	3193.62	1.358	0.388573	0.700509	32.37	84.8	115.2	18.15	12.36	Shared	High	High	High	High	High	High	High	High	High	High	High	High	High	High	High	High	High	High	1.28	0.00137	2.22e-05	1.115e-10	77	K.HTGPGILSMANAGPGTNGSQFFICTAK.T	[99-125]
	FALSE	High	[K].HVVFGQVVEGMDVIK.[K]	1xTMT6plex [K15]; 1xTMT6plex [N-Term]	FALSE	4.76289e-07	2.85761e-05	2	2	12	A0A3Q7JCM7; P21568	A0A3Q7JCM7 [133-147]; P21568 [133-147]		0	2115.2	1.002	0.982134	0.993307	9.17	99.9	100.1	4.64	4.09	Shared	High	High	High	High	High	High	High	High	High	High	High	High	High	High	High	High	High	High	3.17	0.00224	2.22e-05	7.954e-08	53	K.HVVFGQVVEGMDVIK.K	[133-147]
	FALSE	High	[K].HVVFGQVVEGMDVIK.[K]	1xOxidation [M11]; 1xTMT6plex [K15]; 1xTMT6plex [N-Term]	FALSE	4.91869e-07	2.85761e-05	2	2	11	A0A3Q7JCM7; P21568	A0A3Q7JCM7 [133-147]; P21568 [133-147]		0	2131.2	0.976	0.588887	0.795115	4.85	101.2	98.8	5.32	0.7	Shared	High	High	High	High	High	High	High	High	High	High	High	High	High	High	High	High	High	High	2.5	0.00177	2.22e-05	8.243e-08	57	K.HVVFGQVVEGMDVIK.K	[133-147]
	FALSE	High	[K].KAEAVGSSSGR.[C]	1xTMT6plex [K1]; 1xTMT6plex [N-Term]	FALSE	4.13742e-05	2.85761e-05	1	1	8	P21568	P21568 [148-158]		1	1506.86	1.099	0.339246	0.680603	8.08	95.3	104.7	0.88	6.82		High	High	High	High	High	High	High	High	High	High	High	High	High	High	High	High	High	High	1.48	0.00112	2.22e-05	9.494e-06	51	K.KAEAVGSSSGR.C	[148-158]
	FALSE	High	[K].HTGPGILSMANAGPGTNGSQFFICTAK.[T]	1xCarbamidomethyl [C24]; 1xOxidation [M9]; 1xTMT6plex [K27]; 1xTMT6plex [N-Term]	FALSE	0.000206854	2.85761e-05	2	2	2	A0A3Q7JCM7; P21568	A0A3Q7JCM7 [99-125]; P21568 [99-125]		0	3208.63	1.248	0.455336	0.72863	28.79	89	111	16.3	10.89	Shared	High	High	Not Found	High	High	High	High	Not Found	Not Found	High	High	High	High	Not Found	Not Found	High	High	High	0.37	0.00029	2.22e-05	5.215e-05	27	K.HTGPGILSMANAGPGTNGSQFFICTAK.T	[99-125]
	FALSE	High	[K].KHTGPGILSMANAGPGTNGSQFFICTAK.[T]	1xCarbamidomethyl [C25]; 2xDeamidated [N12; N18]; 2xTMT6plex [K1; K28]; 1xTMT6plex [N-Term]	FALSE	1.26446e-06	2.85761e-05	2	2	2	A0A3Q7JCM7; P21568	A0A3Q7JCM7 [98-125]; P21568 [98-125]		1	3551.86	1.297	0.346489	0.683821	23.65	87.1	112.9	12.76	9.65	Shared	High	High	Not Found	High	High	High	High	Not Found	Not Found	High	High	High	High	Not Found	Not Found	High	High	High	6.85	0.00608	2.22e-05	2.268e-07	38	K.KHTGPGILSMANAGPGTNGSQFFICTAK.T	[98-125]
	FALSE	High	[R].VIPGFMCQGGDFTAGNGTGGESIYGAK.[F]	1xCarbamidomethyl [C7]; 1xTMT6plex [K27]; 1xTMT6plex [N-Term]	FALSE	0.000142684	2.85761e-05	1	1	2	P21568	P21568 [63-89]		0	3149.54	0.837	0.338217	0.680247	15.59	108.9	91.1	6.79	8.04		High	High	Not Found	High	High	High	High	Not Found	Not Found	High	High	High	High	Not Found	Not Found	High	High	High	2.34	0.00246	2.22e-05	3.541e-05	24	R.VIPGFMCQGGDFTAGNGTGGESIYGAK.F	[63-89]
	FALSE	High	[R].VIPGFMCQGGDFTAGNGTGGESIYGAK.[F]	1xCarbamidomethyl [C7]; 1xDeamidated [N16]; 1xTMT6plex [K27]; 1xTMT6plex [N-Term]	FALSE	3.58289e-10	2.85761e-05	1	1	7	P21568	P21568 [63-89]		0	3150.53	1.253	0.378952	0.697168	21.68	88.8	111.2	2.6	17.91		High	High	High	High	High	High	High	High	High	High	High	High	High	High	High	High	High	High	6.29	0.00661	2.22e-05	3.585e-11	109	R.VIPGFMCQGGDFTAGNGTGGESIYGAK.F	[63-89]
	FALSE	High	[R].VVMELFADTTPK.[T]	1xTMT6plex [K12]; 1xTMT6plex [N-Term]	FALSE	3.99254e-05	2.85761e-05	1	1	19	P21568	P21568 [20-31]		0	1809.02	0.982	0.865651	0.938702	12.45	100.9	99.1	5.37	6.48		High	High	High	High	High	High	High	High	High	High	High	High	High	High	High	High	High	High	3.34	0.00201	2.22e-05	9.153e-06	43	R.VVMELFADTTPK.T	[20-31]
	FALSE	High	[R].VVMELFADTTPK.[T]	1xOxidation [M3]; 1xTMT6plex [K12]; 1xTMT6plex [N-Term]	FALSE	0.000165954	2.85761e-05	1	1	3	P21568	P21568 [20-31]		0	1825.02	0.862	0.0274739	0.581045	0.93	107.4	92.6	0.6	0.28		High	High	Not Found	High	High	High	High	Not Found	Not Found	High	High	High	High	Not Found	Not Found	High	High	High	4.86	0.00296	2.22e-05	4.143e-05	45	R.VVMELFADTTPK.T	[20-31]
	FALSE	High	[K].AEAVGSSSGR.[C]	1xTMT6plex [N-Term]	FALSE	2.16122e-05	2.85761e-05	1	1	12	P21568	P21568 [149-158]		0	1149.61	1.071	0.157251	0.61279	2.53	96.6	103.4	0.65	1.76		High	High	High	High	High	High	High	High	High	High	High	High	High	High	High	High	High	High	1.7	0.00097	2.22e-05	4.744e-06	56	K.AEAVGSSSGR.C	[149-158]
	FALSE	High	[K].HVVFGQVVEGMDVIK.[K]	1xDeamidated [Q6]; 1xTMT6plex [K15]; 1xTMT6plex [N-Term]	FALSE	0.000279651	9.97831e-05	2	2	1	A0A3Q7JCM7; P21568	A0A3Q7JCM7 [133-147]; P21568 [133-147]		0	2116.19									Shared	High	Not Found	Not Found	High	High	Not Found	Not Found	Not Found	Not Found	High	High	Not Found	Not Found	Not Found	Not Found	High	High	High	7.49	0.00529	4.024e-05	7.101e-05	29	K.HVVFGQVVEGMDVIK.K	[133-147]
	FALSE	High	[R].CSKPVVIADCGQL.[-]	2xCarbamidomethyl [C1; C10]; 1xTMT6plex [K3]; 1xTMT6plex [N-Term]	FALSE	0.0003471	9.97831e-05	1	1	2	P21568	P21568 [159-171]		0	1905.03	1.568	0.260743	0.65342	20.4	77.9	122.1	10.73	29.71		Not Found	High	High	Not Found	Not Found	High	High	High	High	Not Found	Not Found	High	High	High	High	High	High	High	0.6	0.00057	0.0003058	0.002557	33	R.CSKPVVIADCGQL.-	[159-171]
	FALSE	High	[R].VIPGFMCQGGDFTAGNGTGGESIYGAK.[F]	1xCarbamidomethyl [C7]; 2xDeamidated [Q8; N16]; 1xOxidation [M6]; 1xTMT6plex [K27]; 1xTMT6plex [N-Term]	FALSE	0.000543083	0.000153656	1	1	1	P21568	P21568 [63-89]		0	3167.51	1.176	0.502585	0.752236	24.39	91.9	108.1	6.42	16.66		High	Not Found	Not Found	High	High	Not Found	Not Found	Not Found	Not Found	High	High	Not Found	Not Found	Not Found	Not Found	High	High	High	8.59	0.00907	5.28e-05	0.0001377	37	R.VIPGFMCQGGDFTAGNGTGGESIYGAK.F	[63-89]
	FALSE	High	[K].FNDENFVKK.[H]	2xTMT6plex [K8; K9]; 1xTMT6plex [N-Term]	FALSE	0.000703993	0.000243455	1	1	5	P21568	P21568 [90-98]		1	1828.06	0.891	0.349858	0.685598	9.71	105.7	94.3	13.87	4.65		High	High	High	High	High	High	High	High	High	High	High	High	High	High	High	High	High	High	2.82	0.00172	8.762e-05	0.000178	20	K.FNDENFVKK.H	[90-98]
	FALSE	High	[R].VIPGFMCQGGDFTAGNGTGGESIYGAK.[F]	1xCarbamidomethyl [C7]; 1xOxidation [M6]; 1xTMT6plex [K27]; 1xTMT6plex [N-Term]	FALSE	0.00086796	0.000243455	1	1	6	P21568	P21568 [63-89]		0	3165.54	1.239	0.0962115	0.599681	1.94	89.3	110.7	12.06	13.9		High	High	High	High	High	High	High	High	High	High	High	High	High	High	High	High	High	High	1.78	0.00187	8.762e-05	0.0002191	44	R.VIPGFMCQGGDFTAGNGTGGESIYGAK.F	[63-89]
	FALSE	High	[R].VIPGFMCQGGDFTAGNGTGGESIYGAK.[F]	1xCarbamidomethyl [C7]; 2xDeamidated [Q8; N16]; 1xTMT6plex [K27]; 1xTMT6plex [N-Term]	FALSE	0.00126428	0.000276322	1	1	1	P21568	P21568 [63-89]		0	3151.51	0.841	0.16111	0.613971	6.4	108.7	91.3	4.47	1.63		High	Not Found	Not Found	High	High	Not Found	Not Found	Not Found	Not Found	High	High	Not Found	Not Found	Not Found	Not Found	High	High	High	-0.45	-0.00048	9.787e-05	0.0003247	26	R.VIPGFMCQGGDFTAGNGTGGESIYGAK.F	[63-89]
	FALSE	High	[R].VIPGFMCQGGDFTAGNGTGGESIYGAK.[F]	1xCarbamidomethyl [C7]; 1xDeamidated [N16]; 1xOxidation [M6]; 1xTMT6plex [K27]; 1xTMT6plex [N-Term]	FALSE	0.00122139	0.000276322	1	1	1	P21568	P21568 [63-89]		0	3166.52	1.59	0.0715823	0.590441	5.74	77.2	122.8	1.25	6.72		High	Not Found	Not Found	High	High	Not Found	Not Found	Not Found	Not Found	High	High	Not Found	Not Found	Not Found	Not Found	High	High	High	6.86	0.00724	9.787e-05	0.0003125	30	R.VIPGFMCQGGDFTAGNGTGGESIYGAK.F	[63-89]
	FALSE	High	[K].FNDENFVK.[K]	1xTMT6plex [K8]; 1xTMT6plex [N-Term]	FALSE	0.00226555	0.000345632	1	1	9	P21568	P21568 [90-97]		0	1470.8	1.061	0.69243	0.850455	16.64	97	103	8.46	7.36		High	High	High	High	High	High	High	High	High	High	High	High	High	High	High	High	High	High	1.04	0.00076	0.000131	0.0006395	34	K.FNDENFVK.K	[90-97]
	FALSE	High	[R].ALCTGEK.[G]	1xCarbamidomethyl [C3]; 1xTMT6plex [K7]; 1xTMT6plex [N-Term]	FALSE	0.00837353	0.00128197	7	9	10	A0A3Q7H1T0; A0A3Q7IQ99; A0A3Q7ESJ1; A0A3Q7EA02; A0A3Q7HNV6; A0A3Q7JCM7; P21568	A0A3Q7H1T0 [116-122]; A0A3Q7IQ99 [39-45]; A0A3Q7ESJ1 [38-44]; A0A3Q7EA02 [118-124]; A0A3Q7HNV6 [40-46]; A0A3Q7JCM7 [38-44]; P21568 [38-44]		0	1236.7	1.512	0.00885225	0.575275	2.14	79.6	120.4	8	5.96	Shared	High	High	High	High	High	High	High	High	High	High	High	High	High	High	High	High	High	High	2.05	0.00127	0.0004781	0.004041	37	R.ALCTGEK.G	[38-44]
	FALSE	High	[K].TEWLNGK.[H]	1xTMT6plex [K7]; 1xTMT6plex [N-Term]	FALSE	0.0117903	0.00197441	1	1	6	P21568	P21568 [126-132]		0	1305.76	0.775	0.356967	0.688531	23.58	112.6	87.4	11.91	10.44		High	High	High	High	High	High	High	High	High	High	High	High	High	High	High	High	High	High	2.47	0.00161	0.000829	0.006299	39	K.TEWLNGK.H	[126-132]
	FALSE	High	[K].FNDENFVK.[K]	1xDeamidated [N2]; 1xTMT6plex [K8]; 1xTMT6plex [N-Term]	FALSE	0.0320101	0.00443577	1	1	1	P21568	P21568 [90-97]		0	1471.78	1.011	0.862872	0.937324	9.84	99.4	100.6	2.71	12.05		High	Not Found	Not Found	High	High	Not Found	Not Found	Not Found	Not Found	High	High	Not Found	Not Found	Not Found	Not Found	High	High	High	2.28	0.00168	0.002415	0.01506	30	K.FNDENFVK.K	[90-97]
FALSE	High	Master Protein	Q9XEX8	Remorin 1 OS=Solanum lycopersicum OX=4081 GN=rem-1 PE=2 SV=1	0	FALSE	201.07	74	25	238	24	197	21.8	5.68	4562	25	1	0.876	-0.19	0.288545	0.591443	9.17	106.6	93.4	8.26	0.48	High	High	High	High	High	High	High	High	High	High	High	High	High	High	High	High	High	1
	Checked	Confidence	Annotated Sequence	Modifications	Contaminant	Qvality PEP	Qvality q-value	# Protein Groups	# Proteins	# PSMs	Master Protein Accessions	Positions in Master Proteins	Modifications in Master Proteins	# Missed Cleavages	Theo. MH+ [Da]	Abundance Ratio: (Sample) / (Control)	Abundance Ratio P-Value: (Sample) / (Control)	Abundance Ratio Adj. P-Value: (Sample) / (Control)	Abundance Ratio Variability [%]: (Sample) / (Control)	Abundances (Grouped): Control	Abundances (Grouped): Sample	Abundances (Grouped) CV [%]: Control	Abundances (Grouped) CV [%]: Sample	Quan Info	Found in File: [F1]	Found in File: [F2]	Found in File: [F3]	Found in Sample: [S1] F1: 126, Control, Controllo, 1	Found in Sample: [S4] F1: 127, Control, Controllo, 2	Found in Sample: [S2] F2: 126, Control, Controllo, 1	Found in Sample: [S7] F2: 127, Control, Controllo, 2	Found in Sample: [S3] F3: 126, Control, Controllo, 1	Found in Sample: [S10] F3: 127, Control, Controllo, 2	Found in Sample: [S5] F1: 128, Sample, Triacontanolo Spray, 1	Found in Sample: [S6] F1: 129, Sample, Triacontanolo Spray, 2	Found in Sample: [S8] F2: 128, Sample, Triacontanolo Spray, 1	Found in Sample: [S9] F2: 129, Sample, Triacontanolo Spray, 2	Found in Sample: [S11] F3: 128, Sample, Triacontanolo Spray, 1	Found in Sample: [S12] F3: 129, Sample, Triacontanolo Spray, 2	Found in Sample Group: Control	Found in Sample Group: Sample	Confidence (by Search Engine): Mascot	DeltaM [ppm] (by Search Engine): Mascot	Deltam/z [Da] (by Search Engine): Mascot	Percolator q-Value (by Search Engine): Mascot	Percolator PEP (by Search Engine): Mascot	Ions Score (by Search Engine): Mascot	Sequence in Protein	Positions in Proteins
	FALSE	High	[K].KVSAIGAWENSK.[K]	2xTMT6plex [K1; K12]; 1xTMT6plex [N-Term]	FALSE	6.45047e-08	2.85761e-05	1	1	8	Q9XEX8	Q9XEX8 [110-121]		1	1977.17	0.903	0.279366	0.661595	6.91	105.1	94.9	5.55	1.04		High	High	High	High	High	High	High	High	High	High	High	High	High	High	High	High	High	High	1.26	0.00083	2.22e-05	9.344e-09	69	K.KVSAIGAWENSK.K	[110-121]
	FALSE	High	[K].KVSAIGAWENSK.[K]	1xDeamidated [N10]; 2xTMT6plex [K1; K12]; 1xTMT6plex [N-Term]	FALSE	6.88423e-07	2.85761e-05	1	1	2	Q9XEX8	Q9XEX8 [110-121]		1	1978.16	1.003	0.947155	0.977025	3.86	99.8	100.2	7.22	3.55		Not Found	High	High	Not Found	Not Found	High	High	High	High	Not Found	Not Found	High	High	High	High	High	High	High	-0.68	-0.00045	2.22e-05	1.182e-07	33	K.KVSAIGAWENSK.K	[110-121]
	FALSE	High	[K].KANLESELK.[K]	2xTMT6plex [K1; K9]; 1xTMT6plex [N-Term]	FALSE	2.03391e-05	2.85761e-05	1	1	8	Q9XEX8	Q9XEX8 [122-130]		1	1719.06	0.839	0.341442	0.681388	15.38	108.7	91.3	7.67	6.97		High	High	High	High	High	High	High	High	High	High	High	High	High	High	High	High	High	High	0.48	0.00028	2.22e-05	4.443e-06	38	K.KANLESELK.K	[122-130]
	FALSE	High	[K].KVEIVDPAPAQEPVEAPK.[E]	2xTMT6plex [K1; K18]; 1xTMT6plex [N-Term]	FALSE	8.13288e-09	2.85761e-05	1	1	30	Q9XEX8	Q9XEX8 [8-25]		1	2604.52	0.905	0.434585	0.720454	11.7	105	95	13.9	2.79		High	High	High	High	High	High	High	High	High	High	High	High	High	High	High	High	High	High	3.19	0.00277	2.22e-05	1.016e-09	51	K.KVEIVDPAPAQEPVEAPK.E	[8-25]
	FALSE	High	[K].KVEIVDPAPAQEPVEAPKEVVADEK.[A]	3xTMT6plex [K1; K18; K25]; 1xTMT6plex [N-Term]	FALSE	2.32593e-09	2.85761e-05	1	1	19	Q9XEX8	Q9XEX8 [8-32]		2	3604.07	0.582	0.229879	0.640317	28.35	126.4	73.6	16.46	10.33		High	High	High	High	High	High	High	High	High	High	High	High	High	High	High	High	High	High	1.98	0.00178	2.22e-05	2.657e-10	50	K.KVEIVDPAPAQEPVEAPKEVVADEK.A	[8-32]
	FALSE	High	[K].KVEIVDPAPAQEPVEAPKEVVADEK.[A]	1xDeamidated [Q11]; 3xTMT6plex [K1; K18; K25]; 1xTMT6plex [N-Term]	FALSE	6.93214e-05	2.85761e-05	1	1	1	Q9XEX8	Q9XEX8 [8-32]		2	3605.05	0.796	0.404101	0.707183	24.83	111.4	88.6	13.31	10.21		High	Not Found	Not Found	High	High	Not Found	Not Found	Not Found	Not Found	High	High	Not Found	Not Found	Not Found	Not Found	High	High	High	9.19	0.00828	2.22e-05	1.648e-05	23	K.KVEIVDPAPAQEPVEAPKEVVADEK.A	[8-32]
	FALSE	High	[K].KVEIVDPAPAQEPVEAPK.[E]	1xDeamidated [Q11]; 2xTMT6plex [K1; K18]; 1xTMT6plex [N-Term]	FALSE	1.90046e-05	2.85761e-05	1	1	1	Q9XEX8	Q9XEX8 [8-25]		1	2605.51	0.78	0.190665	0.623221	11.9	112.4	87.6	3.26	8.07		Not Found	High	Not Found	Not Found	Not Found	High	High	Not Found	Not Found	Not Found	Not Found	High	High	Not Found	Not Found	High	High	High	9.23	0.00802	2.22e-05	4.128e-06	27	K.KVEIVDPAPAQEPVEAPK.E	[8-25]
	FALSE	High	[K].KMEEQLEK.[K]	2xTMT6plex [K1; K8]; 1xTMT6plex [N-Term]	FALSE	0.00017676	2.85761e-05	1	1	3	Q9XEX8	Q9XEX8 [131-138]		1	1722.01	0.813	0.280677	0.661644	14.14	110.3	89.7	8.64	4.82		High	High	Not Found	High	High	High	High	Not Found	Not Found	High	High	High	High	Not Found	Not Found	High	High	High	3.35	0.00288	4.024e-05	9.205e-05	46	K.KMEEQLEK.K	[131-138]
	FALSE	High	[K].VEIVDPAPAQEPVEAPK.[E]	1xTMT6plex [K17]; 1xTMT6plex [N-Term]	FALSE	8.04704e-05	2.85761e-05	1	1	3	Q9XEX8	Q9XEX8 [9-25]		0	2247.26	1.082	0.08363	0.590985	1.99	96.1	103.9	6.66	4.76		Not Found	High	High	Not Found	Not Found	High	High	High	High	Not Found	Not Found	High	High	High	High	High	High	High	2.43	0.00182	2.22e-05	1.926e-05	39	K.VEIVDPAPAQEPVEAPK.E	[9-25]
	FALSE	High	[K].VSAIGAWENSK.[K]	1xTMT6plex [K11]; 1xTMT6plex [N-Term]	FALSE	2.04921e-06	2.85761e-05	1	1	18	Q9XEX8	Q9XEX8 [111-121]		0	1619.92	0.827	0.195523	0.625682	8.91	109.4	90.6	4.14	4.35		High	High	High	High	High	High	High	High	High	High	High	High	High	High	High	High	High	High	1.94	0.00157	2.22e-05	3.797e-07	70	K.VSAIGAWENSK.K	[111-121]
	FALSE	High	[K].VSAIGAWENSK.[K]	1xDeamidated [N9]; 1xTMT6plex [K11]; 1xTMT6plex [N-Term]	FALSE	3.95689e-06	2.85761e-05	1	1	10	Q9XEX8	Q9XEX8 [111-121]		0	1620.9	0.887	0.125509	0.602093	3.86	106	94	0.78	4.46		High	High	High	High	High	High	High	High	High	High	High	High	High	High	High	High	High	High	1.78	0.00145	2.22e-05	7.687e-07	68	K.VSAIGAWENSK.K	[111-121]
	FALSE	High	[K].VSAIGAWENSKK.[A]	2xTMT6plex [K11; K12]; 1xTMT6plex [N-Term]	FALSE	1.24668e-05	2.85761e-05	1	1	2	Q9XEX8	Q9XEX8 [111-122]		1	1977.17	0.673	0.165821	0.616942	13.79	119.5	80.5	10.93	2.18		Not Found	High	High	Not Found	Not Found	High	High	High	High	Not Found	Not Found	High	High	High	High	High	High	High	0.52	0.00034	2.22e-05	2.629e-06	41	K.VSAIGAWENSKK.A	[111-122]
	FALSE	High	[K].RGEDLLKAEELAAK.[Y]	2xTMT6plex [K7; K14]; 1xTMT6plex [N-Term]	FALSE	1.40767e-06	2.85761e-05	1	1	10	Q9XEX8	Q9XEX8 [169-182]		2	2230.34	0.837	0.67186	0.839273	42.87	108.9	91.1	6.9	32.82		High	High	High	High	High	High	High	High	High	High	High	High	High	High	High	High	High	High	1.93	0.00108	2.22e-05	2.545e-07	27	K.RGEDLLKAEELAAK.Y	[169-182]
	FALSE	High	[K].EGSIDRDAVLAR.[V]	1xTMT6plex [N-Term]	FALSE	2.47528e-05	2.85761e-05	1	1	10	Q9XEX8	Q9XEX8 [71-82]		1	1530.84	1.038	0.882409	0.94579	27.04	98.2	101.8	15.3	10.27		High	High	High	High	High	High	High	High	High	High	High	High	High	High	High	High	High	High	1.67	0.00085	2.22e-05	5.487e-06	47	K.EGSIDRDAVLAR.V	[71-82]
	FALSE	High	[K].ALVVVENKAEEAADEKK.[E]	3xTMT6plex [K8; K16; K17]; 1xTMT6plex [N-Term]	FALSE	1.62888e-07	2.85761e-05	1	1	13	Q9XEX8	Q9XEX8 [54-70]		2	2759.63	0.918	0.449415	0.72548	10.66	104.3	95.7	12.77	2.65		High	High	High	High	High	High	High	High	High	High	High	High	High	High	High	High	High	High	0.36	0.00025	2.22e-05	2.521e-08	31	K.ALVVVENKAEEAADEKK.E	[54-70]
	FALSE	High	[K].ALVVVENKAEEAADEK.[K]	2xTMT6plex [K8; K16]; 1xTMT6plex [N-Term]	FALSE	3.17005e-06	2.85761e-05	1	1	5	Q9XEX8	Q9XEX8 [54-69]		1	2402.37	0.927	0.58291	0.791623	14.97	103.8	96.2	13.41	0.8		High	High	Not Found	High	High	High	High	Not Found	Not Found	High	High	High	High	Not Found	Not Found	High	High	High	0.04	3e-05	2.22e-05	6.069e-07	53	K.ALVVVENKAEEAADEK.K	[54-69]
	FALSE	High	[R].GEDLLKAEELAAK.[Y]	2xTMT6plex [K6; K13]; 1xTMT6plex [N-Term]	FALSE	0.000168889	2.85761e-05	1	1	2	Q9XEX8	Q9XEX8 [170-182]		1	2074.24	0.944	0.182907	0.620574	2.16	102.9	97.1	7.77	5.72		Not Found	High	High	Not Found	Not Found	High	High	High	High	Not Found	Not Found	High	High	High	High	High	High	High	-1.67	-0.00115	4.024e-05	6.794e-05	20	R.GEDLLKAEELAAK.Y	[170-182]
	FALSE	High	[K].AIVEPAPPPPAEEKEKPDDSK.[A]	3xTMT6plex [K14; K16; K21]; 1xTMT6plex [N-Term]	FALSE	4.28075e-06	2.85761e-05	1	1	7	Q9XEX8	Q9XEX8 [33-53]		1	3160.79	0.683	0.15204	0.610517	12.54	118.8	81.2	8.82	3.12		High	High	High	High	High	High	High	High	High	High	High	High	High	High	High	High	High	High	-0.46	-0.00036	2.22e-05	8.356e-07	27	K.AIVEPAPPPPAEEKEKPDDSK.A	[33-53]
	FALSE	High	[K].AIVEPAPPPPAEEK.[E]	1xTMT6plex [K14]; 1xTMT6plex [N-Term]	FALSE	9.81194e-06	2.85761e-05	1	1	27	Q9XEX8	Q9XEX8 [33-46]		0	1903.09	0.998	0.946468	0.976756	13.16	100.1	99.9	15.01	2.54		High	High	High	High	High	High	High	High	High	High	High	High	High	High	High	High	High	High	0.74	0.00047	2.22e-05	2.033e-06	64	K.AIVEPAPPPPAEEK.E	[33-46]
	FALSE	High	[K].ANLESELK.[K]	1xTMT6plex [K8]; 1xTMT6plex [N-Term]	FALSE	0.000497434	0.000153656	1	1	5	Q9XEX8	Q9XEX8 [123-130]		0	1361.8	0.945	0.710451	0.859611	17.36	102.8	97.2	8.74	7.76		High	High	High	High	High	High	High	High	High	High	High	High	High	High	High	High	High	High	0.59	0.0004	5.28e-05	0.0001263	41	K.ANLESELK.K	[123-130]
	FALSE	High	[K].AEEAADEK.[K]	1xTMT6plex [K8]; 1xTMT6plex [N-Term]	FALSE	0.0015906	0.000276322	1	1	1	Q9XEX8	Q9XEX8 [62-69]		0	1320.7	1.123	0.768385	0.891553	36.77	94.2	105.8	32.88	1.23		Not Found	Not Found	High	Not Found	Not Found	Not Found	Not Found	High	High	Not Found	Not Found	Not Found	Not Found	High	High	High	High	High	1.04	0.00069	0.0001065	0.0004186	30	K.AEEAADEK.K	[62-69]
	FALSE	High	[K].KAIYTEK.[M]	2xTMT6plex [K1; K7]; 1xTMT6plex [N-Term]	FALSE	0.00186355	0.00032241	1	1	4	Q9XEX8	Q9XEX8 [140-146]		1	1539.97	0.794	0.35916	0.689023	21.13	111.5	88.5	13.58	6.47		High	High	High	High	High	High	High	High	High	High	High	High	High	High	High	High	High	High	1.55	0.0008	0.0001173	0.0005029	27	K.KAIYTEK.M	[140-146]
	FALSE	High	[K].AEEAADEKK.[E]	2xTMT6plex [K8; K9]; 1xTMT6plex [N-Term]	FALSE	0.00261415	0.000345632	1	1	2	Q9XEX8	Q9XEX8 [62-70]		1	1677.96	1.364	0.5484	0.775578	52.69	84.6	115.4	43.62	4.16		Not Found	High	High	Not Found	Not Found	High	High	High	High	Not Found	Not Found	High	High	High	High	High	High	High	1.16	0.00065	0.000486	0.004105	22	K.AEEAADEKK.E	[62-70]
	FALSE	High	[K].ALVVVENK.[A]	1xTMT6plex [K8]; 1xTMT6plex [N-Term]	FALSE	0.00239025	0.000345632	1	1	9	Q9XEX8	Q9XEX8 [54-61]		0	1329.85	1.041	0.837216	0.92446	18.72	98	102	17.5	0.22		High	High	High	High	High	High	High	High	High	High	High	High	High	High	High	High	High	High	-0.44	-0.00029	0.000131	0.0006841	46	K.ALVVVENK.A	[54-61]
	FALSE	High	[K].AWEESEK.[SA]	1xTMT6plex [K7]; 1xTMT6plex [N-Term]	FALSE	0.00660146	0.0010616	3	4	10	Q9XEX8; A0A3Q7GU06; Q9XEX9	Q9XEX8 [94-100]; A0A3Q7GU06 [81-87]; Q9XEX9 [70-76]		0	1336.71	0.876	0.473526	0.738089	17.99	106.6	93.4	13.8	3.27	Shared	High	High	High	High	High	High	High	High	High	High	High	High	High	High	High	High	High	High	0.91	0.0006	0.0003517	0.00286	33	K.AWEESEK.S	[94-100]
	FALSE	High	[K].RAMIEAK.[R]	1xTMT6plex [K7]; 1xTMT6plex [N-Term]	FALSE	0.00826206	0.00125473	1	1	1	Q9XEX8	Q9XEX8 [162-168]		1	1276.78	0.81	0.0319723	0.581045	1.74	110.5	89.5	0.05	1.61		Not Found	Not Found	High	Not Found	Not Found	Not Found	Not Found	High	High	Not Found	Not Found	Not Found	Not Found	High	High	High	High	High	3.14	0.00134	0.0004696	0.003951	20	K.RAMIEAK.R	[162-168]
	FALSE	High	[K].MEEQLEK.[K]	1xTMT6plex [K7]; 1xTMT6plex [N-Term]	FALSE	0.00981455	0.00151602	1	1	6	Q9XEX8	Q9XEX8 [132-138]		0	1364.75	0.89	0.356753	0.688531	10.56	105.8	94.2	8.74	1.31		High	High	High	High	High	High	High	High	High	High	High	High	High	High	High	High	High	High	1.6	0.00109	0.0006024	0.004999	31	K.MEEQLEK.K	[132-138]
	FALSE	High	[K].EVVADEK.[A]	1xTMT6plex [K7]; 1xTMT6plex [N-Term]	FALSE	0.011494	0.00197441	1	1	14	Q9XEX8	Q9XEX8 [26-32]		0	1247.72	0.944	0.556363	0.779531	10.54	102.9	97.1	17.43	7.47		High	High	High	High	High	High	High	High	High	High	High	High	High	High	High	High	High	High	0.13	8e-05	0.0008059	0.006119	36	K.EVVADEK.A	[26-32]
	FALSE	High	[R].ATGTAPK.[K]	1xTMT6plex [K7]; 1xTMT6plex [N-Term]	FALSE	0.0384192	0.0050646	1	1	7	Q9XEX8	Q9XEX8 [185-191]		0	1103.68	0.865	0.156952	0.61253	4.74	107.2	92.8	6.9	2.39		High	High	High	High	High	High	High	High	High	High	High	High	High	High	High	High	High	High	0.94	0.00052	0.002731	0.01716	27	R.ATGTAPK.K	[185-191]
FALSE	High	Master Protein	A0A3Q7J0T5	ATP synthase subunit d, mitochondrial OS=Solanum lycopersicum OX=4081 GN=101248453 PE=3 SV=1	0	FALSE	121.586	74	19	97	19	168	19.8	5.4	1809	19	0	1.025	0.04	0.397635	0.650811	2.61	98.8	101.2	2.61	0.12	High	High	High	High	High	High	High	High	High	High	High	High	High	High	High	High	High	1
	Checked	Confidence	Annotated Sequence	Modifications	Contaminant	Qvality PEP	Qvality q-value	# Protein Groups	# Proteins	# PSMs	Master Protein Accessions	Positions in Master Proteins	Modifications in Master Proteins	# Missed Cleavages	Theo. MH+ [Da]	Abundance Ratio: (Sample) / (Control)	Abundance Ratio P-Value: (Sample) / (Control)	Abundance Ratio Adj. P-Value: (Sample) / (Control)	Abundance Ratio Variability [%]: (Sample) / (Control)	Abundances (Grouped): Control	Abundances (Grouped): Sample	Abundances (Grouped) CV [%]: Control	Abundances (Grouped) CV [%]: Sample	Quan Info	Found in File: [F1]	Found in File: [F2]	Found in File: [F3]	Found in Sample: [S1] F1: 126, Control, Controllo, 1	Found in Sample: [S4] F1: 127, Control, Controllo, 2	Found in Sample: [S2] F2: 126, Control, Controllo, 1	Found in Sample: [S7] F2: 127, Control, Controllo, 2	Found in Sample: [S3] F3: 126, Control, Controllo, 1	Found in Sample: [S10] F3: 127, Control, Controllo, 2	Found in Sample: [S5] F1: 128, Sample, Triacontanolo Spray, 1	Found in Sample: [S6] F1: 129, Sample, Triacontanolo Spray, 2	Found in Sample: [S8] F2: 128, Sample, Triacontanolo Spray, 1	Found in Sample: [S9] F2: 129, Sample, Triacontanolo Spray, 2	Found in Sample: [S11] F3: 128, Sample, Triacontanolo Spray, 1	Found in Sample: [S12] F3: 129, Sample, Triacontanolo Spray, 2	Found in Sample Group: Control	Found in Sample Group: Sample	Confidence (by Search Engine): Mascot	DeltaM [ppm] (by Search Engine): Mascot	Deltam/z [Da] (by Search Engine): Mascot	Percolator q-Value (by Search Engine): Mascot	Percolator PEP (by Search Engine): Mascot	Ions Score (by Search Engine): Mascot	Sequence in Protein	Positions in Proteins
	FALSE	High	[K].LSTMTAEEYFAK.[H]	1xTMT6plex [K12]; 1xTMT6plex [N-Term]	FALSE	3.3427e-07	2.85761e-05	1	1	5	A0A3Q7J0T5	A0A3Q7J0T5 [138-149]		0	1848.98	1.356	0.0130564	0.575403	1.13	84.9	115.1	7.02	5.94		High	High	High	High	High	High	High	High	High	High	High	High	High	High	High	High	High	High	0.85	0.00078	2.22e-05	5.457e-08	53	K.LSTMTAEEYFAK.H	[138-149]
	FALSE	High	[K].LSTMTAEEYFAKHPELK.[K]	2xTMT6plex [K12; K17]; 1xTMT6plex [N-Term]	FALSE	2.33912e-06	2.85761e-05	1	1	2	A0A3Q7J0T5	A0A3Q7J0T5 [138-154]		1	2682.48	0.821	0.377838	0.696961	18.57	109.8	90.2	18.33	0.76		High	High	Not Found	High	High	High	High	Not Found	Not Found	High	High	High	High	Not Found	Not Found	High	High	High	0.61	0.00041	2.22e-05	4.381e-07	44	K.LSTMTAEEYFAKHPELK.K	[138-154]
	FALSE	High	[R].LEKEVAEVQELK.[K]	2xTMT6plex [K3; K12]; 1xTMT6plex [N-Term]	FALSE	8.23537e-06	2.85761e-05	1	1	6	A0A3Q7J0T5	A0A3Q7J0T5 [124-135]		1	2102.27	0.964	0.561588	0.782555	6.7	101.9	98.1	4.52	1.87		High	High	High	High	High	High	High	High	High	High	High	High	High	High	High	High	High	High	0.77	0.00054	2.22e-05	1.686e-06	36	R.LEKEVAEVQELK.K	[124-135]
	FALSE	High	[R].RAFDDVNSQLQTK.[F]	1xTMT6plex [K13]; 1xTMT6plex [N-Term]	FALSE	1.00247e-05	2.85761e-05	1	2	3	A0A3Q7J0T5	A0A3Q7J0T5 [42-54]		1	1980.09	0.938	0.296348	0.667006	4.94	103.2	96.8	1.86	6.57		High	High	High	High	High	High	High	High	High	High	High	High	High	High	High	High	High	High	2.53	0.00167	2.22e-05	2.084e-06	28	R.RAFDDVNSQLQTK.F	[42-54]
	FALSE	High	[K].EAYESIEIPKFEDTVTPQYKPK.[F]	3xTMT6plex [K10; K20; K22]; 1xTMT6plex [N-Term]	FALSE	1.76973e-06	2.85761e-05	1	1	6	A0A3Q7J0T5	A0A3Q7J0T5 [81-102]		1	3528.96	1.206	0.430323	0.718411	22.11	90.6	109.4	6.8	14.16		High	High	High	High	High	High	High	High	High	High	High	High	High	High	High	High	High	High	3.53	0.00311	2.22e-05	3.253e-07	39	K.EAYESIEIPKFEDTVTPQYKPK.F	[81-102]
	FALSE	High	[K].EVAEVQELK.[K]	1xTMT6plex [K9]; 1xTMT6plex [N-Term]	FALSE	5.54076e-05	2.85761e-05	1	1	13	A0A3Q7J0T5	A0A3Q7J0T5 [127-135]		0	1502.88	1.073	0.379834	0.697281	7.03	96.5	103.5	2.72	3.98		High	High	High	High	High	High	High	High	High	High	High	High	High	High	High	High	High	High	2.08	0.00156	2.22e-05	1.295e-05	59	K.EVAEVQELK.K	[127-135]
	FALSE	High	[K].EVAEVQELKK.[K]	2xTMT6plex [K9; K10]; 1xTMT6plex [N-Term]	FALSE	7.65696e-05	2.85761e-05	1	1	4	A0A3Q7J0T5	A0A3Q7J0T5 [127-136]		1	1860.14	1.157	0.143429	0.60822	4.33	92.7	107.3	2.12	6.25		High	High	High	High	High	High	High	High	High	High	High	High	High	High	High	High	High	High	0.71	0.00044	2.22e-05	1.827e-05	29	K.EVAEVQELKK.K	[127-136]
	FALSE	High	[K].FEDTVTPQYKPK.[F]	2xTMT6plex [K10; K12]; 1xTMT6plex [N-Term]	FALSE	2.37147e-05	2.85761e-05	1	1	1	A0A3Q7J0T5	A0A3Q7J0T5 [91-102]		0	2140.23	1.43	0.232689	0.640833	22.85	82.3	117.7	19.22	2.37		Not Found	High	Not Found	Not Found	Not Found	High	High	Not Found	Not Found	Not Found	Not Found	High	High	Not Found	Not Found	High	High	High	1.35	0.00096	2.22e-05	5.233e-06	34	K.FEDTVTPQYKPK.F	[91-102]
	FALSE	High	[R].AFDDVNSQLQTK.[F]	1xTMT6plex [K12]; 1xTMT6plex [N-Term]	FALSE	7.99013e-05	2.85761e-05	1	2	12	A0A3Q7J0T5	A0A3Q7J0T5 [43-54]		0	1823.99	0.954	0.671347	0.839192	11.85	102.3	97.7	2.32	8.96		High	High	High	High	High	High	High	High	High	High	High	High	High	High	High	High	High	High	3.31	0.00302	2.22e-05	1.916e-05	59	R.AFDDVNSQLQTK.F	[43-54]
	FALSE	High	[K].FSQEPEPINWEYYR.[K]	1xTMT6plex [N-Term]	FALSE	3.52411e-05	2.85761e-05	1	1	10	A0A3Q7J0T5	A0A3Q7J0T5 [55-68]		0	2087.01	0.976	0.867394	0.939034	17.28	101.2	98.8	8.43	8		High	High	High	High	High	High	High	High	High	High	High	High	High	High	High	High	High	High	1.38	0.00144	2.22e-05	7.986e-06	39	K.FSQEPEPINWEYYR.K	[55-68]
	FALSE	High	[K].FSQEPEPINWEYYRK.[G]	1xTMT6plex [K15]; 1xTMT6plex [N-Term]	FALSE	0.000364083	9.97831e-05	1	1	1	A0A3Q7J0T5	A0A3Q7J0T5 [55-69]		1	2444.27	0.512	0.298474	0.667215	39.01	132.2	67.8	36.35	0.39		High	Not Found	Not Found	High	High	Not Found	Not Found	Not Found	Not Found	High	High	Not Found	Not Found	Not Found	Not Found	High	High	High	1.92	0.00156	4.024e-05	9.295e-05	20	K.FSQEPEPINWEYYRK.G	[55-69]
	FALSE	High	[K].EAYESIEIPK.[F]	1xTMT6plex [K10]; 1xTMT6plex [N-Term]	FALSE	0.000342389	9.97831e-05	1	1	3	A0A3Q7J0T5	A0A3Q7J0T5 [81-90]		0	1636.92	1.016	0.243069	0.644826	0.99	99.2	100.8	4.89	3.95		High	Not Found	High	High	High	Not Found	Not Found	High	High	High	High	Not Found	Not Found	High	High	High	High	High	3.75	0.00307	4.024e-05	8.718e-05	46	K.EAYESIEIPK.F	[81-90]
	FALSE	High	[R].TIDWDGMAK.[L]	1xTMT6plex [K9]; 1xTMT6plex [N-Term]	FALSE	0.000537612	0.000153656	1	1	8	A0A3Q7J0T5	A0A3Q7J0T5 [18-26]		0	1494.8	0.954	0.441723	0.722833	5.83	102.4	97.6	4.51	1.04		High	High	High	High	High	High	High	High	High	High	High	High	High	High	High	High	High	High	2.69	0.00201	5.28e-05	0.0001364	43	R.TIDWDGMAK.L	[18-26]
	FALSE	High	[R].AFDDVNSQLQTK.[F]	1xDeamidated [N6]; 1xTMT6plex [K12]; 1xTMT6plex [N-Term]	FALSE	0.00143738	0.000276322	1	2	1	A0A3Q7J0T5	A0A3Q7J0T5 [43-54]		0	1824.97	0.911	0.161978	0.614465	3.94	104.6	95.4	2.08	5.83		Not Found	High	Not Found	Not Found	Not Found	High	High	Not Found	Not Found	Not Found	Not Found	High	High	Not Found	Not Found	High	High	High	1.56	0.00143	0.0001065	0.0003733	35	R.AFDDVNSQLQTK.F	[43-54]
	FALSE	High	[K].LLVTDEAR.[K]	1xTMT6plex [N-Term]	FALSE	0.00235632	0.000345632	1	1	4	A0A3Q7J0T5	A0A3Q7J0T5 [27-34]		0	1145.67	1.028	0.588716	0.795013	5.33	98.6	101.4	2.91	2.17		High	High	High	High	High	High	High	High	High	High	High	High	High	High	High	High	High	High	0.66	0.00038	0.000131	0.0006716	42	K.LLVTDEAR.K	[27-34]
	FALSE	High	[K].KIADVTFK.[A]	2xTMT6plex [K1; K8]; 1xTMT6plex [N-Term]	FALSE	0.00228177	0.000345632	1	2	5	A0A3Q7J0T5	A0A3Q7J0T5 [7-14]		1	1609.03	0.952	0.33669	0.679387	4.31	102.5	97.5	1.1	3.01		High	High	High	High	High	High	High	High	High	High	High	High	High	High	High	High	High	High	2.4	0.00129	0.000131	0.0006454	25	K.KIADVTFK.A	[7-14]
	FALSE	High	[K].LSTMTAEEYFAK.[H]	1xOxidation [M4]; 1xTMT6plex [K12]; 1xTMT6plex [N-Term]	FALSE	0.00290093	0.00039087	1	1	1	A0A3Q7J0T5	A0A3Q7J0T5 [138-149]		0	1864.98	0.945	0.671889	0.839273	15.04	102.8	97.2	8.29	6.02		High	Not Found	Not Found	High	High	Not Found	Not Found	Not Found	Not Found	High	High	Not Found	Not Found	Not Found	Not Found	High	High	High	2.71	0.00168	0.0001421	0.0008771	23	K.LSTMTAEEYFAK.H	[138-149]
	FALSE	High	[K].EFSNLRR.[A]	1xTMT6plex [N-Term]	FALSE	0.00458538	0.00061584	1	2	2	A0A3Q7J0T5	A0A3Q7J0T5 [36-42]		1	1150.65	0.875	0.546474	0.774964	23.11	106.6	93.4	14.31	7.59		High	High	Not Found	High	High	High	High	Not Found	Not Found	High	High	High	High	Not Found	Not Found	High	High	High	2.09	0.0008	0.0001931	0.001671	27	K.EFSNLRR.A	[36-42]
	FALSE	High	[R].TIDWDGMAK.[L]	1xOxidation [M7]; 1xTMT6plex [K9]; 1xTMT6plex [N-Term]	FALSE	0.00403354	0.00061584	1	1	5	A0A3Q7J0T5	A0A3Q7J0T5 [18-26]		0	1510.8	0.984	0.807385	0.911231	7.8	100.8	99.2	4.23	3.21		High	High	High	High	High	High	High	High	High	High	High	High	High	High	High	High	High	High	0.45	0.00034	0.0001931	0.001388	38	R.TIDWDGMAK.L	[18-26]
	FALSE	High	[K].LLVTDEARK.[E]	1xTMT6plex [K9]; 1xTMT6plex [N-Term]	FALSE	0.00576606	0.000878813	1	1	2	A0A3Q7J0T5	A0A3Q7J0T5 [27-35]		1	1502.93	0.842	0.472451	0.737389	23.27	108.6	91.4	16.44	5.6		High	High	Not Found	High	High	High	High	Not Found	Not Found	High	High	High	High	Not Found	Not Found	High	High	High	2.88	0.00144	0.0002766	0.002343	22	K.LLVTDEARK.E	[27-35]
	FALSE	High	[K].FDDEIRNDYWGY.[-]	1xTMT6plex [N-Term]	FALSE	0.0101725	0.00172539	1	1	1	A0A3Q7J0T5	A0A3Q7J0T5 [157-168]		1	1821.83	0.953	0.303532	0.667703	3.85	102.4	97.6	2.53	6.19		Not Found	High	Not Found	Not Found	Not Found	High	High	Not Found	Not Found	Not Found	Not Found	High	High	Not Found	Not Found	High	High	High	1.69	0.00154	0.001383	0.009515	21	K.FDDEIRNDYWGY.-	[157-168]
	FALSE	High	[K].IADVTFK.[A]	1xTMT6plex [K7]; 1xTMT6plex [N-Term]	FALSE	0.0198343	0.00322468	1	2	2	A0A3Q7J0T5	A0A3Q7J0T5 [8-14]		0	1251.77	0.919	0.0384575	0.581045	0.08	104.2	95.8	9.42	9.49		High	Not Found	High	High	High	Not Found	Not Found	High	High	High	High	Not Found	Not Found	High	High	High	High	High	1.46	0.00091	0.001603	0.01047	32	K.IADVTFK.A	[8-14]
FALSE	High	Master Protein	A0A3Q7JQE3	EF1_GNE domain-containing protein OS=Solanum lycopersicum OX=4081 GN=101268350 PE=3 SV=1	0	FALSE	129.227	73	14	125	10	227	24.5	4.77	3138	14	6	0.925	-0.11	0.0891496	0.497167	1.3	103.9	96.1	4.68	3.45	High	High	High	High	High	High	High	High	High	High	High	High	High	High	High	High	High	1
	Checked	Confidence	Annotated Sequence	Modifications	Contaminant	Qvality PEP	Qvality q-value	# Protein Groups	# Proteins	# PSMs	Master Protein Accessions	Positions in Master Proteins	Modifications in Master Proteins	# Missed Cleavages	Theo. MH+ [Da]	Abundance Ratio: (Sample) / (Control)	Abundance Ratio P-Value: (Sample) / (Control)	Abundance Ratio Adj. P-Value: (Sample) / (Control)	Abundance Ratio Variability [%]: (Sample) / (Control)	Abundances (Grouped): Control	Abundances (Grouped): Sample	Abundances (Grouped) CV [%]: Control	Abundances (Grouped) CV [%]: Sample	Quan Info	Found in File: [F1]	Found in File: [F2]	Found in File: [F3]	Found in Sample: [S1] F1: 126, Control, Controllo, 1	Found in Sample: [S4] F1: 127, Control, Controllo, 2	Found in Sample: [S2] F2: 126, Control, Controllo, 1	Found in Sample: [S7] F2: 127, Control, Controllo, 2	Found in Sample: [S3] F3: 126, Control, Controllo, 1	Found in Sample: [S10] F3: 127, Control, Controllo, 2	Found in Sample: [S5] F1: 128, Sample, Triacontanolo Spray, 1	Found in Sample: [S6] F1: 129, Sample, Triacontanolo Spray, 2	Found in Sample: [S8] F2: 128, Sample, Triacontanolo Spray, 1	Found in Sample: [S9] F2: 129, Sample, Triacontanolo Spray, 2	Found in Sample: [S11] F3: 128, Sample, Triacontanolo Spray, 1	Found in Sample: [S12] F3: 129, Sample, Triacontanolo Spray, 2	Found in Sample Group: Control	Found in Sample Group: Sample	Confidence (by Search Engine): Mascot	DeltaM [ppm] (by Search Engine): Mascot	Deltam/z [Da] (by Search Engine): Mascot	Percolator q-Value (by Search Engine): Mascot	Percolator PEP (by Search Engine): Mascot	Ions Score (by Search Engine): Mascot	Sequence in Protein	Positions in Proteins
	FALSE	High	[K].TYISGDQLTK.[D]	1xTMT6plex [K10]; 1xTMT6plex [N-Term]	FALSE	2.00506e-05	2.85761e-05	1	1	15	A0A3Q7JQE3	A0A3Q7JQE3 [25-34]		0	1583.9	1.011	0.918947	0.964127	15.09	99.5	100.5	3.9	10.45		High	High	High	High	High	High	High	High	High	High	High	High	High	High	High	High	High	High	-0.4	-0.00032	2.22e-05	4.369e-06	56	K.TYISGDQLTK.D	[25-34]
	FALSE	High	[K].TYISGDQLTKDDIK.[V]	2xTMT6plex [K10; K14]; 1xTMT6plex [N-Term]	FALSE	1.92145e-06	2.85761e-05	1	1	13	A0A3Q7JQE3	A0A3Q7JQE3 [25-38]		1	2284.3	0.856	0.138644	0.607532	4.33	107.8	92.2	6.99	2.87		High	High	High	High	High	High	High	High	High	High	High	High	High	High	High	High	High	High	0.66	0.0005	2.22e-05	3.546e-07	40	K.TYISGDQLTKDDIK.V	[25-38]
	FALSE	High	[K].VYGAILEQPSSDLYPNASK.[W]	1xTMT6plex [K19]; 1xTMT6plex [N-Term]	FALSE	1.45893e-06	2.85761e-05	1	1	7	A0A3Q7JQE3	A0A3Q7JQE3 [39-57]		0	2510.35	0.967	0.0481698	0.581045	0.22	101.7	98.3	4.47	4.26		High	High	High	High	High	High	High	High	High	High	High	High	High	High	High	High	High	High	4.48	0.00375	2.22e-05	2.639e-07	57	K.VYGAILEQPSSDLYPNASK.W	[39-57]
	FALSE	High	[R].SVQMDGLLWGASK.[L]	1xTMT6plex [K13]; 1xTMT6plex [N-Term]	FALSE	3.15873e-06	2.85761e-05	1	1	5	A0A3Q7JQE3	A0A3Q7JQE3 [163-175]		0	1850.02	0.895	0.367416	0.692369	10.52	105.6	94.4	8.18	1.84		High	High	High	High	High	High	High	High	High	High	High	High	High	High	High	High	High	High	9.94	0.0092	2.22e-05	6.039e-07	60	R.SVQMDGLLWGASK.L	[163-175]
	FALSE	High	[R].SVQMDGLLWGASK.[L]	1xOxidation [M4]; 1xTMT6plex [K13]; 1xTMT6plex [N-Term]	FALSE	0.000149887	2.85761e-05	1	1	5	A0A3Q7JQE3	A0A3Q7JQE3 [163-175]		0	1866.02	0.935	0.43303	0.720073	7.98	103.3	96.7	5.45	2.15		High	High	High	High	High	High	High	High	High	High	High	High	High	High	High	High	High	High	0.99	0.00062	2.22e-05	3.731e-05	37	R.SVQMDGLLWGASK.L	[163-175]
	FALSE	High	[K].SSVLMDVKPWDDETDMK.[K]	2xTMT6plex [K8; K17]; 1xTMT6plex [N-Term]	FALSE	3.01525e-06	2.85761e-05	3	4	10	A0A3Q7EMP9; A0A3Q7JQE3; A0A3Q7I245	A0A3Q7EMP9 [144-160]; A0A3Q7JQE3 [139-155]; A0A3Q7I245 [144-160]		0	2683.39	0.917	0.289147	0.664672	6.13	104.3	95.7	5.01	0.84	Shared	High	High	High	High	High	High	High	High	High	High	High	High	High	High	High	High	High	High	2.35	0.0021	2.22e-05	5.75e-07	36	K.SSVLMDVKPWDDETDMK.K	[139-155]
	FALSE	High	[K].SSVLMDVKPWDDETDMK.[K]	1xOxidation [M]; 2xTMT6plex [K8; K17]; 1xTMT6plex [N-Term]	FALSE	1.90726e-05	2.85761e-05	3	4	17	A0A3Q7EMP9; A0A3Q7JQE3; A0A3Q7I245	A0A3Q7EMP9 [144-160]; A0A3Q7JQE3 [139-155]; A0A3Q7I245 [144-160]		0	2699.39	0.991	0.66676	0.837068	2.32	100.4	99.6	4.42	2.22	Shared	High	High	High	High	High	High	High	High	High	High	High	High	High	High	High	High	High	High	-0.21	-0.00019	2.22e-05	4.146e-06	43	K.SSVLMDVKPWDDETDMK.K	[139-155]
	FALSE	High	[R].FGSQAAPAGAAPAK.[E]	1xTMT6plex [K14]; 1xTMT6plex [N-Term]	FALSE	8.43504e-08	2.85761e-05	1	1	16	A0A3Q7JQE3	A0A3Q7JQE3 [79-92]		0	1701.97	0.979	0.969008	0.988049	25.14	101.1	98.9	0.89	22.77		High	High	High	High	High	High	High	High	High	High	High	High	High	High	High	High	High	High	0.99	0.00084	2.22e-05	1.247e-08	75	R.FGSQAAPAGAAPAK.E	[79-92]
	FALSE	High	[M].AVTFSNLHTEAGLK.[S]	1xTMT6plex [K14]; 1xTMT6plex [N-Term]	FALSE	1.39772e-05	2.85761e-05	1	1	6	A0A3Q7JQE3	A0A3Q7JQE3 [2-15]		0	1946.11	0.84	0.380827	0.697672	16.75	108.7	91.3	16.73	0.87		High	High	High	High	High	High	High	High	High	High	High	High	High	High	High	High	High	High	2.38	0.00154	2.22e-05	2.978e-06	48	M.AVTFSNLHTEAGLK.S	[2-15]
	FALSE	High	[K].LVPVGYGIK.[K]	1xTMT6plex [K9]; 1xTMT6plex [N-Term]	FALSE	0.00149879	0.000276322	3	4	12	A0A3Q7EMP9; A0A3Q7JQE3; A0A3Q7I245	A0A3Q7EMP9 [181-189]; A0A3Q7JQE3 [176-184]; A0A3Q7I245 [181-189]		0	1403.9	1.012	0.680078	0.843957	3.22	99.4	100.6	1.05	4.13	Shared	High	High	High	High	High	High	High	High	High	High	High	High	High	High	High	High	High	High	6.43	0.00451	0.0001065	0.0003915	41	K.LVPVGYGIK.K	[176-184]
	FALSE	High	[K].SSVLMDVKPWDDETDMK.[K]	2xOxidation [M5; M16]; 2xTMT6plex [K8; K17]; 1xTMT6plex [N-Term]	FALSE	0.00171836	0.000276322	3	4	2	A0A3Q7EMP9; A0A3Q7JQE3; A0A3Q7I245	A0A3Q7EMP9 [144-160]; A0A3Q7JQE3 [139-155]; A0A3Q7I245 [144-160]		0	2715.38	1.028	0.15121	0.610517	1.06	98.6	101.4	3.44	2.43	Shared	Not Found	High	High	Not Found	Not Found	High	High	High	High	Not Found	Not Found	High	High	High	High	High	High	High	3.52	0.00319	0.0001065	0.0004567	49	K.SSVLMDVKPWDDETDMK.K	[139-155]
	FALSE	High	[K].LVPVGYGIKK.[LM]	2xTMT6plex [K9; K10]; 1xTMT6plex [N-Term]	FALSE	0.00258618	0.000345632	3	4	1	A0A3Q7EMP9; A0A3Q7JQE3; A0A3Q7I245	A0A3Q7EMP9 [181-190]; A0A3Q7JQE3 [176-185]; A0A3Q7I245 [181-190]		1	1761.16	0.66	0.199243	0.626929	15.89	120.5	79.5	17.22	2.18	Shared	High	Not Found	Not Found	High	High	Not Found	Not Found	Not Found	Not Found	High	High	Not Found	Not Found	Not Found	Not Found	High	High	High	-1.02	-0.0009	0.007605	0.07482	26	K.LVPVGYGIKK.M	[176-185]
	FALSE	High	[K].EAAKPAADDDDNDDIDLFGEETEEEKAAAESR.[E]	1xDeamidated [N12]; 2xTMT6plex [K4; K26]; 1xTMT6plex [N-Term]	FALSE	0.00279861	0.000345632	1	1	1	A0A3Q7JQE3	A0A3Q7JQE3 [93-124]		1	4154.96	0.676	0.0747121	0.590441	3.17	119.3	80.7	10.43	7.42		High	Not Found	Not Found	High	High	Not Found	Not Found	Not Found	Not Found	High	High	Not Found	Not Found	Not Found	Not Found	High	High	High	4.21	0.00438	0.0001931	0.001536	21	K.EAAKPAADDDDNDDIDLFGEETEEEKAAAESR.E	[93-124]
	FALSE	High	[K].SVNDHLSGK.[T]	1xTMT6plex [K9]; 1xTMT6plex [N-Term]	FALSE	0.0046345	0.00061584	1	1	1	A0A3Q7JQE3	A0A3Q7JQE3 [16-24]		0	1414.81	0.923	0.75547	0.885005	29.15	104	96	12.2	15.34		Not Found	High	Not Found	Not Found	Not Found	High	High	Not Found	Not Found	Not Found	Not Found	High	High	Not Found	Not Found	High	High	High	1.45	0.00068	0.0001931	0.001694	26	K.SVNDHLSGK.T	[16-24]
	FALSE	High	[K].WYQAVSAK.[L]	1xTMT6plex [K8]; 1xTMT6plex [N-Term]	FALSE	0.00387813	0.00061584	1	1	6	A0A3Q7JQE3	A0A3Q7JQE3 [58-65]		0	1410.81	0.871	0.258247	0.652076	8.15	106.9	93.1	9.14	1.38		High	High	High	High	High	High	High	High	High	High	High	High	High	High	High	High	High	High	0.48	0.00034	0.0001931	0.00131	42	K.WYQAVSAK.L	[58-65]
	FALSE	High	[R].FGSQAAPAGAAPAK.[E]	1xDeamidated [Q4]; 1xTMT6plex [K14]; 1xTMT6plex [N-Term]	FALSE	0.0121316	0.00218149	1	1	1	A0A3Q7JQE3	A0A3Q7JQE3 [79-92]		0	1702.95	1.035	0.766771	0.890671	15.2	98.3	101.7	0.11	14.53		Not Found	Not Found	High	Not Found	Not Found	Not Found	Not Found	High	High	Not Found	Not Found	Not Found	Not Found	High	High	High	High	High	9.08	0.00773	0.0008962	0.00651	31	R.FGSQAAPAGAAPAK.E	[79-92]
	FALSE	High	[K].KLEEAVR.[S]	1xTMT6plex [K1]; 1xTMT6plex [N-Term]	FALSE	0.0124424	0.00227707	3	4	2	A0A3Q7EMP9; A0A3Q7JQE3; A0A3Q7I245	A0A3Q7EMP9 [161-167]; A0A3Q7JQE3 [156-162]; A0A3Q7I245 [161-167]		1	1302.81	0.933	0.129831	0.602744	1.95	103.5	96.5	3.35	1.49	Shared	High	Not Found	High	High	High	Not Found	Not Found	High	High	High	High	Not Found	Not Found	High	High	High	High	High	3.99	0.0026	0.0009533	0.006699	27	K.KLEEAVR.S	[156-162]
	FALSE	High	[K].LASSFPGK.[A]	1xTMT6plex [K8]; 1xTMT6plex [N-Term]	FALSE	0.0143378	0.0026404	1	1	4	A0A3Q7JQE3	A0A3Q7JQE3 [66-73]		0	1264.77	0.861	0.0715777	0.590441	2.25	107.5	92.5	2.69	0.54		High	High	High	High	High	High	High	High	High	High	High	High	High	High	High	High	High	High	1.04	0.00044	0.001165	0.007793	30	K.LASSFPGK.A	[66-73]
	FALSE	High	[R].SVQMDGLLWGASK.[L]	1xDeamidated [Q3]; 1xOxidation [M4]; 1xTMT6plex [K13]; 1xTMT6plex [N-Term]	FALSE	0.0163351	0.00284271	1	1	1	A0A3Q7JQE3	A0A3Q7JQE3 [163-175]		0	1867	0.893	0.477045	0.739808	15.47	105.7	94.3	18.88	4.27		High	Not Found	Not Found	High	High	Not Found	Not Found	Not Found	Not Found	High	High	Not Found	Not Found	Not Found	Not Found	High	High	High	9.1	0.0085	0.001311	0.008833	29	R.SVQMDGLLWGASK.L	[163-175]
FALSE	High	Master Protein	P32045	Pathogenesis-related protein P2 OS=Solanum lycopersicum OX=4081 PE=2 SV=1	0	FALSE	83.736	72	8	74	8	143	16	8.19	1866	8	0	0.601	-0.73	5.55702e-05	0.346925	2.29	124.9	75.1	3.27	5.45	High	High	High	High	High	High	High	High	High	High	High	High	High	High	High	High	High	1
	Checked	Confidence	Annotated Sequence	Modifications	Contaminant	Qvality PEP	Qvality q-value	# Protein Groups	# Proteins	# PSMs	Master Protein Accessions	Positions in Master Proteins	Modifications in Master Proteins	# Missed Cleavages	Theo. MH+ [Da]	Abundance Ratio: (Sample) / (Control)	Abundance Ratio P-Value: (Sample) / (Control)	Abundance Ratio Adj. P-Value: (Sample) / (Control)	Abundance Ratio Variability [%]: (Sample) / (Control)	Abundances (Grouped): Control	Abundances (Grouped): Sample	Abundances (Grouped) CV [%]: Control	Abundances (Grouped) CV [%]: Sample	Quan Info	Found in File: [F1]	Found in File: [F2]	Found in File: [F3]	Found in Sample: [S1] F1: 126, Control, Controllo, 1	Found in Sample: [S4] F1: 127, Control, Controllo, 2	Found in Sample: [S2] F2: 126, Control, Controllo, 1	Found in Sample: [S7] F2: 127, Control, Controllo, 2	Found in Sample: [S3] F3: 126, Control, Controllo, 1	Found in Sample: [S10] F3: 127, Control, Controllo, 2	Found in Sample: [S5] F1: 128, Sample, Triacontanolo Spray, 1	Found in Sample: [S6] F1: 129, Sample, Triacontanolo Spray, 2	Found in Sample: [S8] F2: 128, Sample, Triacontanolo Spray, 1	Found in Sample: [S9] F2: 129, Sample, Triacontanolo Spray, 2	Found in Sample: [S11] F3: 128, Sample, Triacontanolo Spray, 1	Found in Sample: [S12] F3: 129, Sample, Triacontanolo Spray, 2	Found in Sample Group: Control	Found in Sample Group: Sample	Confidence (by Search Engine): Mascot	DeltaM [ppm] (by Search Engine): Mascot	Deltam/z [Da] (by Search Engine): Mascot	Percolator q-Value (by Search Engine): Mascot	Percolator PEP (by Search Engine): Mascot	Ions Score (by Search Engine): Mascot	Sequence in Protein	Positions in Proteins
	FALSE	High	[R].NGGLDLDVNVFNR.[L]	1xTMT6plex [N-Term]	FALSE	3.42952e-06	2.85761e-05	1	2	4	P32045	P32045 [109-121]		0	1661.88	0.699	0.140062	0.607879	10.56	117.7	82.3	8.36	1.69		High	High	High	High	High	High	High	High	High	High	High	High	High	High	High	High	High	High	4.88	0.00406	2.22e-05	6.602e-07	51	R.NGGLDLDVNVFNR.L	[109-121]
	FALSE	High	[R].NGGLDLDVNVFNR.[L]	1xDeamidated [N1]; 1xTMT6plex [N-Term]	FALSE	5.13712e-06	2.85761e-05	1	2	4	P32045	P32045 [109-121]		0	1662.86	0.606	0.0718945	0.590441	11.59	124.5	75.5	1.06	12.07		High	High	Not Found	High	High	High	High	Not Found	Not Found	High	High	High	High	Not Found	Not Found	High	High	High	3.33	0.00277	2.22e-05	1.017e-06	44	R.NGGLDLDVNVFNR.L	[109-121]
	FALSE	High	[R].GNLNVNYEFVNC.[-]	1xCarbamidomethyl [C12]; 1xTMT6plex [N-Term]	FALSE	0.000246956	2.85761e-05	1	1	1	P32045	P32045 [132-143]		0	1671.8	0.986	0.903928	0.956254	12.73	100.7	99.3	4.91	7.21		High	Not Found	Not Found	High	High	Not Found	Not Found	Not Found	Not Found	High	High	Not Found	Not Found	Not Found	Not Found	High	High	High	-0.71	-0.0006	2.22e-05	6.256e-05	38	R.GNLNVNYEFVNC.-	[132-143]
	FALSE	High	[R].LDTNGLGYQR.[G]	1xDeamidated [N4]; 1xTMT6plex [N-Term]	FALSE	3.4495e-05	2.85761e-05	1	1	17	P32045	P32045 [122-131]		0	1366.72	0.479	0.0527658	0.581045	5.82	135.3	64.7	6.67	1.13		High	High	High	High	High	High	High	High	High	High	High	High	High	High	High	High	High	High	1.12	0.00077	2.22e-05	7.807e-06	52	R.LDTNGLGYQR.G	[122-131]
	FALSE	High	[R].YGWTAFCGPAGPTGQASCGR.[C]	2xCarbamidomethyl [C7; C18]; 1xTMT6plex [N-Term]	FALSE	9.67265e-06	2.85761e-05	1	2	1	P32045	P32045 [67-86]		0	2330.06	0.964	0.587463	0.794127	7.18	101.8	98.2	4.02	2.83		Not Found	Not Found	High	Not Found	Not Found	Not Found	Not Found	High	High	Not Found	Not Found	Not Found	Not Found	High	High	High	High	High	4.13	0.00321	2.22e-05	2.004e-06	41	R.YGWTAFCGPAGPTGQASCGR.C	[67-86]
	FALSE	High	[R].VTNTGTGTQETVR.[I]	1xTMT6plex [N-Term]	FALSE	2.44711e-08	2.85761e-05	1	2	21	P32045	P32045 [90-102]		0	1592.84	0.443	0.0210189	0.581045	0.87	138.6	61.4	4.01	3.17		High	High	High	High	High	High	High	High	High	High	High	High	High	High	High	High	High	High	2.55	0.00203	2.22e-05	3.309e-09	68	R.VTNTGTGTQETVR.I	[90-102]
	FALSE	High	[R].RYGWTAFCGPAGPTGQASCGR.[C]	2xCarbamidomethyl [C8; C19]; 1xTMT6plex [N-Term]	FALSE	1.55033e-05	2.85761e-05	1	2	3	P32045	P32045 [66-86]		1	2486.17	0.751	0.102337	0.599681	6.49	114.2	85.8	4.34	1.84		High	High	High	High	High	High	High	High	High	High	High	High	High	High	High	High	High	High	2.46	0.00204	2.22e-05	3.323e-06	32	R.RYGWTAFCGPAGPTGQASCGR.C	[66-86]
	FALSE	High	[R].TASVYCATWDADKPLEWR.[R]	1xCarbamidomethyl [C6]; 1xTMT6plex [K13]; 1xTMT6plex [N-Term]	FALSE	8.27962e-09	2.85761e-05	1	2	6	P32045	P32045 [47-64]		0	2627.33	0.595	0.000780764	0.495186	8.25	125.4	74.6	11.75	19.52		High	High	High	High	High	High	High	High	High	High	High	High	High	High	High	High	High	High	1.78	0.00156	2.22e-05	1.037e-09	59	R.TASVYCATWDADKPLEWR.R	[47-64]
	FALSE	High	[R].ATYHLYNPQNINWDLR.[T]	1xTMT6plex [N-Term]	FALSE	2.69884e-06	2.85761e-05	1	2	13	P32045	P32045 [31-46]		0	2247.15	0.85	0.127991	0.602744	4.72	108.1	91.9	3.26	1.24		High	High	High	High	High	High	High	High	High	High	High	High	High	High	High	High	High	High	2.22	0.00166	2.22e-05	5.103e-07	32	R.ATYHLYNPQNINWDLR.T	[31-46]
	FALSE	High	[R].ATYHLYNPQNINWDLR.[T]	1xDeamidated [N7]; 1xTMT6plex [N-Term]	FALSE	1.69517e-05	2.85761e-05	1	2	1	P32045	P32045 [31-46]		0	2248.13	0.849	0.0929218	0.597268	4.06	108.1	91.9	1.11	4.98		Not Found	Not Found	High	Not Found	Not Found	Not Found	Not Found	High	High	Not Found	Not Found	Not Found	Not Found	High	High	High	High	High	7.83	0.00587	2.22e-05	3.658e-06	35	R.ATYHLYNPQNINWDLR.T	[31-46]
	FALSE	High	[R].VTNTGTGTQETVR.[I]	1xDeamidated [N3]; 1xTMT6plex [N-Term]	FALSE	0.00109045	0.000243455	1	2	2	P32045	P32045 [90-102]		0	1593.83	0.508	0.051115	0.581045	15.76	132.6	67.4	4.26	19.15		High	High	Not Found	High	High	High	High	Not Found	Not Found	High	High	High	High	Not Found	Not Found	High	High	High	4.46	0.00355	8.762e-05	0.0002768	26	R.VTNTGTGTQETVR.I	[90-102]
	FALSE	High	[R].LDTNGLGYQR.[G]	1xTMT6plex [N-Term]	FALSE	0.004225	0.00061584	1	1	1	P32045	P32045 [122-131]		0	1365.73	0.823	0.0935912	0.59769	7.64	109.7	90.3	13.73	20.9		Not Found	Not Found	High	Not Found	Not Found	Not Found	Not Found	High	High	Not Found	Not Found	Not Found	Not Found	High	High	High	High	High	3.22	0.00147	0.0001931	0.001481	21	R.LDTNGLGYQR.G	[122-131]
FALSE	High	Master Protein	A0A3Q7IS88	PEROXIDASE_4 domain-containing protein OS=Solanum lycopersicum OX=4081 GN=101258987 PE=3 SV=1	0	FALSE	158.697	72	18	182	11	250	27.6	5.96	3831	18	10	0.988	-0.02	0.34702	0.617749	1.02	100.6	99.4	5	4.03	High	High	High	High	High	High	High	High	High	High	High	High	High	High	High	High	High	1
	Checked	Confidence	Annotated Sequence	Modifications	Contaminant	Qvality PEP	Qvality q-value	# Protein Groups	# Proteins	# PSMs	Master Protein Accessions	Positions in Master Proteins	Modifications in Master Proteins	# Missed Cleavages	Theo. MH+ [Da]	Abundance Ratio: (Sample) / (Control)	Abundance Ratio P-Value: (Sample) / (Control)	Abundance Ratio Adj. P-Value: (Sample) / (Control)	Abundance Ratio Variability [%]: (Sample) / (Control)	Abundances (Grouped): Control	Abundances (Grouped): Sample	Abundances (Grouped) CV [%]: Control	Abundances (Grouped) CV [%]: Sample	Quan Info	Found in File: [F1]	Found in File: [F2]	Found in File: [F3]	Found in Sample: [S1] F1: 126, Control, Controllo, 1	Found in Sample: [S4] F1: 127, Control, Controllo, 2	Found in Sample: [S2] F2: 126, Control, Controllo, 1	Found in Sample: [S7] F2: 127, Control, Controllo, 2	Found in Sample: [S3] F3: 126, Control, Controllo, 1	Found in Sample: [S10] F3: 127, Control, Controllo, 2	Found in Sample: [S5] F1: 128, Sample, Triacontanolo Spray, 1	Found in Sample: [S6] F1: 129, Sample, Triacontanolo Spray, 2	Found in Sample: [S8] F2: 128, Sample, Triacontanolo Spray, 1	Found in Sample: [S9] F2: 129, Sample, Triacontanolo Spray, 2	Found in Sample: [S11] F3: 128, Sample, Triacontanolo Spray, 1	Found in Sample: [S12] F3: 129, Sample, Triacontanolo Spray, 2	Found in Sample Group: Control	Found in Sample Group: Sample	Confidence (by Search Engine): Mascot	DeltaM [ppm] (by Search Engine): Mascot	Deltam/z [Da] (by Search Engine): Mascot	Percolator q-Value (by Search Engine): Mascot	Percolator PEP (by Search Engine): Mascot	Ions Score (by Search Engine): Mascot	Sequence in Protein	Positions in Proteins
	FALSE	High	[K].LSELGFADAE.[-]	1xTMT6plex [N-Term]	FALSE	0.000194263	2.85761e-05	1	1	5	A0A3Q7IS88	A0A3Q7IS88 [241-250]		0	1280.66	0.79	0.170416	0.618484	9.51	111.7	88.3	4.71	4.35		High	High	High	High	High	High	High	High	High	High	High	High	High	High	High	High	High	High	1.71	0.00109	2.22e-05	4.881e-05	73	K.LSELGFADAE.-	[241-250]
	FALSE	High	[K].HGANNGLDIAVR.[L]	1xTMT6plex [N-Term]	FALSE	2.72573e-05	2.85761e-05	2	2	7	A0A3Q7IS88; Q09Y78	A0A3Q7IS88 [68-79]; Q09Y78 [61-72]		0	1465.81	1.079	0.299028	0.667313	5.67	96.2	103.8	1.65	3.75	Shared	High	High	High	High	High	High	High	High	High	High	High	High	High	High	High	High	High	High	2.27	0.00111	2.22e-05	6.077e-06	40	K.HGANNGLDIAVR.L	[68-79]
	FALSE	High	[K].HGANNGLDIAVR.[L]	1xDeamidated [N5]; 1xTMT6plex [N-Term]	FALSE	5.3432e-06	2.85761e-05	2	2	36	A0A3Q7IS88; Q09Y78	A0A3Q7IS88 [68-79]; Q09Y78 [61-72]		0	1466.79	1.013	0.797307	0.905611	5.71	99.4	100.6	1.7	3.75	Shared	High	High	High	High	High	High	High	High	High	High	High	High	High	High	High	High	High	High	2	0.00147	2.22e-05	1.063e-06	59	K.HGANNGLDIAVR.L	[68-79]
	FALSE	High	[K].HGANNGLDIAVR.[L]	2xDeamidated [N4; N5]; 1xTMT6plex [N-Term]	FALSE	1.90046e-05	2.85761e-05	2	2	5	A0A3Q7IS88; Q09Y78	A0A3Q7IS88 [68-79]; Q09Y78 [61-72]		0	1467.78	1.15	0.0201979	0.581045	0.2	93	107	3	3.2	Shared	High	High	High	High	High	High	High	High	High	High	High	High	High	High	High	High	High	High	2.32	0.00113	2.22e-05	4.133e-06	38	K.HGANNGLDIAVR.L	[68-79]
	FALSE	High	[R].LAWHSAGTYDVK.[T]	1xTMT6plex [K12]; 1xTMT6plex [N-Term]	FALSE	7.71152e-05	2.85761e-05	2	2	9	A0A3Q7IS88; Q09Y78	A0A3Q7IS88 [39-50]; Q09Y78 [32-43]		0	1806	0.981	0.546314	0.774887	3.31	101	99	7.62	10.76	Shared	High	High	High	High	High	High	High	High	High	High	High	High	High	High	High	High	High	High	4.26	0.00385	2.22e-05	1.845e-05	50	R.LAWHSAGTYDVK.T	[39-50]
	FALSE	High	[M].VKCYPTVSEEYQK.[A]	1xCarbamidomethyl [C3]; 2xTMT6plex [K2; K13]; 1xTMT6plex [N-Term]	FALSE	4.62854e-07	2.85761e-05	1	1	5	A0A3Q7IS88	A0A3Q7IS88 [2-14]		1	2318.27	0.972	0.906745	0.957628	22.22	101.4	98.6	4.71	16.33		High	High	High	High	High	High	High	High	High	High	High	High	High	High	High	High	High	High	1.61	0.00124	2.22e-05	7.739e-08	45	M.VKCYPTVSEEYQK.A	[2-14]
	FALSE	High	[K].YAADEDAFFADYAEAHLK.[L]	1xTMT6plex [K18]; 1xTMT6plex [N-Term]	FALSE	6.96856e-10	2.85761e-05	3	3	18	Q9SMD3; A0A3Q7IS88; Q3I5C4	Q9SMD3 [224-241]; A0A3Q7IS88 [223-240]; Q3I5C4 [224-241]		0	2505.23	0.959	0.64232	0.82459	10.23	102.1	97.9	9.57	0.17	Shared	High	High	High	High	High	High	High	High	High	High	High	High	High	High	High	High	High	High	0.28	0.00024	2.22e-05	7.309e-11	91	K.YAADEDAFFADYAEAHLK.L	[223-240]
	FALSE	High	[R].SGFEGAWTNNPLIFDNSYFK.[E]	1xTMT6plex [K20]; 1xTMT6plex [N-Term]	FALSE	1.25011e-07	2.85761e-05	1	1	15	A0A3Q7IS88	A0A3Q7IS88 [172-191]		0	2765.4	0.894	0.141584	0.607879	4.81	105.6	94.4	7.45	12.01		High	High	High	High	High	High	High	High	High	High	High	High	High	High	High	High	High	High	3.32	0.00306	2.22e-05	1.898e-08	65	R.SGFEGAWTNNPLIFDNSYFK.E	[172-191]
	FALSE	High	[R].QDKTEPPPEGR.[L]	1xTMT6plex [K3]; 1xTMT6plex [N-Term]	FALSE	9.33919e-05	2.85761e-05	1	1	5	A0A3Q7IS88	A0A3Q7IS88 [120-130]		1	1711.94	1.25	0.290723	0.66543	16.35	88.9	111.1	8.38	7.17		High	High	Not Found	High	High	High	High	Not Found	Not Found	High	High	High	High	Not Found	Not Found	High	High	High	2.27	0.0013	2.22e-05	2.256e-05	25	R.QDKTEPPPEGR.L	[120-130]
	FALSE	High	[R].QDKTEPPPEGRLPDATK.[G]	2xTMT6plex [K3; K17]; 1xTMT6plex [N-Term]	FALSE	6.71709e-06	2.85761e-05	1	1	1	A0A3Q7IS88	A0A3Q7IS88 [120-136]		2	2566.44	0.565	0.304806	0.667881	33.41	127.8	72.2	36.39	5.63		Not Found	High	Not Found	Not Found	Not Found	High	High	Not Found	Not Found	Not Found	Not Found	High	High	Not Found	Not Found	High	High	High	1.09	0.0007	2.22e-05	1.355e-06	27	R.QDKTEPPPEGRLPDATK.G	[120-136]
	FALSE	High	[K].TEPPPEGRLPDATK.[G]	1xTMT6plex [K14]; 1xTMT6plex [N-Term]	FALSE	0.000210489	2.85761e-05	1	1	3	A0A3Q7IS88	A0A3Q7IS88 [123-136]		1	1966.1	0.642	0.292788	0.666108	26.92	121.8	78.2	27.04	1.83		High	High	High	High	High	High	High	High	High	High	High	High	High	High	High	High	High	High	1.41	0.00092	2.22e-05	5.311e-05	32	K.TEPPPEGRLPDATK.G	[123-136]
	FALSE	High	[R].EVFGHMGLSDKDIVALSGGHTLGR.[C]	1xOxidation [M6]; 1xTMT6plex [K11]; 1xTMT6plex [N-Term]	FALSE	7.72211e-06	2.85761e-05	1	1	1	A0A3Q7IS88	A0A3Q7IS88 [143-166]		1	2970.59	1.011	0.980104	0.992585	27.93	99.4	100.6	17.39	9		Not Found	Not Found	High	Not Found	Not Found	Not Found	Not Found	High	High	Not Found	Not Found	Not Found	Not Found	High	High	High	High	High	1.59	0.00094	2.22e-05	1.575e-06	22	R.EVFGHMGLSDKDIVALSGGHTLGR.C	[143-166]
	FALSE	High	[K].ALLEDPVFRPLVEK.[Y]	1xTMT6plex [K14]; 1xTMT6plex [N-Term]	FALSE	0.000104225	2.85761e-05	1	1	11	A0A3Q7IS88	A0A3Q7IS88 [209-222]		0	2084.25	0.891	0.384208	0.698598	11.25	105.8	94.2	13.72	3.04		High	High	High	High	High	High	High	High	High	High	High	High	High	High	High	High	High	High	1.67	0.00116	2.22e-05	2.536e-05	26	K.ALLEDPVFRPLVEK.Y	[209-222]
	FALSE	High	[K].ELLSGEKEGLLQLPSDK.[A]	2xTMT6plex [K7; K17]; 1xTMT6plex [N-Term]	FALSE	9.93637e-09	2.85761e-05	1	1	11	A0A3Q7IS88	A0A3Q7IS88 [192-208]		1	2543.49	0.831	0.407755	0.708671	19.67	109.2	90.8	17.67	0.95		High	High	High	High	High	High	High	High	High	High	High	High	High	High	High	High	High	High	4.36	0.00369	2.22e-05	1.26e-09	39	K.ELLSGEKEGLLQLPSDK.A	[192-208]
	FALSE	High	[K].CYPTVSEEYQK.[A]	1xCarbamidomethyl [C1]; 1xTMT6plex [K11]; 1xTMT6plex [N-Term]	FALSE	1.13606e-05	2.85761e-05	1	1	7	A0A3Q7IS88	A0A3Q7IS88 [4-14]		0	1861.94	1.477	0.087473	0.593844	2.1	80.8	119.2	13.43	15.41		High	High	High	High	High	High	High	High	High	High	High	High	High	High	High	High	High	High	0.91	0.00084	2.22e-05	2.386e-06	51	K.CYPTVSEEYQK.A	[4-14]
	FALSE	High	[K].TGGPFGTIRHPNELK.[H]	1xTMT6plex [K15]; 1xTMT6plex [N-Term]	FALSE	0.000495756	0.000153656	2	2	1	A0A3Q7IS88; Q09Y78	A0A3Q7IS88 [53-67]; Q09Y78 [46-60]		1	2082.19	0.734	0.321767	0.673764	24.04	115.4	84.6	17.1	5.64	Shared	Not Found	High	Not Found	Not Found	Not Found	High	High	Not Found	Not Found	Not Found	Not Found	High	High	Not Found	Not Found	High	High	High	-1.34	-0.0007	5.28e-05	0.0001262	23	K.TGGPFGTIRHPNELK.H	[53-67]
	FALSE	High	[K].EGLLQLPSDK.[A]	1xTMT6plex [K10]; 1xTMT6plex [N-Term]	FALSE	0.00105737	0.000243455	3	4	17	A0A3Q7IS88; Q3I5C4; Q52QQ4	A0A3Q7IS88 [199-208]; Q3I5C4 [200-209]; Q52QQ4 [200-209]		0	1557.93	1.161	0.719231	0.864098	57.43	92.5	107.5	13.91	38.54	Shared	High	High	High	High	High	High	High	High	High	High	High	High	High	High	High	High	High	High	1.87	0.00146	8.762e-05	0.0002685	54	K.EGLLQLPSDK.A	[199-208]
	FALSE	High	[K].TGGPFGTIR.[H]	1xTMT6plex [N-Term]	FALSE	0.0009709	0.000243455	2	2	8	A0A3Q7IS88; Q09Y78	A0A3Q7IS88 [53-61]; Q09Y78 [46-54]		0	1134.65	1.047	0.701406	0.854571	15.26	97.7	102.3	3.44	17.87	Shared	High	High	High	High	High	High	High	High	High	High	High	High	High	High	High	High	High	High	-0.41	-0.00023	8.762e-05	0.0002459	49	K.TGGPFGTIR.H	[53-61]
	FALSE	High	[K].NCAPIMLR.[L]	1xCarbamidomethyl [C2]; 1xTMT6plex [N-Term]	FALSE	0.00344616	0.000557917	5	9	3	Q9SMD3; A0A3Q7IS88; Q3I5C4; Q09Y78; Q52QQ4	Q9SMD3 [31-38]; A0A3Q7IS88 [31-38]; Q3I5C4 [31-38]; Q09Y78 [24-31]; Q52QQ4 [31-38]		0	1203.65	1.312	0.0206361	0.581045	0.15	86.5	113.5	5.18	5.04	Shared	High	High	High	High	High	High	High	High	High	High	High	High	High	High	High	High	High	High	1.95	0.00117	0.0001822	0.00111	29	K.NCAPIMLR.L	[31-38]
	FALSE	High	[K].ELLSGEK.[E]	1xTMT6plex [K7]; 1xTMT6plex [N-Term]	FALSE	0.0196348	0.00319866	1	1	11	A0A3Q7IS88	A0A3Q7IS88 [192-198]		0	1233.75	1.08	0.639373	0.823351	17.43	96.2	103.8	12.55	4.01		High	High	High	High	High	High	High	High	High	High	High	High	High	High	High	High	High	High	1.83	0.00113	0.001584	0.01038	25	K.ELLSGEK.E	[192-198]
	FALSE	High	[K].NCAPIMLR.[L]	1xCarbamidomethyl [C2]; 1xOxidation [M6]; 1xTMT6plex [N-Term]	FALSE	0.0224484	0.00351634	5	9	3	Q9SMD3; A0A3Q7IS88; Q3I5C4; Q09Y78; Q52QQ4	Q9SMD3 [31-38]; A0A3Q7IS88 [31-38]; Q3I5C4 [31-38]; Q09Y78 [24-31]; Q52QQ4 [31-38]		0	1219.65	1.199	0.160482	0.613971	5.7	91	109	4.03	9.45	Shared	Not Found	High	High	Not Found	Not Found	High	High	High	High	Not Found	Not Found	High	High	High	High	High	High	High	2.49	0.00152	0.001812	0.01156	26	K.NCAPIMLR.L	[31-38]
FALSE	High	Master Protein	A0A3Q7JRU9	Profilin OS=Solanum lycopersicum OX=4081 PE=3 SV=1	0	FALSE	73.048	72	7	55	5	131	14.1	5	1102	7	2	0.861	-0.22	0.00868274	0.486172	0.25	107.5	92.5	0.46	0.22	High	High	High	High	High	High	High	High	High	High	High	High	High	High	High	High	High	1
	Checked	Confidence	Annotated Sequence	Modifications	Contaminant	Qvality PEP	Qvality q-value	# Protein Groups	# Proteins	# PSMs	Master Protein Accessions	Positions in Master Proteins	Modifications in Master Proteins	# Missed Cleavages	Theo. MH+ [Da]	Abundance Ratio: (Sample) / (Control)	Abundance Ratio P-Value: (Sample) / (Control)	Abundance Ratio Adj. P-Value: (Sample) / (Control)	Abundance Ratio Variability [%]: (Sample) / (Control)	Abundances (Grouped): Control	Abundances (Grouped): Sample	Abundances (Grouped) CV [%]: Control	Abundances (Grouped) CV [%]: Sample	Quan Info	Found in File: [F1]	Found in File: [F2]	Found in File: [F3]	Found in Sample: [S1] F1: 126, Control, Controllo, 1	Found in Sample: [S4] F1: 127, Control, Controllo, 2	Found in Sample: [S2] F2: 126, Control, Controllo, 1	Found in Sample: [S7] F2: 127, Control, Controllo, 2	Found in Sample: [S3] F3: 126, Control, Controllo, 1	Found in Sample: [S10] F3: 127, Control, Controllo, 2	Found in Sample: [S5] F1: 128, Sample, Triacontanolo Spray, 1	Found in Sample: [S6] F1: 129, Sample, Triacontanolo Spray, 2	Found in Sample: [S8] F2: 128, Sample, Triacontanolo Spray, 1	Found in Sample: [S9] F2: 129, Sample, Triacontanolo Spray, 2	Found in Sample: [S11] F3: 128, Sample, Triacontanolo Spray, 1	Found in Sample: [S12] F3: 129, Sample, Triacontanolo Spray, 2	Found in Sample Group: Control	Found in Sample Group: Sample	Confidence (by Search Engine): Mascot	DeltaM [ppm] (by Search Engine): Mascot	Deltam/z [Da] (by Search Engine): Mascot	Percolator q-Value (by Search Engine): Mascot	Percolator PEP (by Search Engine): Mascot	Ions Score (by Search Engine): Mascot	Sequence in Protein	Positions in Proteins
	FALSE	High	[K].KTNQALLIGIYDEPMTPGQCNLVVER.[L]	1xCarbamidomethyl [C20]; 1xTMT6plex [K1]; 1xTMT6plex [N-Term]	FALSE	4.79026e-09	2.85761e-05	1	1	4	A0A3Q7JRU9	A0A3Q7JRU9 [96-121]		1	3417.83	0.891	0.322741	0.673945	9.54	105.8	94.2	3.94	5.15		High	High	High	High	High	High	High	High	High	High	High	High	High	High	High	High	High	High	3.17	0.00271	2.22e-05	5.774e-10	71	K.KTNQALLIGIYDEPMTPGQCNLVVER.L	[96-121]
	FALSE	High	[K].KTNQALLIGIYDEPMTPGQCNLVVER.[L]	1xCarbamidomethyl [C20]; 1xOxidation [M15]; 1xTMT6plex [K1]; 1xTMT6plex [N-Term]	FALSE	7.69455e-06	2.85761e-05	1	1	1	A0A3Q7JRU9	A0A3Q7JRU9 [96-121]		1	3433.82	0.793	0.187077	0.623041	10.59	111.5	88.5	4.03	6.06		High	Not Found	Not Found	High	High	Not Found	Not Found	Not Found	Not Found	High	High	Not Found	Not Found	Not Found	Not Found	High	High	High	2.71	0.00233	2.22e-05	1.569e-06	41	K.KTNQALLIGIYDEPMTPGQCNLVVER.L	[96-121]
	FALSE	High	[K].TNQALLIGIYDEPMTPGQCNLVVER.[L]	1xCarbamidomethyl [C19]; 1xTMT6plex [N-Term]	FALSE	8.37492e-08	2.85761e-05	1	1	1	A0A3Q7JRU9	A0A3Q7JRU9 [97-121]		0	3060.57	1	0.954094	0.981015	31.07	100	100	4.73	24.44		Not Found	Not Found	High	Not Found	Not Found	Not Found	Not Found	High	High	Not Found	Not Found	Not Found	Not Found	High	High	High	High	High	-1.96	-0.002	2.22e-05	1.237e-08	64	K.TNQALLIGIYDEPMTPGQCNLVVER.L	[97-121]
	FALSE	High	[K].YMVIQGEPGVVIR.[G]	1xTMT6plex [N-Term]	FALSE	8.87741e-06	2.85761e-05	1	1	16	A0A3Q7JRU9	A0A3Q7JRU9 [72-84]		0	1689.96	0.789	0.133528	0.604883	6.21	111.8	88.2	8.21	2.29		High	High	High	High	High	High	High	High	High	High	High	High	High	High	High	High	High	High	1.98	0.00167	2.22e-05	1.83e-06	46	K.YMVIQGEPGVVIR.G	[72-84]
	FALSE	High	[K].SSTFPQFKPSEIDAILNDFNEPGSLAPTGLHLGGSK.[Y]	2xTMT6plex [K8; K36]; 1xTMT6plex [N-Term]	FALSE	2.88678e-07	2.85761e-05	1	1	3	A0A3Q7JRU9	A0A3Q7JRU9 [36-71]		0	4459.38	0.772	0.385744	0.698761	25.42	112.9	87.1	20.16	3.83		High	High	High	High	High	High	High	High	High	High	High	High	High	High	High	High	High	High	3.26	0.00364	2.22e-05	4.658e-08	49	K.SSTFPQFKPSEIDAILNDFNEPGSLAPTGLHLGGSK.Y	[36-71]
	FALSE	High	[K].KGPGGITIK.[K]	2xTMT6plex [K1; K9]; 1xTMT6plex [N-Term]	FALSE	0.00033774	9.97831e-05	2	3	4	A0A3Q7JRU9; Q93YG7	A0A3Q7JRU9 [87-95]; Q93YG7 [87-95]		1	1558.03	0.883	0.692388	0.850448	32.93	106.2	93.8	7.54	23.39	Shared	Not Found	High	High	Not Found	Not Found	High	High	High	High	Not Found	Not Found	High	High	High	High	High	High	High	1.09	0.00057	4.024e-05	8.598e-05	35	K.KGPGGITIK.K	[87-95]
	FALSE	High	[K].YMVIQGEPGVVIR.[G]	1xOxidation [M2]; 1xTMT6plex [N-Term]	FALSE	0.000479276	0.000153656	1	1	11	A0A3Q7JRU9	A0A3Q7JRU9 [72-84]		0	1705.95	0.822	0.0085068	0.575275	1.01	109.8	90.2	6.36	7.32		High	High	High	High	High	High	High	High	High	High	High	High	High	High	High	High	High	High	-5.36	-0.00457	5.28e-05	0.000122	33	K.YMVIQGEPGVVIR.G	[72-84]
	FALSE	High	[K].TNQALLIGIYDEPMTPGQCNLVVER.[L]	1xCarbamidomethyl [C19]; 1xOxidation [M14]; 1xTMT6plex [N-Term]	FALSE	0.000730581	0.000243455	1	1	1	A0A3Q7JRU9	A0A3Q7JRU9 [97-121]		0	3076.56	1.098	0.841035	0.926406	70.49	95.3	104.7	24.89	38.76		Not Found	High	Not Found	Not Found	Not Found	High	High	Not Found	Not Found	Not Found	Not Found	High	High	Not Found	Not Found	High	High	High	9.03	0.00926	8.762e-05	0.0001847	30	K.TNQALLIGIYDEPMTPGQCNLVVER.L	[97-121]
	FALSE	High	[K].GPGGITIK.[K]	1xTMT6plex [K8]; 1xTMT6plex [N-Term]	FALSE	0.00131786	0.000276322	2	3	9	A0A3Q7JRU9; Q93YG7	A0A3Q7JRU9 [88-95]; Q93YG7 [88-95]		0	1200.77	0.951	0.115802	0.602093	1.81	102.5	97.5	7.93	9.65	Shared	High	High	High	High	High	High	High	High	High	High	High	High	High	High	High	High	High	High	2.36	0.00142	9.787e-05	0.0003394	33	K.GPGGITIK.K	[88-95]
	FALSE	High	[R].LGDYLVEQGY.[-]	1xTMT6plex [N-Term]	FALSE	0.00396216	0.00061584	1	1	5	A0A3Q7JRU9	A0A3Q7JRU9 [122-131]		0	1385.72	0.874	0.262255	0.653966	8.57	106.7	93.3	5.54	2.62		High	High	High	High	High	High	High	High	High	High	High	High	High	High	High	High	High	High	-0.09	-6e-05	0.0001931	0.001354	37	R.LGDYLVEQGY.-	[122-131]
FALSE	High	Master Protein	P30264	Catalase isozyme 1 OS=Solanum lycopersicum OX=4081 GN=CAT1 PE=2 SV=1	0	FALSE	296.49	71	26	276	22	492	56.5	7.03	6506	26	4	0.989	-0.02	0.270889	0.575402	0.73	100.5	99.5	0.93	0.24	High	High	High	High	High	High	High	High	High	High	High	High	High	High	High	High	High	1
	Checked	Confidence	Annotated Sequence	Modifications	Contaminant	Qvality PEP	Qvality q-value	# Protein Groups	# Proteins	# PSMs	Master Protein Accessions	Positions in Master Proteins	Modifications in Master Proteins	# Missed Cleavages	Theo. MH+ [Da]	Abundance Ratio: (Sample) / (Control)	Abundance Ratio P-Value: (Sample) / (Control)	Abundance Ratio Adj. P-Value: (Sample) / (Control)	Abundance Ratio Variability [%]: (Sample) / (Control)	Abundances (Grouped): Control	Abundances (Grouped): Sample	Abundances (Grouped) CV [%]: Control	Abundances (Grouped) CV [%]: Sample	Quan Info	Found in File: [F1]	Found in File: [F2]	Found in File: [F3]	Found in Sample: [S1] F1: 126, Control, Controllo, 1	Found in Sample: [S4] F1: 127, Control, Controllo, 2	Found in Sample: [S2] F2: 126, Control, Controllo, 1	Found in Sample: [S7] F2: 127, Control, Controllo, 2	Found in Sample: [S3] F3: 126, Control, Controllo, 1	Found in Sample: [S10] F3: 127, Control, Controllo, 2	Found in Sample: [S5] F1: 128, Sample, Triacontanolo Spray, 1	Found in Sample: [S6] F1: 129, Sample, Triacontanolo Spray, 2	Found in Sample: [S8] F2: 128, Sample, Triacontanolo Spray, 1	Found in Sample: [S9] F2: 129, Sample, Triacontanolo Spray, 2	Found in Sample: [S11] F3: 128, Sample, Triacontanolo Spray, 1	Found in Sample: [S12] F3: 129, Sample, Triacontanolo Spray, 2	Found in Sample Group: Control	Found in Sample Group: Sample	Confidence (by Search Engine): Mascot	DeltaM [ppm] (by Search Engine): Mascot	Deltam/z [Da] (by Search Engine): Mascot	Percolator q-Value (by Search Engine): Mascot	Percolator PEP (by Search Engine): Mascot	Ions Score (by Search Engine): Mascot	Sequence in Protein	Positions in Proteins
	FALSE	High	[R].IGPNYMQLPVNAPK.[C]	1xTMT6plex [K14]; 1xTMT6plex [N-Term]	FALSE	0.000160796	2.85761e-05	1	3	18	P30264	P30264 [356-369]		0	2000.14	0.997	0.944334	0.975951	4.61	100.2	99.8	0.86	5.25		High	High	High	High	High	High	High	High	High	High	High	High	High	High	High	High	High	High	1.52	0.00152	2.22e-05	4.002e-05	60	R.IGPNYMQLPVNAPK.C	[356-369]
	FALSE	High	[R].NIDNFFAENEQLAFNPGHIVPGIYYSEDK.[L]	1xDeamidated [N15]; 1xTMT6plex [K29]; 1xTMT6plex [N-Term]	FALSE	7.68419e-05	2.85761e-05	1	3	1	P30264	P30264 [311-339]		0	3800.88									No Quan Values	High	Not Found	Not Found	High	High	Not Found	Not Found	Not Found	Not Found	High	High	Not Found	Not Found	Not Found	Not Found	High	High	High	5.93	0.00564	2.22e-05	3.763e-05	25	R.NIDNFFAENEQLAFNPGHIVPGIYYSEDK.L	[311-339]
	FALSE	High	[R].NIDNFFAENEQLAFNPGHIVPGIYYSEDK.[L]	1xTMT6plex [K29]; 1xTMT6plex [N-Term]	FALSE	3.25076e-11	2.85761e-05	1	3	6	P30264	P30264 [311-339]		0	3799.9	1.038	0.443493	0.723337	4.64	98.1	101.9	3.07	1.35		High	High	High	High	High	High	High	High	High	High	High	High	High	High	High	High	High	High	4.77	0.00604	2.22e-05	2.744e-12	107	R.NIDNFFAENEQLAFNPGHIVPGIYYSEDK.L	[311-339]
	FALSE	High	[R].HMEGFGVHAYQLINK.[E]	1xTMT6plex [K15]; 1xTMT6plex [N-Term]	FALSE	1.75084e-06	2.85761e-05	1	3	7	P30264	P30264 [201-215]		0	2202.19	0.987	0.933949	0.971429	16.01	100.7	99.3	4.78	10.44		High	High	High	High	High	High	High	High	High	High	High	High	High	High	High	High	High	High	1.2	0.00066	2.22e-05	3.207e-07	40	R.HMEGFGVHAYQLINK.E	[201-215]
	FALSE	High	[R].GPVLLEDYYLIEK.[L]	1xTMT6plex [K13]; 1xTMT6plex [N-Term]	FALSE	4.8454e-08	2.85761e-05	1	3	12	P30264	P30264 [38-50]		0	2010.16	0.94	0.60268	0.802902	12.71	103.1	96.9	3.94	8.16		High	High	High	High	High	High	High	High	High	High	High	High	High	High	High	High	High	High	6.05	0.00608	2.22e-05	6.873e-09	91	R.GPVLLEDYYLIEK.L	[38-50]
	FALSE	High	[K].LFIQTMDPEDVDKFDFDPLDVTK.[T]	2xTMT6plex [K13; K23]; 1xTMT6plex [N-Term]	FALSE	9.13495e-06	2.85761e-05	1	2	7	P30264	P30264 [269-291]		1	3415.8	0.931	0.0439343	0.581045	0.39	103.6	96.4	4.73	4.35		High	High	High	High	High	High	High	High	High	High	High	High	High	High	High	High	High	High	3.68	0.00419	2.22e-05	1.885e-06	40	K.LFIQTMDPEDVDKFDFDPLDVTK.T	[269-291]
	FALSE	High	[K].LFIQTMDPEDVDKFDFDPLDVTK.[T]	1xOxidation [M6]; 2xTMT6plex [K13; K23]; 1xTMT6plex [N-Term]	FALSE	0.000122188	2.85761e-05	1	2	4	P30264	P30264 [269-291]		1	3431.79	0.96	0.38769	0.700018	4.06	102.1	97.9	10.99	7.14		High	High	High	High	High	High	High	High	High	High	High	High	High	High	High	High	High	High	5.29	0.00605	2.22e-05	3.003e-05	39	K.LFIQTMDPEDVDKFDFDPLDVTK.T	[269-291]
	FALSE	High	[R].VGGTNHSHATK.[D]	1xTMT6plex [K11]; 1xTMT6plex [N-Term]	FALSE	4.18189e-05	2.85761e-05	1	3	11	P30264	P30264 [243-253]		0	1566.88	0.935	0.549324	0.776058	11.83	103.3	96.7	13.67	2.43		High	High	High	High	High	High	High	High	High	High	High	High	High	High	High	High	High	High	1.73	0.0009	2.22e-05	9.587e-06	37	R.VGGTNHSHATK.D	[243-253]
	FALSE	High	[K].TWPEDLLPLIPVGR.[L]	1xTMT6plex [N-Term]	FALSE	6.59808e-06	2.85761e-05	1	3	15	P30264	P30264 [292-305]		0	1835.06	0.951	0.132017	0.604751	1.57	102.5	97.5	0.32	1.18		High	High	High	High	High	High	High	High	High	High	High	High	High	High	High	High	High	High	4.37	0.00401	2.22e-05	1.33e-06	54	K.TWPEDLLPLIPVGR.L	[292-305]
	FALSE	High	[K].YRPSSAYDTPFLTTNAGGPVYNNVSSLTVGPR.[G]	1xTMT6plex [N-Term]	FALSE	1.01664e-11	2.85761e-05	1	1	7	P30264	P30264 [6-37]		0	3630.84	0.874	0.11159	0.601561	2.96	106.7	93.3	5.56	2.74		High	High	High	High	High	High	High	High	High	High	High	High	High	High	High	High	High	High	1.51	0.00182	2.22e-05	7.891e-13	98	K.YRPSSAYDTPFLTTNAGGPVYNNVSSLTVGPR.G	[6-37]
	FALSE	High	[K].YRPSSAYDTPFLTTNAGGPVYNNVSSLTVGPR.[G]	1xDeamidated [N]; 1xTMT6plex [N-Term]	FALSE	2.39516e-08	2.85761e-05	1	1	5	P30264	P30264 [6-37]		0	3631.82	0.88	0.330183	0.677095	10.24	106.4	93.6	10.68	0.94		High	Not Found	High	High	High	Not Found	Not Found	High	High	High	High	Not Found	Not Found	High	High	High	High	High	8.44	0.00766	2.22e-05	3.232e-09	65	K.YRPSSAYDTPFLTTNAGGPVYNNVSSLTVGPR.G	[6-37]
	FALSE	High	[R].SIWISYLSQADK.[S]	1xTMT6plex [K12]; 1xTMT6plex [N-Term]	FALSE	2.13143e-06	2.85761e-05	1	3	14	P30264	P30264 [465-476]		0	1869.05	0.935	0.527468	0.766208	10.99	103.4	96.6	11.29	0.85		High	High	High	High	High	High	High	High	High	High	High	High	High	High	High	High	High	High	3.37	0.00315	2.22e-05	3.96e-07	60	R.SIWISYLSQADK.S	[465-476]
	FALSE	High	[R].FDPCRPAEQYPIPSCVLNGR.[R]	2xCarbamidomethyl [C4; C15]; 1xDeamidated [N18]; 1xTMT6plex [N-Term]	FALSE	3.19084e-07	2.85761e-05	1	2	11	P30264	P30264 [397-416]		0	2606.27	1.553	0.0419541	0.581045	6.25	78.3	121.7	25.83	20.03		High	High	High	High	High	High	High	High	High	High	High	High	High	High	High	High	High	High	1.44	0.00125	2.22e-05	5.179e-08	34	R.FDPCRPAEQYPIPSCVLNGR.R	[397-416]
	FALSE	High	[R].FDPCRPAEQYPIPSCVLNGR.[R]	2xCarbamidomethyl [C4; C15]; 1xTMT6plex [N-Term]	FALSE	2.68921e-06	2.85761e-05	1	2	1	P30264	P30264 [397-416]		0	2605.29	0.946	0.602269	0.802845	10.96	102.8	97.2	3.27	13.67		Not Found	High	Not Found	Not Found	Not Found	High	High	Not Found	Not Found	Not Found	Not Found	High	High	Not Found	Not Found	High	High	High	1.51	0.00131	2.22e-05	5.078e-07	29	R.FDPCRPAEQYPIPSCVLNGR.R	[397-416]
	FALSE	High	[R].EGNFDLVGNNVPVFFNR.[D]	1xTMT6plex [N-Term]	FALSE	2.11183e-09	2.85761e-05	1	3	5	P30264	P30264 [130-146]		0	2167.11	0.9	0.922715	0.96616	62.98	105.3	94.7	9.03	47.44		High	High	High	High	High	High	High	High	High	High	High	High	High	High	High	High	High	High	3.59	0.00389	2.22e-05	2.405e-10	77	R.EGNFDLVGNNVPVFFNR.D	[130-146]
	FALSE	High	[R].DGAMNMTHRDEEVDYLPSR.[F]	2xOxidation [M4; M6]; 1xTMT6plex [N-Term]	FALSE	4.68697e-05	2.85761e-05	1	3	2	P30264	P30264 [378-396]		1	2497.13	0.969	0.0518357	0.581045	0.35	101.6	98.4	0.96	0.63		High	Not Found	High	High	High	Not Found	Not Found	High	High	High	High	Not Found	Not Found	High	High	High	High	High	2.47	0.00154	2.22e-05	1.083e-05	36	R.DGAMNMTHRDEEVDYLPSR.F	[378-396]
	FALSE	High	[R].DGAMNMTHRDEEVDYLPSR.[F]	1xOxidation [M]; 1xTMT6plex [N-Term]	FALSE	1.69517e-05	2.85761e-05	1	3	9	P30264	P30264 [378-396]		1	2481.13	1.048	0.687762	0.848041	13.07	97.6	102.4	6.51	5.93		High	High	High	High	High	High	High	High	High	High	High	High	High	High	High	High	High	High	1.81	0.00112	2.22e-05	3.648e-06	44	R.DGAMNMTHRDEEVDYLPSR.F	[378-396]
	FALSE	High	[K].GFFEVTHDISHLTCADFLR.[A]	1xCarbamidomethyl [C14]; 1xTMT6plex [N-Term]	FALSE	7.08405e-07	2.85761e-05	2	4	3	P30264; A0A3Q7GBW7	P30264 [73-91]; A0A3Q7GBW7 [432-450]		0	2494.24	0.96	0.808347	0.91146	18.38	102	98	6.2	11.25	Shared	High	High	High	High	High	High	High	High	High	High	High	High	High	High	High	High	High	High	3.34	0.00208	2.22e-05	1.218e-07	54	K.GFFEVTHDISHLTCADFLR.A	[73-91]
	FALSE	High	[R].DGAMNMTHRDEEVDYLPSR.[F]	1xTMT6plex [N-Term]	FALSE	3.59056e-07	2.85761e-05	1	3	9	P30264	P30264 [378-396]		1	2465.14	0.938	0.33596	0.679151	5.44	103.2	96.8	5.51	0.32		High	High	High	High	High	High	High	High	High	High	High	High	High	High	High	High	High	High	0.65	0.0004	2.22e-05	5.895e-08	39	R.DGAMNMTHRDEEVDYLPSR.F	[378-396]
	FALSE	High	[K].CMSEEEAIR.[V]	1xCarbamidomethyl [C1]; 1xTMT6plex [N-Term]	FALSE	6.45649e-05	2.85761e-05	1	3	11	P30264	P30264 [234-242]		0	1353.63	1.25	0.196757	0.626826	5.67	88.9	111.1	19.36	24.64		High	High	High	High	High	High	High	High	High	High	High	High	High	High	High	High	High	High	1.41	0.00095	2.22e-05	1.525e-05	36	K.CMSEEEAIR.V	[234-242]
	FALSE	High	[K].DLYDSIAAGNYPEWK.[L]	1xTMT6plex [K15]; 1xTMT6plex [N-Term]	FALSE	9.90797e-08	2.85761e-05	2	4	17	P30264; A0A3Q7GBW7	P30264 [254-268]; A0A3Q7GBW7 [718-732]		0	2200.13	0.972	0.794223	0.904226	12.46	101.4	98.6	5.3	6.57	Shared	High	High	High	High	High	High	High	High	High	High	High	High	High	High	High	High	High	High	3.64	0.00401	2.22e-05	1.484e-08	93	K.DLYDSIAAGNYPEWK.L	[254-268]
	FALSE	High	[R].DEEVDYLPSR.[F]	1xTMT6plex [N-Term]	FALSE	0.000297515	9.97831e-05	1	3	8	P30264	P30264 [387-396]		0	1451.72	1.243	0.03358	0.581045	2.93	89.2	110.8	21.61	18.87		High	High	High	High	High	High	High	High	High	High	High	High	High	High	High	High	High	High	2.56	0.00186	4.024e-05	7.578e-05	44	R.DEEVDYLPSR.F	[387-396]
	FALSE	High	[R].APGAQTPVICR.[F]	1xCarbamidomethyl [C10]; 1xTMT6plex [N-Term]	FALSE	0.000401844	0.000153656	1	3	22	P30264	P30264 [92-102]		0	1398.77	1.091	0.184904	0.622162	2.98	95.7	104.3	8.74	11.57		High	High	High	High	High	High	High	High	High	High	High	High	High	High	High	High	High	High	1.06	0.00074	5.28e-05	0.0001025	54	R.APGAQTPVICR.F	[92-102]
	FALSE	High	[R].IFAYADTQR.[H]	1xTMT6plex [N-Term]	FALSE	0.00112462	0.000243455	1	3	10	P30264	P30264 [345-353]		0	1313.71	0.935	0.242309	0.644191	4.26	103.4	96.6	2.27	6.33		High	High	High	High	High	High	High	High	High	High	High	High	High	High	High	High	High	High	2.33	0.00153	8.762e-05	0.0002858	44	R.IFAYADTQR.H	[345-353]
	FALSE	High	[K].WVESLSDPR.[V]	1xTMT6plex [N-Term]	FALSE	0.000662575	0.000243455	1	3	14	P30264	P30264 [450-458]		0	1317.7	0.92	0.629971	0.818338	18.43	104.1	95.9	5.6	11.9		High	High	High	High	High	High	High	High	High	High	High	High	High	High	High	High	High	High	1.55	0.00102	8.762e-05	0.0001678	73	K.WVESLSDPR.V	[450-458]
	FALSE	High	[R].IGPNYMQLPVNAPK.[C]	1xOxidation [M6]; 1xTMT6plex [K14]; 1xTMT6plex [N-Term]	FALSE	0.000865024	0.000243455	1	3	6	P30264	P30264 [356-369]		0	2016.14	0.947	0.164979	0.616339	2.36	102.7	97.3	2.88	5.13		High	High	High	High	High	High	High	High	High	High	High	High	High	High	High	High	High	High	1.3	0.00087	8.762e-05	0.0002185	34	R.IGPNYMQLPVNAPK.C	[356-369]
	FALSE	High	[K].SHIQENWR.[IV]	1xTMT6plex [N-Term]	FALSE	0.000662575	0.000243455	3	7	15	P30264; K4BAE6; A0A3Q7GBW7	P30264 [164-171]; K4BAE6 [164-171]; A0A3Q7GBW7 [628-635]		0	1298.68	0.884	0.313078	0.670435	9.42	106.2	93.8	8.53	0.44	Shared	High	High	High	High	High	High	High	High	High	High	High	High	High	High	High	High	High	High	2.95	0.00192	8.762e-05	0.0001677	36	K.SHIQENWR.I	[164-171]
	FALSE	High	[K].FHWKPTCGVK.[CS]	1xCarbamidomethyl [C7]; 2xTMT6plex [K4; K10]; 1xTMT6plex [N-Term]	FALSE	0.00264243	0.000345632	3	6	6	P30264; K4BAE6; A0A3Q7GBW7	P30264 [224-233]; K4BAE6 [224-233]; A0A3Q7GBW7 [688-697]		0	1947.12	1.166	0.0603698	0.582025	3.48	92.4	107.6	10.04	6.73	Shared	High	High	High	High	High	High	High	High	High	High	High	High	High	High	High	High	High	High	2.82	0.00137	0.000131	0.0007772	34	K.FHWKPTCGVK.C	[224-233]
	FALSE	High	[R].FSTVVHER.[G]	1xTMT6plex [N-Term]	FALSE	0.00476791	0.00061584	1	3	5	P30264	P30264 [103-110]		0	1203.67	0.924	0.383311	0.698598	7.99	103.9	96.1	4.78	2.84		High	High	High	High	High	High	High	High	High	High	High	High	High	High	High	High	High	High	2.27	0.00137	0.000232	0.001914	24	R.FSTVVHER.G	[103-110]
	FALSE	High	[R].GSPESIRDIR.[G]	1xTMT6plex [N-Term]	FALSE	0.00695048	0.00109447	1	3	1	P30264	P30264 [111-120]		1	1358.76									No Quan Values	Not Found	High	Not Found	Not Found	Not Found	High	High	Not Found	Not Found	Not Found	Not Found	High	High	Not Found	Not Found	High	High	High	1.27	0.00086	0.0003971	0.003091	20	R.GSPESIRDIR.G	[111-120]
	FALSE	High	[R].SWEPDRQDR.[Y]	1xTMT6plex [N-Term]	FALSE	0.0146121	0.002666	1	3	6	P30264	P30264 [437-445]		1	1417.7	0.81	0.150535	0.610517	6.78	110.5	89.5	6.78	0.32		High	High	High	High	High	High	High	High	High	High	High	High	High	High	High	High	High	High	1.84	0.0013	0.001187	0.007927	29	R.SWEPDRQDR.Y	[437-445]
	FALSE	High	[K].CMSEEEAIR.[V]	1xCarbamidomethyl [C1]; 1xOxidation [M2]; 1xTMT6plex [N-Term]	FALSE	0.0177732	0.00294696	1	3	6	P30264	P30264 [234-242]		0	1369.63	1.325	0.0762155	0.590441	0.37	86	114	18.43	18.08		High	High	High	High	High	High	High	High	High	High	High	High	High	High	High	High	High	High	0.92	0.00063	0.00139	0.009532	37	K.CMSEEEAIR.V	[234-242]
	FALSE	High	[R].TNCVIPK.[E]	1xCarbamidomethyl [C3]; 1xTMT6plex [K7]; 1xTMT6plex [N-Term]	FALSE	0.0226065	0.00351634	1	3	1	P30264	P30264 [418-424]		0	1289.77	1.419	0.284393	0.662729	28.57	82.7	117.3	27.13	0.39		Not Found	High	Not Found	Not Found	Not Found	High	High	Not Found	Not Found	Not Found	Not Found	High	High	Not Found	Not Found	High	High	High	1.62	0.00105	0.007319	0.07027	25	R.TNCVIPK.E	[418-424]
	FALSE	High	[R].ALKPNPK.[S]	2xTMT6plex [K3; K7]; 1xTMT6plex [N-Term]	FALSE	0.0482076	0.00612638	1	3	1	P30264	P30264 [157-163]		0	1454.97	0.909	0.466359	0.734401	12.74	104.8	95.2	7.34	4.79		High	Not Found	Not Found	High	High	Not Found	Not Found	Not Found	Not Found	High	High	Not Found	Not Found	Not Found	Not Found	High	High	High	0.87	0.00063	0.003223	0.02046	38	R.ALKPNPK.S	[157-163]
FALSE	High	Master Protein	Q5NE18	Formate dehydrogenase, mitochondrial OS=Solanum lycopersicum OX=4081 GN=fdh PE=2 SV=1	0	FALSE	227.843	71	23	235	23	381	42.1	7.34	5458	23	0	1.166	0.22	0.147526	0.524357	5.03	92.3	107.7	0.17	4.63	High	High	High	High	High	High	High	High	High	High	High	High	High	High	High	High	High	1
	Checked	Confidence	Annotated Sequence	Modifications	Contaminant	Qvality PEP	Qvality q-value	# Protein Groups	# Proteins	# PSMs	Master Protein Accessions	Positions in Master Proteins	Modifications in Master Proteins	# Missed Cleavages	Theo. MH+ [Da]	Abundance Ratio: (Sample) / (Control)	Abundance Ratio P-Value: (Sample) / (Control)	Abundance Ratio Adj. P-Value: (Sample) / (Control)	Abundance Ratio Variability [%]: (Sample) / (Control)	Abundances (Grouped): Control	Abundances (Grouped): Sample	Abundances (Grouped) CV [%]: Control	Abundances (Grouped) CV [%]: Sample	Quan Info	Found in File: [F1]	Found in File: [F2]	Found in File: [F3]	Found in Sample: [S1] F1: 126, Control, Controllo, 1	Found in Sample: [S4] F1: 127, Control, Controllo, 2	Found in Sample: [S2] F2: 126, Control, Controllo, 1	Found in Sample: [S7] F2: 127, Control, Controllo, 2	Found in Sample: [S3] F3: 126, Control, Controllo, 1	Found in Sample: [S10] F3: 127, Control, Controllo, 2	Found in Sample: [S5] F1: 128, Sample, Triacontanolo Spray, 1	Found in Sample: [S6] F1: 129, Sample, Triacontanolo Spray, 2	Found in Sample: [S8] F2: 128, Sample, Triacontanolo Spray, 1	Found in Sample: [S9] F2: 129, Sample, Triacontanolo Spray, 2	Found in Sample: [S11] F3: 128, Sample, Triacontanolo Spray, 1	Found in Sample: [S12] F3: 129, Sample, Triacontanolo Spray, 2	Found in Sample Group: Control	Found in Sample Group: Sample	Confidence (by Search Engine): Mascot	DeltaM [ppm] (by Search Engine): Mascot	Deltam/z [Da] (by Search Engine): Mascot	Percolator q-Value (by Search Engine): Mascot	Percolator PEP (by Search Engine): Mascot	Ions Score (by Search Engine): Mascot	Sequence in Protein	Positions in Proteins
	FALSE	High	[K].AAAAAGLTVAEVTGSNTVSVAEDELMR.[I]	1xTMT6plex [N-Term]	FALSE	1.76602e-09	2.85761e-05	1	1	3	Q5NE18	Q5NE18 [134-160]		0	2862.47	0.868	0.661327	0.83461	34.49	107.1	92.9	9.85	22.56		High	High	High	High	High	High	High	High	High	High	High	High	High	High	High	High	High	High	1.23	0.00117	2.22e-05	1.986e-10	90	K.AAAAAGLTVAEVTGSNTVSVAEDELMR.I	[134-160]
	FALSE	High	[R].LKMDSELENQIGAK.[F]	2xTMT6plex [K2; K14]; 1xTMT6plex [N-Term]	FALSE	1.59538e-06	2.85761e-05	1	1	7	Q5NE18	Q5NE18 [226-239]		1	2263.29	1.267	0.119287	0.602093	6.34	88.2	111.8	1.89	4.16		High	High	High	High	High	High	High	High	High	High	High	High	High	High	High	High	High	High	1.35	0.00102	2.22e-05	2.913e-07	39	R.LKMDSELENQIGAK.F	[226-239]
	FALSE	High	[R].LKPFNCNLLYHDR.[L]	1xCarbamidomethyl [C6]; 1xTMT6plex [K2]; 1xTMT6plex [N-Term]	FALSE	9.33919e-05	2.85761e-05	1	1	3	Q5NE18	Q5NE18 [213-225]		0	2148.18	1.116	0.427751	0.717204	12.89	94.5	105.5	5.37	6.9		Not Found	High	High	Not Found	Not Found	High	High	High	High	Not Found	Not Found	High	High	High	High	High	High	High	1.94	0.00104	2.22e-05	2.261e-05	25	R.LKPFNCNLLYHDR.L	[213-225]
	FALSE	High	[R].NFLPGHHQVINGEWNVAAIAHR.[A]	1xDeamidated [N/Q]; 1xTMT6plex [N-Term]	FALSE	2.3044e-07	2.85761e-05	1	1	29	Q5NE18	Q5NE18 [167-188]		0	2710.42	0.98	0.597967	0.800474	3.99	101	99	0.3	3.5		High	High	High	High	High	High	High	High	High	High	High	High	High	High	High	High	High	High	-0.17	-0.00011	2.22e-05	3.659e-08	51	R.NFLPGHHQVINGEWNVAAIAHR.A	[167-188]
	FALSE	High	[R].NFLPGHHQVINGEWNVAAIAHR.[A]	2xDeamidated [N11; Q/N]; 1xTMT6plex [N-Term]	FALSE	1.6115e-07	2.85761e-05	1	1	3	Q5NE18	Q5NE18 [167-188]		0	2711.4	0.986	0.121071	0.602093	0.37	100.7	99.3	3.09	2.74		Not Found	High	High	Not Found	Not Found	High	High	High	High	Not Found	Not Found	High	High	High	High	High	High	High	6.99	0.00474	2.22e-05	2.499e-08	57	R.NFLPGHHQVINGEWNVAAIAHR.A	[167-188]
	FALSE	High	[K].MDSELENQIGAK.[F]	1xTMT6plex [K12]; 1xTMT6plex [N-Term]	FALSE	1.4434e-05	2.85761e-05	1	1	12	Q5NE18	Q5NE18 [228-239]		0	1792.95	1.114	0.303353	0.667679	8.57	94.6	105.4	7.98	0.18		High	High	High	High	High	High	High	High	High	High	High	High	High	High	High	High	High	High	0.72	0.00064	2.22e-05	3.073e-06	51	K.MDSELENQIGAK.F	[228-239]
	FALSE	High	[K].GVLIVNNAR.[G]	1xTMT6plex [N-Term]	FALSE	0.00015362	2.85761e-05	1	1	12	Q5NE18	Q5NE18 [279-287]		0	1184.73	0.982	0.852817	0.931997	11.55	100.9	99.1	5.05	5.96		High	High	High	High	High	High	High	High	High	High	High	High	High	High	High	High	High	High	2.25	0.00133	2.22e-05	3.82e-05	48	K.GVLIVNNAR.G	[279-287]
	FALSE	High	[K].HIPDLHVLISTPFHPAYVTAER.[I]	1xTMT6plex [N-Term]	FALSE	3.40063e-05	2.85761e-05	1	1	1	Q5NE18	Q5NE18 [89-110]		0	2742.49	1.012	0.121066	0.602093	0.28	99.4	100.6	5.17	5.43		High	Not Found	Not Found	High	High	Not Found	Not Found	Not Found	Not Found	High	High	Not Found	Not Found	Not Found	Not Found	High	High	High	1.97	0.00108	2.22e-05	7.706e-06	23	K.HIPDLHVLISTPFHPAYVTAER.I	[89-110]
	FALSE	High	[K].KGVLIVNNAR.[G]	1xTMT6plex [K1]; 1xTMT6plex [N-Term]	FALSE	4.42727e-05	2.85761e-05	1	1	2	Q5NE18	Q5NE18 [278-287]		1	1541.99	1.066	0.803945	0.909423	41.87	96.8	103.2	6.18	32.64		High	High	Not Found	High	High	High	High	Not Found	Not Found	High	High	High	High	Not Found	Not Found	High	High	High	1.9	0.00098	2.22e-05	1.022e-05	33	K.KGVLIVNNAR.G	[278-287]
	FALSE	High	[K].KIVGVFYK.[A]	2xTMT6plex [K1; K8]; 1xTMT6plex [N-Term]	FALSE	0.000203989	2.85761e-05	1	1	7	Q5NE18	Q5NE18 [34-41]		1	1641.07	1.019	0.662501	0.835153	4.63	99.1	100.9	5.55	1.14		High	High	High	High	High	High	High	High	High	High	High	High	High	High	High	High	High	High	3.12	0.00171	2.22e-05	5.138e-05	31	K.KIVGVFYK.A	[34-41]
	FALSE	High	[R].YFKGEDFPAENYIVKDGELAPQYR.[-]	2xTMT6plex [K3; K15]; 1xTMT6plex [N-Term]	FALSE	6.47358e-08	2.85761e-05	1	1	1	Q5NE18	Q5NE18 [358-381]		2	3536.87	0.507	0.334421	0.678514	46.14	132.7	67.3	42.65	0.68		Not Found	Not Found	High	Not Found	Not Found	Not Found	Not Found	High	High	Not Found	Not Found	Not Found	Not Found	High	High	High	High	High	6.2	0.00548	2.22e-05	9.393e-09	37	R.YFKGEDFPAENYIVKDGELAPQYR.-	[358-381]
	FALSE	High	[R].YFKGEDFPAENYIVK.[D]	2xTMT6plex [K3; K15]; 1xTMT6plex [N-Term]	FALSE	8.47118e-07	2.85761e-05	1	1	10	Q5NE18	Q5NE18 [358-372]		1	2507.38	1.122	0.203994	0.629018	5.81	94.3	105.7	4.24	1.3		High	High	High	High	High	High	High	High	High	High	High	High	High	High	High	High	High	High	0.86	0.00072	2.22e-05	1.475e-07	30	R.YFKGEDFPAENYIVK.D	[358-372]
	FALSE	High	[R].YMPNQAMTPHISGTTIDAQLR.[Y]	1xTMT6plex [N-Term]	FALSE	4.50685e-05	2.85761e-05	1	1	1	Q5NE18	Q5NE18 [326-346]		0	2574.3	0.906	0.283141	0.661915	6.89	104.9	95.1	3.93	2.63		High	Not Found	Not Found	High	High	Not Found	Not Found	Not Found	Not Found	High	High	Not Found	Not Found	Not Found	Not Found	High	High	High	1.58	0.00136	2.22e-05	1.038e-05	34	R.YMPNQAMTPHISGTTIDAQLR.Y	[326-346]
	FALSE	High	[R].GAIMDTQAVVDACNSGHIAGYSGDVWYPQPAPK.[D]	1xCarbamidomethyl [C13]; 1xTMT6plex [K33]; 1xTMT6plex [N-Term]	FALSE	6.614e-08	2.85761e-05	1	1	1	Q5NE18	Q5NE18 [288-320]		0	3933.93	1.275	0.48755	0.744868	35.05	87.9	112.1	22.86	10.05		High	Not Found	Not Found	High	High	Not Found	Not Found	Not Found	Not Found	High	High	Not Found	Not Found	Not Found	Not Found	High	High	High	7.55	0.00742	2.22e-05	9.62e-09	59	R.GAIMDTQAVVDACNSGHIAGYSGDVWYPQPAPK.D	[288-320]
	FALSE	High	[K].GEDFPAENYIVKDGELAPQYR.[-]	1xTMT6plex [K12]; 1xTMT6plex [N-Term]	FALSE	9.60079e-07	2.85761e-05	1	1	4	Q5NE18	Q5NE18 [361-381]		1	2869.48	0.917	0.609821	0.807425	19.15	104.3	95.7	16.43	1.71		High	High	High	High	High	High	High	High	High	High	High	High	High	High	High	High	High	High	4.28	0.0041	2.22e-05	1.686e-07	60	K.GEDFPAENYIVKDGELAPQYR.-	[361-381]
	FALSE	High	[K].GEDFPAENYIVK.[D]	1xTMT6plex [K12]; 1xTMT6plex [N-Term]	FALSE	2.07736e-07	2.85761e-05	1	1	19	Q5NE18	Q5NE18 [361-372]		0	1839.99	1.48	0.104957	0.599681	14.11	80.6	119.4	18.27	4.93		High	High	High	High	High	High	High	High	High	High	High	High	High	High	High	High	High	High	1.14	0.00105	2.22e-05	3.276e-08	80	K.GEDFPAENYIVK.D	[361-372]
	FALSE	High	[K].ANEYAEMNPNFLGCAENALGIR.[E]	1xCarbamidomethyl [C14]; 1xTMT6plex [N-Term]	FALSE	1.91059e-09	2.85761e-05	1	1	5	Q5NE18	Q5NE18 [42-63]		0	2683.28	1.172	0.163567	0.615029	5.78	92.1	107.9	0.24	5.26		High	High	High	High	High	High	High	High	High	High	High	High	High	High	High	High	High	High	2.19	0.00196	2.22e-05	2.16e-10	91	K.ANEYAEMNPNFLGCAENALGIR.E	[42-63]
	FALSE	High	[K].ANEYAEMNPNFLGCAENALGIR.[E]	1xCarbamidomethyl [C14]; 1xOxidation [M7]; 1xTMT6plex [N-Term]	FALSE	4.12508e-08	2.85761e-05	1	1	3	Q5NE18	Q5NE18 [42-63]		0	2699.28	0.964	0.79007	0.902012	15.2	101.8	98.2	4.81	9.65		High	High	High	High	High	High	High	High	High	High	High	High	High	High	High	High	High	High	0.18	0.00016	2.22e-05	5.804e-09	87	K.ANEYAEMNPNFLGCAENALGIR.E	[42-63]
	FALSE	High	[K].CDIVVINTPLTEK.[T]	1xCarbamidomethyl [C1]; 1xTMT6plex [K13]; 1xTMT6plex [N-Term]	FALSE	0.000156892	2.85761e-05	1	1	17	Q5NE18	Q5NE18 [251-263]		0	1960.12	1.447	0.0712041	0.590074	2.64	81.7	118.3	7.77	10.28		High	High	High	High	High	High	High	High	High	High	High	High	High	High	High	High	High	High	0.94	0.00061	2.22e-05	3.912e-05	45	K.CDIVVINTPLTEK.T	[251-263]
	FALSE	High	[K].AAAAAGLTVAEVTGSNTVSVAEDELMR.[I]	1xOxidation [M26]; 1xTMT6plex [N-Term]	FALSE	2.71262e-09	2.85761e-05	1	1	5	Q5NE18	Q5NE18 [134-160]		0	2878.47	0.936	0.355135	0.688272	5.93	103.3	96.7	6.87	1.23		High	High	High	High	High	High	High	High	High	High	High	High	High	High	High	High	High	High	1.44	0.00138	2.22e-05	3.144e-10	67	K.AAAAAGLTVAEVTGSNTVSVAEDELMR.I	[134-160]
	FALSE	High	[K].GHQYIVTPDKEGPDCELEK.[H]	1xCarbamidomethyl [C15]; 2xTMT6plex [K10; K19]; 1xTMT6plex [N-Term]	FALSE	1.30116e-06	2.85761e-05	1	1	23	Q5NE18	Q5NE18 [70-88]		1	2902.52	1.95	0.177516	0.618771	16.51	67.8	132.2	9.15	24.63		High	High	High	High	High	High	High	High	High	High	High	High	High	High	High	High	High	High	2.52	0.00183	2.22e-05	2.338e-07	35	K.GHQYIVTPDKEGPDCELEK.H	[70-88]
	FALSE	High	[K].TVGTVGAGR.[I]	1xTMT6plex [N-Term]	FALSE	0.000279651	9.97831e-05	1	1	18	Q5NE18	Q5NE18 [196-204]		0	1046.62	1.143	0.527176	0.766208	21.9	93.3	106.7	0.45	20.22		High	High	High	High	High	High	High	High	High	High	High	High	High	High	High	High	High	High	1.59	0.00083	4.024e-05	7.113e-05	45	K.TVGTVGAGR.I	[196-204]
	FALSE	High	[K].GVLIVNNAR.[G]	1xDeamidated [N]; 1xTMT6plex [N-Term]	FALSE	0.000334293	9.97831e-05	1	1	8	Q5NE18	Q5NE18 [279-287]		0	1185.72	1.03	0.741646	0.877072	10.74	98.5	101.5	2.4	7.83		High	High	High	High	High	High	High	High	High	High	High	High	High	High	High	High	High	High	0.9	0.00053	4.024e-05	8.522e-05	49	K.GVLIVNNAR.G	[279-287]
	FALSE	High	[K].DGELAPQYR.[-]	1xTMT6plex [N-Term]	FALSE	0.000502502	0.000153656	1	1	10	Q5NE18	Q5NE18 [373-381]		0	1277.67	1.222	0.641594	0.824112	54.84	90	110	9.49	40.52		High	High	High	High	High	High	High	High	High	High	High	High	High	High	High	High	High	High	1.26	0.0008	5.28e-05	0.0001278	39	K.DGELAPQYR.-	[373-381]
	FALSE	High	[R].LKMDSELENQIGAK.[F]	1xOxidation [M3]; 2xTMT6plex [K2; K14]; 1xTMT6plex [N-Term]	FALSE	0.000389738	0.000153656	1	1	4	Q5NE18	Q5NE18 [226-239]		1	2279.29	1.039	0.143228	0.60822	1.02	98.1	101.9	6.88	7.86		High	High	High	High	High	High	High	High	High	High	High	High	High	High	High	High	High	High	1.94	0.00148	5.28e-05	9.919e-05	37	R.LKMDSELENQIGAK.F	[226-239]
	FALSE	High	[R].YFKGEDFPAENYIVK.[D]	1xDeamidated [N11]; 2xTMT6plex [K3; K15]; 1xTMT6plex [N-Term]	FALSE	0.000464905	0.000153656	1	1	1	Q5NE18	Q5NE18 [358-372]		1	2508.36	0.96	0.64368	0.824853	9.75	102	98	5.16	4.13		Not Found	High	Not Found	Not Found	Not Found	High	High	Not Found	Not Found	Not Found	Not Found	High	High	Not Found	Not Found	High	High	High	4.21	0.00352	5.28e-05	0.0001184	26	R.YFKGEDFPAENYIVK.D	[358-372]
	FALSE	High	[R].YMPNQAMTPHISGTTIDAQLR.[Y]	1xDeamidated [N4]; 1xTMT6plex [N-Term]	FALSE	0.00143238	0.000276322	1	1	1	Q5NE18	Q5NE18 [326-346]		0	2575.28	0.9	0.256259	0.651374	6.32	105.3	94.7	6.47	0.45		Not Found	High	Not Found	Not Found	Not Found	High	High	Not Found	Not Found	Not Found	Not Found	High	High	Not Found	Not Found	High	High	High	9.82	0.00843	0.0001065	0.0003718	25	R.YMPNQAMTPHISGTTIDAQLR.Y	[326-346]
	FALSE	High	[R].AYDLEGK.[T]	1xTMT6plex [K7]; 1xTMT6plex [N-Term]	FALSE	0.0161785	0.00284271	1	1	13	Q5NE18	Q5NE18 [189-195]		0	1253.71	1.046	0.388328	0.700315	4.53	97.8	102.2	3.16	7.47		High	High	High	High	High	High	High	High	High	High	High	High	High	High	High	High	High	High	2.32	0.00146	0.001311	0.008755	37	R.AYDLEGK.T	[189-195]
	FALSE	High	[K].FEEDLDK.[M]	1xTMT6plex [K7]; 1xTMT6plex [N-Term]	FALSE	0.0210885	0.00338274	1	1	8	Q5NE18	Q5NE18 [240-246]		0	1353.73	1.514	0.114811	0.601798	14.97	79.6	120.4	16.54	2.36		High	High	High	High	High	High	High	High	High	High	High	High	High	High	High	High	High	High	1.39	0.00094	0.001704	0.011	33	K.FEEDLDK.M	[240-246]
	FALSE	High	[K].IVGVFYK.[A]	1xTMT6plex [K7]; 1xTMT6plex [N-Term]	FALSE	0.0284307	0.00402735	1	1	4	Q5NE18	Q5NE18 [35-41]		0	1283.81	1.15	0.219882	0.635316	8.07	93	107	8.72	1.03		High	High	High	High	High	High	High	High	High	High	High	High	High	High	High	High	High	High	0.59	0.00038	0.002153	0.01382	30	K.IVGVFYK.A	[35-41]
FALSE	High	Master Protein	A0A3Q7FKS8	Uncharacterized protein OS=Solanum lycopersicum OX=4081 PE=4 SV=1	0	FALSE	46.499	71	8	36	3	121	13.5	5.15	814	8	0	0.92	-0.12	0.140912	0.524357	2.24	104.2	95.8	7.47	5.33	High	High	High	High	High	High	High	High	High	High	High	High	High	High	High	High	High	1
	Checked	Confidence	Annotated Sequence	Modifications	Contaminant	Qvality PEP	Qvality q-value	# Protein Groups	# Proteins	# PSMs	Master Protein Accessions	Positions in Master Proteins	Modifications in Master Proteins	# Missed Cleavages	Theo. MH+ [Da]	Abundance Ratio: (Sample) / (Control)	Abundance Ratio P-Value: (Sample) / (Control)	Abundance Ratio Adj. P-Value: (Sample) / (Control)	Abundance Ratio Variability [%]: (Sample) / (Control)	Abundances (Grouped): Control	Abundances (Grouped): Sample	Abundances (Grouped) CV [%]: Control	Abundances (Grouped) CV [%]: Sample	Quan Info	Found in File: [F1]	Found in File: [F2]	Found in File: [F3]	Found in Sample: [S1] F1: 126, Control, Controllo, 1	Found in Sample: [S4] F1: 127, Control, Controllo, 2	Found in Sample: [S2] F2: 126, Control, Controllo, 1	Found in Sample: [S7] F2: 127, Control, Controllo, 2	Found in Sample: [S3] F3: 126, Control, Controllo, 1	Found in Sample: [S10] F3: 127, Control, Controllo, 2	Found in Sample: [S5] F1: 128, Sample, Triacontanolo Spray, 1	Found in Sample: [S6] F1: 129, Sample, Triacontanolo Spray, 2	Found in Sample: [S8] F2: 128, Sample, Triacontanolo Spray, 1	Found in Sample: [S9] F2: 129, Sample, Triacontanolo Spray, 2	Found in Sample: [S11] F3: 128, Sample, Triacontanolo Spray, 1	Found in Sample: [S12] F3: 129, Sample, Triacontanolo Spray, 2	Found in Sample Group: Control	Found in Sample Group: Sample	Confidence (by Search Engine): Mascot	DeltaM [ppm] (by Search Engine): Mascot	Deltam/z [Da] (by Search Engine): Mascot	Percolator q-Value (by Search Engine): Mascot	Percolator PEP (by Search Engine): Mascot	Ions Score (by Search Engine): Mascot	Sequence in Protein	Positions in Proteins
	FALSE	High	[K].VLDKDSTGYVVVADLK.[H]	2xTMT6plex [K4; K16]; 1xTMT6plex [N-Term]	FALSE	2.44011e-07	2.85761e-05	1	1	3	A0A3Q7FKS8	A0A3Q7FKS8 [95-110]		1	2409.42	0.874	0.0270787	0.581045	0.08	106.7	93.3	6.52	6.59		Not Found	High	High	Not Found	Not Found	High	High	High	High	Not Found	Not Found	High	High	High	High	High	High	High	-0.09	-7e-05	2.22e-05	3.892e-08	45	K.VLDKDSTGYVVVADLK.H	[95-110]
	FALSE	High	[R].SLGGNPTQAQLK.[S]	1xTMT6plex [K12]; 1xTMT6plex [N-Term]	FALSE	1.87941e-07	2.85761e-05	2	2	7	A0A3Q7J100; A0A3Q7FKS8	A0A3Q7J100 [39-50]; A0A3Q7FKS8 [44-55]		0	1671.98	0.844	0.0212025	0.581045	0.65	108.4	91.6	1.33	0.71	Shared	High	High	High	High	High	High	High	High	High	High	High	High	High	High	High	High	High	High	0.67	0.00056	2.22e-05	2.945e-08	80	R.SLGGNPTQAQLK.S	[44-55]
	FALSE	High	[K].EAFTLFDTDGDGK.[I]	1xTMT6plex [K13]; 1xTMT6plex [N-Term]	FALSE	4.78257e-06	2.85761e-05	2	2	7	A0A3Q7J100; A0A3Q7FKS8	A0A3Q7J100 [15-27]; A0A3Q7FKS8 [20-32]		0	1873.96	1.06	0.77867	0.89697	22.95	97.1	102.9	13.51	8.25	Shared	High	High	High	High	High	High	High	High	High	High	High	High	High	High	High	High	High	High	2.95	0.00277	2.22e-05	9.43e-07	65	K.EAFTLFDTDGDGK.I	[20-32]
	FALSE	High	[K].DLSNDQISSMK.[E]	1xTMT6plex [K11]; 1xTMT6plex [N-Term]	FALSE	0.000431524	0.000153656	2	2	3	A0A3Q7J100; A0A3Q7FKS8	A0A3Q7J100 [4-14]; A0A3Q7FKS8 [9-19]		0	1695.9	0.987	0.910724	0.95962	11.15	100.6	99.4	1.03	9.58	Shared	Not Found	High	High	Not Found	Not Found	High	High	High	High	Not Found	Not Found	High	High	High	High	High	High	High	2	0.0017	5.28e-05	0.0001098	39	K.DLSNDQISSMK.E	[9-19]
	FALSE	High	[K].HILTSIGEK.[L]	1xTMT6plex [K9]; 1xTMT6plex [N-Term]	FALSE	0.00185043	0.00032241	2	2	3	A0A3Q7J100; A0A3Q7FKS8	A0A3Q7J100 [106-114]; A0A3Q7FKS8 [111-119]		0	1455.89	0.983	0.835792	0.923586	11.44	100.8	99.2	12.25	1.38	Shared	Not Found	High	High	Not Found	Not Found	High	High	High	High	Not Found	Not Found	High	High	High	High	High	High	High	1.63	0.00079	0.0001173	0.0004988	24	K.HILTSIGEK.L	[111-119]
	FALSE	High	[K].IAPSELGILMR.[S]	1xTMT6plex [N-Term]	FALSE	0.00671603	0.0010616	1	1	3	A0A3Q7FKS8	A0A3Q7FKS8 [33-43]		0	1428.84	1.032	0.371532	0.693638	3.07	98.4	101.6	0.86	3.79		High	High	High	High	High	High	High	High	High	High	High	High	High	High	High	High	High	High	2.1	0.0015	0.0003898	0.002937	28	K.IAPSELGILMR.S	[33-43]
	FALSE	High	[R].FLELMSK.[H]	1xTMT6plex [K7]; 1xTMT6plex [N-Term]	FALSE	0.0113846	0.00195127	1	1	3	A0A3Q7FKS8	A0A3Q7FKS8 [72-78]		0	1325.79	0.914	0.233197	0.641008	4.5	104.5	95.5	9.36	5.07		High	High	High	High	High	High	High	High	High	High	High	High	High	High	High	High	High	High	0.93	0.00062	0.0007992	0.006049	36	R.FLELMSK.H	[72-78]
	FALSE	High	[K].SIIAEEK.[L]	1xTMT6plex [K7]; 1xTMT6plex [N-Term]	FALSE	0.0128817	0.00240484	2	2	6	A0A3Q7J100; A0A3Q7FKS8	A0A3Q7J100 [51-57]; A0A3Q7FKS8 [56-62]		0	1247.76	0.855	0.138104	0.607532	5.18	107.8	92.2	2.02	2.92	Shared	High	High	High	High	High	High	High	High	High	High	High	High	High	High	High	High	High	High	-1.25	-0.00078	0.001033	0.006962	36	K.SIIAEEK.L	[56-62]
	FALSE	High	[K].DLSNDQISSMK.[E]	1xOxidation [M10]; 1xTMT6plex [K11]; 1xTMT6plex [N-Term]	FALSE	0.0859626	0.00917275	2	2	1	A0A3Q7J100; A0A3Q7FKS8	A0A3Q7J100 [4-14]; A0A3Q7FKS8 [9-19]		0	1711.89	0.996	0.634691	0.820997	0.84	100.2	99.8	1.22	0.42	Shared	High	Not Found	Not Found	High	High	Not Found	Not Found	Not Found	Not Found	High	High	Not Found	Not Found	Not Found	Not Found	High	High	High	0.1	9e-05	0.004543	0.03529	32	K.DLSNDQISSMK.E	[9-19]
FALSE	High	Master Protein	A0A3Q7I6K7	Uncharacterized protein OS=Solanum lycopersicum OX=4081 GN=101256605 PE=4 SV=1	0	FALSE	776.738	70	110	594	110	1511	170.1	4.77	11647	110	0	0.982	-0.03	0.465729	0.685266	2.45	100.9	99.1	2.6	0.26	High	High	High	High	High	High	High	High	High	High	High	High	High	High	High	High	High	1
	Checked	Confidence	Annotated Sequence	Modifications	Contaminant	Qvality PEP	Qvality q-value	# Protein Groups	# Proteins	# PSMs	Master Protein Accessions	Positions in Master Proteins	Modifications in Master Proteins	# Missed Cleavages	Theo. MH+ [Da]	Abundance Ratio: (Sample) / (Control)	Abundance Ratio P-Value: (Sample) / (Control)	Abundance Ratio Adj. P-Value: (Sample) / (Control)	Abundance Ratio Variability [%]: (Sample) / (Control)	Abundances (Grouped): Control	Abundances (Grouped): Sample	Abundances (Grouped) CV [%]: Control	Abundances (Grouped) CV [%]: Sample	Quan Info	Found in File: [F1]	Found in File: [F2]	Found in File: [F3]	Found in Sample: [S1] F1: 126, Control, Controllo, 1	Found in Sample: [S4] F1: 127, Control, Controllo, 2	Found in Sample: [S2] F2: 126, Control, Controllo, 1	Found in Sample: [S7] F2: 127, Control, Controllo, 2	Found in Sample: [S3] F3: 126, Control, Controllo, 1	Found in Sample: [S10] F3: 127, Control, Controllo, 2	Found in Sample: [S5] F1: 128, Sample, Triacontanolo Spray, 1	Found in Sample: [S6] F1: 129, Sample, Triacontanolo Spray, 2	Found in Sample: [S8] F2: 128, Sample, Triacontanolo Spray, 1	Found in Sample: [S9] F2: 129, Sample, Triacontanolo Spray, 2	Found in Sample: [S11] F3: 128, Sample, Triacontanolo Spray, 1	Found in Sample: [S12] F3: 129, Sample, Triacontanolo Spray, 2	Found in Sample Group: Control	Found in Sample Group: Sample	Confidence (by Search Engine): Mascot	DeltaM [ppm] (by Search Engine): Mascot	Deltam/z [Da] (by Search Engine): Mascot	Percolator q-Value (by Search Engine): Mascot	Percolator PEP (by Search Engine): Mascot	Ions Score (by Search Engine): Mascot	Sequence in Protein	Positions in Proteins
	FALSE	High	[K].LQLSDDKFSNADSLLSQALANSAELEQK.[L]	2xTMT6plex [K7; K28]; 1xTMT6plex [N-Term]	FALSE	1.4949e-07	2.85761e-05	1	1	4	A0A3Q7I6K7	A0A3Q7I6K7 [430-457]		1	3723.01	0.667	0.385114	0.698761	36.11	120	80	38.26	5.13		High	High	High	High	High	High	High	High	High	High	High	High	High	High	High	High	High	High	1.5	0.00139	2.22e-05	2.3e-08	36	K.LQLSDDKFSNADSLLSQALANSAELEQK.L	[430-457]
	FALSE	High	[K].LQEEVGLKEQIEGK.[L]	2xTMT6plex [K8; K14]; 1xTMT6plex [N-Term]	FALSE	2.34598e-07	2.85761e-05	1	1	8	A0A3Q7I6K7	A0A3Q7I6K7 [367-380]		1	2287.35	0.857	0.304649	0.667881	11.19	107.7	92.3	10.74	0.09		High	High	High	High	High	High	High	High	High	High	High	High	High	High	High	High	High	High	-0.72	-0.00055	2.22e-05	3.727e-08	39	K.LQEEVGLKEQIEGK.L	[367-380]
	FALSE	High	[R].IQELEEQISILEK.[K]	1xTMT6plex [K13]; 1xTMT6plex [N-Term]	FALSE	1.8735e-05	2.85761e-05	1	1	4	A0A3Q7I6K7	A0A3Q7I6K7 [840-852]		0	2030.18	1.012	0.129913	0.602744	0.39	99.4	100.6	1.44	1.07		High	High	High	High	High	High	High	High	High	High	High	High	High	High	High	High	High	High	2.27	0.0023	2.22e-05	4.07e-06	49	R.IQELEEQISILEK.K	[840-852]
	FALSE	High	[R].IQELEEQISTLEK.[K]	1xTMT6plex [K13]; 1xTMT6plex [N-Term]	FALSE	2.82477e-05	2.85761e-05	1	1	6	A0A3Q7I6K7	A0A3Q7I6K7 [647-659]		0	2018.14	0.96	0.182551	0.620239	1.61	102	98	5.11	3.57		High	High	High	High	High	High	High	High	High	High	High	High	High	High	High	High	High	High	0.44	0.00029	2.22e-05	6.314e-06	46	R.IQELEEQISTLEK.K	[647-659]
	FALSE	High	[K].LQEQIAEAENR.[Y]	1xTMT6plex [N-Term]	FALSE	1.76973e-06	2.85761e-05	1	1	16	A0A3Q7I6K7	A0A3Q7I6K7 [150-160]		0	1529.81	0.961	0.0164058	0.575403	0.31	102	98	3.65	3.95		High	High	High	High	High	High	High	High	High	High	High	High	High	High	High	High	High	High	2.13	0.00163	2.22e-05	3.248e-07	70	K.LQEQIAEAENR.Y	[150-160]
	FALSE	High	[K].LSSLEAALK.[E]	1xTMT6plex [K9]; 1xTMT6plex [N-Term]	FALSE	6.95682e-05	2.85761e-05	1	1	7	A0A3Q7I6K7	A0A3Q7I6K7 [689-697]		0	1389.87	1.102	0.0245068	0.581045	0.94	95.1	104.9	4.23	3.34		High	High	High	High	High	High	High	High	High	High	High	High	High	High	High	High	High	High	1.33	0.00092	2.22e-05	1.652e-05	60	K.LSSLEAALK.E	[689-697]
	FALSE	High	[K].ILEAEDKAADILSENQQLMETNMLLK.[N]	2xTMT6plex [K7; K26]; 1xTMT6plex [N-Term]	FALSE	0.000170078	2.85761e-05	1	1	1	A0A3Q7I6K7	A0A3Q7I6K7 [1075-1100]		1	3647.98	0.878	0.438477	0.722099	15.65	106.5	93.5	14.04	0.81		Not Found	High	Not Found	Not Found	Not Found	High	High	Not Found	Not Found	Not Found	Not Found	High	High	Not Found	Not Found	High	High	High	6.22	0.00567	2.22e-05	4.259e-05	21	K.ILEAEDKAADILSENQQLMETNMLLK.N	[1075-1100]
	FALSE	High	[R].LGLEFESSK.[K]	1xTMT6plex [K9]; 1xTMT6plex [N-Term]	FALSE	9.20777e-05	2.85761e-05	1	1	6	A0A3Q7I6K7	A0A3Q7I6K7 [192-200]		0	1467.85	0.986	0.958682	0.983164	39	100.7	99.3	1.22	34.84		High	High	High	High	High	High	High	High	High	High	High	High	High	High	High	High	High	High	1.88	0.00138	2.22e-05	2.23e-05	47	R.LGLEFESSK.K	[192-200]
	FALSE	High	[K].LKGEMSSNDSK.[L]	2xTMT6plex [K2; K11]; 1xTMT6plex [N-Term]	FALSE	2.2318e-05	2.85761e-05	1	1	3	A0A3Q7I6K7	A0A3Q7I6K7 [1246-1256]		1	1883.05	0.994	0.964681	0.985775	9.96	100.3	99.7	0.42	9.9		High	High	High	High	High	High	High	High	High	High	High	High	High	High	High	High	High	High	1.55	0.00098	2.22e-05	4.898e-06	34	K.LKGEMSSNDSK.L	[1246-1256]
	FALSE	High	[K].LKSQETQLSESQEELAK.[L]	2xTMT6plex [K2; K17]; 1xTMT6plex [N-Term]	FALSE	7.17082e-10	2.85761e-05	1	1	4	A0A3Q7I6K7	A0A3Q7I6K7 [381-397]		1	2635.48	0.924	0.613013	0.808959	16.81	103.9	96.1	8.09	7.89		High	High	High	High	High	High	High	High	High	High	High	High	High	High	High	High	High	High	2.73	0.0024	2.22e-05	7.544e-11	70	K.LKSQETQLSESQEELAK.L	[381-397]
	FALSE	High	[K].LHSFEALVK.[T]	1xTMT6plex [K9]; 1xTMT6plex [N-Term]	FALSE	0.000132513	2.85761e-05	1	1	1	A0A3Q7I6K7	A0A3Q7I6K7 [1180-1188]		0	1501.91	1.129	0.428956	0.717917	14.5	93.9	106.1	9.64	4.16		High	Not Found	Not Found	High	High	Not Found	Not Found	Not Found	Not Found	High	High	Not Found	Not Found	Not Found	Not Found	High	High	High	1.14	0.00057	2.22e-05	3.274e-05	33	K.LHSFEALVK.T	[1180-1188]
	FALSE	High	[R].NLELEAELK.[S]	1xTMT6plex [K9]; 1xTMT6plex [N-Term]	FALSE	5.88626e-05	2.85761e-05	1	1	8	A0A3Q7I6K7	A0A3Q7I6K7 [584-592]		0	1516.9	1	0.993528	0.996992	6.26	100	100	4.6	1.37		High	High	High	High	High	High	High	High	High	High	High	High	High	High	High	High	High	High	2.12	0.00161	2.22e-05	1.381e-05	52	R.NLELEAELK.S	[584-592]
	FALSE	High	[R].NVELEQQINLVELK.[S]	1xTMT6plex [K14]; 1xTMT6plex [N-Term]	FALSE	9.81194e-06	2.85761e-05	1	1	3	A0A3Q7I6K7	A0A3Q7I6K7 [514-527]		0	2127.24	0.885	0.565374	0.784399	22.64	106.1	93.9	13.43	8.04		High	High	High	High	High	High	High	High	High	High	High	High	High	High	High	High	High	High	5.53	0.00392	2.22e-05	2.036e-06	61	R.NVELEQQINLVELK.S	[514-527]
	FALSE	High	[K].MHEAIQNLTQK.[E]	1xTMT6plex [K11]; 1xTMT6plex [N-Term]	FALSE	2.01223e-05	2.85761e-05	1	1	8	A0A3Q7I6K7	A0A3Q7I6K7 [1159-1169]		0	1770.99	0.921	0.488958	0.745206	11.79	104.1	95.9	4.67	6.55		High	High	High	High	High	High	High	High	High	High	High	High	High	High	High	High	High	High	1.19	0.00106	2.22e-05	4.384e-06	57	K.MHEAIQNLTQK.E	[1159-1169]
	FALSE	High	[R].NELNSTQQR.[L]	1xTMT6plex [N-Term]	FALSE	6.73784e-05	2.85761e-05	1	1	7	A0A3Q7I6K7	A0A3Q7I6K7 [936-944]		0	1318.69	1.05	0.121041	0.602093	1.68	97.6	102.4	7.03	5.43		High	High	High	High	High	High	High	High	High	High	High	High	High	High	High	High	High	High	0.7	0.00046	2.22e-05	1.598e-05	42	R.NELNSTQQR.L	[936-944]
	FALSE	High	[K].GVAAEAESK.[K]	1xTMT6plex [K9]; 1xTMT6plex [N-Term]	FALSE	0.000120901	2.85761e-05	1	1	6	A0A3Q7I6K7	A0A3Q7I6K7 [661-669]		0	1319.76	1.084	0.514812	0.758976	12.63	96	104	2.96	9.06		High	High	High	High	High	High	High	High	High	High	High	High	High	High	High	High	High	High	1.78	0.00117	2.22e-05	2.966e-05	55	K.GVAAEAESK.K	[661-669]
	FALSE	High	[R].HLESVVEELK.[G]	1xTMT6plex [K10]; 1xTMT6plex [N-Term]	FALSE	5.68052e-05	2.85761e-05	1	1	6	A0A3Q7I6K7	A0A3Q7I6K7 [1217-1226]		0	1640.96	1.061	0.52351	0.763806	9.43	97	103	3.92	5.07		High	High	High	High	High	High	High	High	High	High	High	High	High	High	High	High	High	High	2.4	0.00131	2.22e-05	1.329e-05	46	R.HLESVVEELK.G	[1217-1226]
	FALSE	High	[R].HLESVVEELKGK.[Y]	2xTMT6plex [K10; K12]; 1xTMT6plex [N-Term]	FALSE	8.39701e-05	2.85761e-05	1	1	2	A0A3Q7I6K7	A0A3Q7I6K7 [1217-1228]		1	2055.24	0.834	0.41276	0.710764	19.76	109	91	16.92	1.79		High	Not Found	Not Found	High	High	Not Found	Not Found	Not Found	Not Found	High	High	Not Found	Not Found	Not Found	Not Found	High	High	High	-2.78	-0.0019	2.22e-05	2.017e-05	22	R.HLESVVEELKGK.Y	[1217-1228]
	FALSE	High	[K].GLEHEATLK.[S]	1xTMT6plex [K9]; 1xTMT6plex [N-Term]	FALSE	4.30284e-05	2.85761e-05	1	1	9	A0A3Q7I6K7	A0A3Q7I6K7 [1391-1399]		0	1455.86	0.953	0.688631	0.848421	13.39	102.4	97.6	6.67	6.08		High	High	High	High	High	High	High	High	High	High	High	High	High	High	High	High	High	High	0.39	0.00028	2.22e-05	9.885e-06	57	K.GLEHEATLK.S	[1391-1399]
	FALSE	High	[K].LAETEGLLEILR.[N]	1xTMT6plex [N-Term]	FALSE	6.16176e-07	2.85761e-05	1	1	6	A0A3Q7I6K7	A0A3Q7I6K7 [924-935]		0	1585.94	0.971	0.624281	0.814619	6.38	101.5	98.5	0.15	6.24		High	High	High	High	High	High	High	High	High	High	High	High	High	High	High	High	High	High	1.52	0.0012	2.22e-05	1.051e-07	64	K.LAETEGLLEILR.N	[924-935]
	FALSE	High	[K].IAHLDSELVK.[S]	1xTMT6plex [K10]; 1xTMT6plex [N-Term]	FALSE	1.14421e-05	2.85761e-05	1	1	7	A0A3Q7I6K7	A0A3Q7I6K7 [570-579]; [763-772]		0	1582.96	0.92	0.262363	0.653966	4.74	104.1	95.9	10.96	6.46		High	High	High	High	High	High	High	High	High	High	High	High	High	High	High	High	High	High	1.37	0.00108	2.22e-05	2.4e-06	59	K.IAHLDSELVK.S; K.IAHLDSELVK.S	[570-579]; [763-772]
	FALSE	High	[K].LASSETDNEGLK.[K]	1xTMT6plex [K12]; 1xTMT6plex [N-Term]	FALSE	1.32938e-06	2.85761e-05	1	1	11	A0A3Q7I6K7	A0A3Q7I6K7 [1061-1072]		0	1721.93	1.014	0.814499	0.913596	7.11	99.3	100.7	2.99	3.8		High	High	High	High	High	High	High	High	High	High	High	High	High	High	High	High	High	High	1.78	0.00153	2.22e-05	2.396e-07	68	K.LASSETDNEGLK.K	[1061-1072]
	FALSE	High	[K].LASSETDNEGLKK.[K]	2xTMT6plex [K12; K13]; 1xTMT6plex [N-Term]	FALSE	0.000113455	2.85761e-05	1	1	1	A0A3Q7I6K7	A0A3Q7I6K7 [1061-1073]		1	2079.19	0.894	0.215756	0.633908	6.33	105.6	94.4	1.51	7.54		Not Found	Not Found	High	Not Found	Not Found	Not Found	Not Found	High	High	Not Found	Not Found	Not Found	Not Found	High	High	High	High	High	2.37	0.00164	2.22e-05	2.775e-05	21	K.LASSETDNEGLKK.K	[1061-1073]
	FALSE	High	[K].IAENQKVEEALVNTASELSK.[V]	2xTMT6plex [K6; K20]; 1xTMT6plex [N-Term]	FALSE	2.11334e-08	2.85761e-05	1	1	7	A0A3Q7I6K7	A0A3Q7I6K7 [273-292]		1	2860.62	0.95	0.524937	0.764817	8.27	102.6	97.4	10.28	2.42		High	High	High	High	High	High	High	High	High	High	High	High	High	High	High	High	High	High	2.28	0.00217	2.22e-05	2.834e-09	61	K.IAENQKVEEALVNTASELSK.V	[273-292]
	FALSE	High	[R].LEGIENDLNATGLR.[E]	1xTMT6plex [N-Term]	FALSE	2.70851e-06	2.85761e-05	1	1	11	A0A3Q7I6K7	A0A3Q7I6K7 [945-958]		0	1743.94	1.022	0.670722	0.838873	5.5	98.9	101.1	3.54	1.7		High	High	High	High	High	High	High	High	High	High	High	High	High	High	High	High	High	High	3.67	0.0032	2.22e-05	5.131e-07	54	R.LEGIENDLNATGLR.E	[945-958]
	FALSE	High	[K].KGVAAEAESK.[K]	2xTMT6plex [K1; K10]; 1xTMT6plex [N-Term]	FALSE	3.21197e-05	2.85761e-05	1	1	1	A0A3Q7I6K7	A0A3Q7I6K7 [660-669]		1	1677.02	1.03	0.849381	0.93026	30.26	98.5	101.5	0.7	27.61		High	Not Found	Not Found	High	High	Not Found	Not Found	Not Found	Not Found	High	High	Not Found	Not Found	Not Found	Not Found	High	High	High	3.38	0.00189	2.22e-05	7.245e-06	31	K.KGVAAEAESK.K	[660-669]
	FALSE	High	[K].KLQEQIAEAENR.[Y]	1xTMT6plex [K1]; 1xTMT6plex [N-Term]	FALSE	1.42292e-05	2.85761e-05	1	1	3	A0A3Q7I6K7	A0A3Q7I6K7 [149-160]		1	1887.07	1.099	0.393627	0.702745	9.82	95.3	104.7	1.57	7.79		High	High	High	High	High	High	High	High	High	High	High	High	High	High	High	High	High	High	1.32	0.00083	2.22e-05	3.026e-06	28	K.KLQEQIAEAENR.Y	[149-160]
	FALSE	High	[K].KEHQNVIAHLEEQLK.[A]	2xTMT6plex [K1; K15]; 1xTMT6plex [N-Term]	FALSE	2.42428e-06	2.85761e-05	1	1	2	A0A3Q7I6K7	A0A3Q7I6K7 [1322-1336]		1	2503.46	1.017	0.798017	0.90601	6.94	99.2	100.8	7.37	0.76		High	Not Found	High	High	High	Not Found	Not Found	High	High	High	High	Not Found	Not Found	High	High	High	High	High	2.47	0.00124	2.22e-05	4.545e-07	32	K.KEHQNVIAHLEEQLK.A	[1322-1336]
	FALSE	High	[K].KVELEDMLQISNAAIEEAK.[S]	2xTMT6plex [K1; K19]; 1xTMT6plex [N-Term]	FALSE	2.27655e-09	2.85761e-05	1	1	5	A0A3Q7I6K7	A0A3Q7I6K7 [479-497]		1	2818.58	0.965	0.807349	0.911231	19.66	101.8	98.2	15.47	3.17		High	High	High	High	High	High	High	High	High	High	High	High	High	High	High	High	High	High	5.56	0.00523	2.22e-05	2.605e-10	60	K.KVELEDMLQISNAAIEEAK.S	[479-497]
	FALSE	High	[R].VAGSLKDTESQNVK.[L]	2xTMT6plex [K6; K14]; 1xTMT6plex [N-Term]	FALSE	7.11254e-06	2.85761e-05	1	1	5	A0A3Q7I6K7	A0A3Q7I6K7 [108-121]		1	2163.26	0.866	0.143277	0.60822	3.68	107.2	92.8	9.9	6.4		High	High	High	High	High	High	High	High	High	High	High	High	High	High	High	High	High	High	1.73	0.00125	2.22e-05	1.445e-06	36	R.VAGSLKDTESQNVK.L	[108-121]
	FALSE	High	[K].TYEEQTHETATLAENQK.[M]	1xTMT6plex [K17]; 1xTMT6plex [N-Term]	FALSE	4.90909e-05	2.85761e-05	1	1	6	A0A3Q7I6K7	A0A3Q7I6K7 [1189-1205]		0	2451.24	0.989	0.909962	0.959285	17.47	100.6	99.4	15.16	1.41		High	High	High	High	High	High	High	High	High	High	High	High	High	High	High	High	High	High	3.15	0.00257	2.22e-05	1.141e-05	46	K.TYEEQTHETATLAENQK.M	[1189-1205]
	FALSE	High	[K].VIDNLKEQLTSEGQK.[L]	2xTMT6plex [K6; K15]; 1xTMT6plex [N-Term]	FALSE	1.90094e-06	2.85761e-05	1	1	7	A0A3Q7I6K7	A0A3Q7I6K7 [1284-1298]		1	2389.39	0.97	0.735	0.873267	10.38	101.5	98.5	7.07	2.82		High	High	High	High	High	High	High	High	High	High	High	High	High	High	High	High	High	High	1.96	0.00156	2.22e-05	3.513e-07	42	K.VIDNLKEQLTSEGQK.L	[1284-1298]
	FALSE	High	[R].YSTELNALQEALQAQELNNK.[E]	1xTMT6plex [K20]; 1xTMT6plex [N-Term]	FALSE	8.56256e-07	2.85761e-05	1	1	2	A0A3Q7I6K7	A0A3Q7I6K7 [161-180]		0	2735.46	0.985	0.689377	0.848489	4.25	100.8	99.2	3.09	0.96		High	Not Found	High	High	High	Not Found	Not Found	High	High	High	High	Not Found	Not Found	High	High	High	High	High	5.64	0.00514	2.22e-05	1.495e-07	57	R.YSTELNALQEALQAQELNNK.E	[161-180]
	FALSE	High	[R].YSTELNALQEALQAQELNNKEHVNVK.[E]	2xTMT6plex [K20; K26]; 1xTMT6plex [N-Term]	FALSE	1.158e-09	2.85761e-05	1	1	2	A0A3Q7I6K7	A0A3Q7I6K7 [161-186]		1	3671	0.87	0.472133	0.737379	18.77	106.9	93.1	15.02	2.78		High	Not Found	High	High	High	Not Found	Not Found	High	High	High	High	Not Found	Not Found	High	High	High	High	High	3.56	0.00327	2.22e-05	1.264e-10	62	R.YSTELNALQEALQAQELNNKEHVNVK.E	[161-186]
	FALSE	High	[R].YSTELNALQEALQAQELNNKEHVNVK.[E]	1xDeamidated [Q13]; 2xTMT6plex [K20; K26]; 1xTMT6plex [N-Term]	FALSE	6.27594e-06	2.85761e-05	1	1	1	A0A3Q7I6K7	A0A3Q7I6K7 [161-186]		1	3671.98									No Quan Values	High	Not Found	Not Found	High	High	Not Found	Not Found	Not Found	Not Found	High	High	Not Found	Not Found	Not Found	Not Found	High	High	High	7.62	0.0056	2.22e-05	1.263e-06	24	R.YSTELNALQEALQAQELNNKEHVNVK.E	[161-186]
	FALSE	High	[K].VQGELETSK.[S]	1xTMT6plex [K9]; 1xTMT6plex [N-Term]	FALSE	0.000160796	2.85761e-05	1	1	8	A0A3Q7I6K7	A0A3Q7I6K7 [293-301]		0	1448.84	0.977	0.352187	0.686922	2.1	101.2	98.8	3.34	1.33		High	High	High	High	High	High	High	High	High	High	High	High	High	High	High	High	High	High	0.86	0.00062	2.22e-05	4.003e-05	51	K.VQGELETSK.S	[293-301]
	FALSE	High	[K].VSELSATLEK.[T]	1xTMT6plex [K10]; 1xTMT6plex [N-Term]	FALSE	8.20598e-06	2.85761e-05	1	1	9	A0A3Q7I6K7	A0A3Q7I6K7 [542-551]		0	1534.91	0.94	0.451966	0.726791	7.85	103.1	96.9	9.19	1.72		High	High	High	High	High	High	High	High	High	High	High	High	High	High	High	High	High	High	0.23	0.00017	2.22e-05	1.682e-06	67	K.VSELSATLEK.T	[542-551]
	FALSE	High	[K].VSEVQANLEK.[T]	1xTMT6plex [K10]; 1xTMT6plex [N-Term]	FALSE	4.73154e-06	2.85761e-05	1	1	14	A0A3Q7I6K7	A0A3Q7I6K7 [735-744]		0	1574.92	0.965	0.498837	0.750697	5.22	101.8	98.2	4.9	0.07		High	High	High	High	High	High	High	High	High	High	High	High	High	High	High	High	High	High	1.67	0.00131	2.22e-05	9.306e-07	63	K.VSEVQANLEK.T	[735-744]
	FALSE	High	[K].VSAAFAEKNEAVEELK.[S]	2xTMT6plex [K8; K16]; 1xTMT6plex [N-Term]	FALSE	3.4006e-08	2.85761e-05	1	1	6	A0A3Q7I6K7	A0A3Q7I6K7 [1264-1279]		1	2422.38	0.917	0.540183	0.772516	14.79	104.3	95.7	15	0.97		High	High	High	High	High	High	High	High	High	High	High	High	High	High	High	High	High	High	0.92	0.00074	2.22e-05	4.71e-09	46	K.VSAAFAEKNEAVEELK.S	[1264-1279]
	FALSE	High	[K].VSAAFAEKNEAVEELK.[S]	1xDeamidated [N9]; 2xTMT6plex [K8; K16]; 1xTMT6plex [N-Term]	FALSE	4.13742e-05	2.85761e-05	1	1	1	A0A3Q7I6K7	A0A3Q7I6K7 [1264-1279]		1	2423.36									No Quan Values	Not Found	High	Not Found	Not Found	Not Found	High	High	Not Found	Not Found	Not Found	Not Found	High	High	Not Found	Not Found	High	High	High	9.9	0.008	2.22e-05	9.501e-06	53	K.VSAAFAEKNEAVEELK.S	[1264-1279]
	FALSE	High	[K].VSDLEQLLETEK.[H]	1xTMT6plex [K12]; 1xTMT6plex [N-Term]	FALSE	3.87062e-07	2.85761e-05	1	1	7	A0A3Q7I6K7	A0A3Q7I6K7 [633-644]		0	1862.05	1.05	0.504157	0.753047	7.3	97.6	102.4	3.24	3.72		High	High	High	High	High	High	High	High	High	High	High	High	High	High	High	High	High	High	2.89	0.00269	2.22e-05	6.39e-08	77	K.VSDLEQLLETEK.H	[633-644]
	FALSE	High	[K].VSNGEIGQTEHEESAFDGEFIKVEK.[E]	1xDeamidated [N3]; 2xTMT6plex [K22; K25]; 1xTMT6plex [N-Term]	FALSE	6.52769e-06	2.85761e-05	1	1	4	A0A3Q7I6K7	A0A3Q7I6K7 [29-53]		1	3467.78	0.995	0.889154	0.949427	3.61	100.2	99.8	1.69	5.13		High	High	High	High	High	High	High	High	High	High	High	High	High	High	High	High	High	High	3.22	0.00279	2.22e-05	1.317e-06	39	K.VSNGEIGQTEHEESAFDGEFIKVEK.E	[29-53]
	FALSE	High	[K].SAESFSAVKEELDQVLVK.[L]	2xTMT6plex [K9; K18]; 1xTMT6plex [N-Term]	FALSE	2.80535e-07	2.85761e-05	1	1	3	A0A3Q7I6K7	A0A3Q7I6K7 [1043-1060]		1	2666.52	0.959	0.289955	0.665124	2.81	102.1	97.9	7.42	4.74		High	High	High	High	High	High	High	High	High	High	High	High	High	High	High	High	High	High	7.53	0.00669	2.22e-05	4.515e-08	44	K.SAESFSAVKEELDQVLVK.L	[1043-1060]
	FALSE	High	[K].SKEVVVLQNQVK.[E]	2xTMT6plex [K2; K12]; 1xTMT6plex [N-Term]	FALSE	4.50685e-05	2.85761e-05	1	1	2	A0A3Q7I6K7	A0A3Q7I6K7 [1409-1420]		1	2058.29	0.867	0.0199519	0.581045	0.98	107.1	92.9	1.63	2.56		High	Not Found	High	High	High	Not Found	Not Found	High	High	High	High	Not Found	Not Found	High	High	High	High	High	5.66	0.00388	2.22e-05	1.042e-05	37	K.SKEVVVLQNQVK.E	[1409-1420]
	FALSE	High	[K].QKDIGGSSNDQKDEVEVK.[S]	3xTMT6plex [K2; K12; K18]; 1xTMT6plex [N-Term]	FALSE	0.000148314	2.85761e-05	1	1	1	A0A3Q7I6K7	A0A3Q7I6K7 [1428-1445]		2	2892.61	0.861	0.351237	0.68612	13.41	107.4	92.6	8.52	4.24		High	Not Found	Not Found	High	High	Not Found	Not Found	Not Found	Not Found	High	High	Not Found	Not Found	Not Found	Not Found	High	High	High	-1.23	-0.00089	0.0002497	0.002039	21	K.QKDIGGSSNDQKDEVEVK.S	[1428-1445]
	FALSE	High	[K].QSGSLAESETKK.[A]	2xTMT6plex [K11; K12]; 1xTMT6plex [N-Term]	FALSE	8.44093e-07	2.85761e-05	1	1	5	A0A3Q7I6K7	A0A3Q7I6K7 [226-237]		1	1952.13	0.963	0.699827	0.853954	11.38	101.9	98.1	9.16	1.67		High	High	High	High	High	High	High	High	High	High	High	High	High	High	High	High	High	High	2.73	0.00177	2.22e-05	1.47e-07	43	K.QSGSLAESETKK.A	[226-237]
	FALSE	High	[K].SLEEVHLESSNAITTANQK.[K]	1xTMT6plex [K19]; 1xTMT6plex [N-Term]	FALSE	7.55509e-07	2.85761e-05	1	1	4	A0A3Q7I6K7	A0A3Q7I6K7 [460-478]		0	2529.36	0.961	0.753418	0.883496	15.46	102	98	11.64	3.05		High	High	High	High	High	High	High	High	High	High	High	High	High	High	High	High	High	High	3.42	0.00288	2.22e-05	1.308e-07	52	K.SLEEVHLESSNAITTANQK.K	[460-478]
	FALSE	High	[R].SSNISASSR.[E]	1xTMT6plex [N-Term]	FALSE	9.71023e-05	2.85761e-05	1	1	5	A0A3Q7I6K7	A0A3Q7I6K7 [81-89]		0	1137.61	1.003	0.94353	0.975697	4.27	99.9	100.1	2.8	1.28		Not Found	High	High	Not Found	Not Found	High	High	High	High	Not Found	Not Found	High	High	High	High	High	High	High	1.39	0.00079	2.22e-05	2.352e-05	47	R.SSNISASSR.E	[81-89]
	FALSE	High	[K].SSSEELQAK.[S]	1xTMT6plex [K9]; 1xTMT6plex [N-Term]	FALSE	5.50146e-05	2.85761e-05	1	1	6	A0A3Q7I6K7	A0A3Q7I6K7 [1400-1408]		0	1436.8	1.007	0.907594	0.958225	6.76	99.7	100.3	3.57	2.87		High	High	High	High	High	High	High	High	High	High	High	High	High	High	High	High	High	High	1.47	0.00106	2.22e-05	1.288e-05	53	K.SSSEELQAK.S	[1400-1408]
	FALSE	High	[K].SSSLEVVLAETK.[E]	1xTMT6plex [K12]; 1xTMT6plex [N-Term]	FALSE	6.36332e-07	2.85761e-05	1	1	8	A0A3Q7I6K7	A0A3Q7I6K7 [882-893]		0	1721.01	0.957	0.379315	0.697281	4.54	102.2	97.8	0.62	4.95		High	High	High	High	High	High	High	High	High	High	High	High	High	High	High	High	High	High	2.98	0.00257	2.22e-05	1.085e-07	74	K.SSSLEVVLAETK.E	[882-893]
	FALSE	High	[K].SQVQDIESK.[L]	1xTMT6plex [K9]; 1xTMT6plex [N-Term]	FALSE	0.000145217	2.85761e-05	1	1	7	A0A3Q7I6K7	A0A3Q7I6K7 [302-310]		0	1491.84	0.916	0.221211	0.636237	4.73	104.4	95.6	1.9	2.61		High	High	High	High	High	High	High	High	High	High	High	High	High	High	High	High	High	High	1.03	0.00077	2.22e-05	3.606e-05	56	K.SQVQDIESK.L	[302-310]
	FALSE	High	[K].SQLEVFQAEIHQK.[S]	1xTMT6plex [K13]; 1xTMT6plex [N-Term]	FALSE	3.77492e-07	2.85761e-05	1	1	9	A0A3Q7I6K7	A0A3Q7I6K7 [1347-1359]		0	2015.13	0.978	0.448594	0.725355	2.8	101.1	98.9	7.85	5.19		High	High	High	High	High	High	High	High	High	High	High	High	High	High	High	High	High	High	5.09	0.00342	2.22e-05	6.218e-08	64	K.SQLEVFQAEIHQK.S	[1347-1359]
	FALSE	High	[K].SQETQLSESQEELAK.[L]	1xTMT6plex [K15]; 1xTMT6plex [N-Term]	FALSE	1.08061e-05	2.85761e-05	1	1	10	A0A3Q7I6K7	A0A3Q7I6K7 [383-397]		0	2165.13	0.911	0.249842	0.647423	5.82	104.7	95.3	1.86	3.69		High	High	High	High	High	High	High	High	High	High	High	High	High	High	High	High	High	High	2.84	0.00205	2.22e-05	2.256e-06	55	K.SQETQLSESQEELAK.L	[383-397]
	FALSE	High	[R].SRELEDLMLVSHSK.[V]	1xTMT6plex [K14]; 1xTMT6plex [N-Term]	FALSE	2.0057e-06	2.85761e-05	1	1	10	A0A3Q7I6K7	A0A3Q7I6K7 [612-625]; [805-818]		1	2102.17	0.97	0.639502	0.823403	7.26	101.5	98.5	5.05	1.86		High	High	High	High	High	High	High	High	High	High	High	High	High	High	High	High	High	High	1.91	0.00101	2.22e-05	3.712e-07	29	R.SRELEDLMLVSHSK.V; R.SRELEDLMLVSHSK.V	[612-625]; [805-818]
	FALSE	High	[K].EVVVLQNQVK.[E]	1xTMT6plex [K10]; 1xTMT6plex [N-Term]	FALSE	4.9266e-05	2.85761e-05	1	1	7	A0A3Q7I6K7	A0A3Q7I6K7 [1411-1420]		0	1614	1.031	0.717185	0.863392	9.12	98.5	101.5	7.4	1.29		High	High	High	High	High	High	High	High	High	High	High	High	High	High	High	High	High	High	0.76	0.00061	2.22e-05	1.145e-05	55	K.EVVVLQNQVK.E	[1411-1420]
	FALSE	High	[K].EVEDQMASLQEELK.[S]	1xTMT6plex [K14]; 1xTMT6plex [N-Term]	FALSE	3.95006e-05	2.85761e-05	1	1	4	A0A3Q7I6K7	A0A3Q7I6K7 [254-267]		0	2107.1	1.046	0.639112	0.823232	10.69	97.7	102.3	3.69	6.49		High	High	High	High	High	High	High	High	High	High	High	High	High	High	High	High	High	High	3.49	0.00245	2.22e-05	9.047e-06	42	K.EVEDQMASLQEELK.S	[254-267]
	FALSE	High	[K].EALIDELSQELNTR.[K]	1xTMT6plex [N-Term]	FALSE	2.69712e-07	2.85761e-05	1	1	8	A0A3Q7I6K7	A0A3Q7I6K7 [315-328]		0	1859.99	0.893	0.0454058	0.581045	1.55	105.6	94.4	2.31	3.79		High	High	High	High	High	High	High	High	High	High	High	High	High	High	High	High	High	High	6.34	0.00589	2.22e-05	4.328e-08	53	K.EALIDELSQELNTR.K	[315-328]
	FALSE	High	[K].EALESKDGSDAAAEASHAEGK.[V]	2xTMT6plex [K6; K21]; 1xTMT6plex [N-Term]	FALSE	4.09341e-05	2.85761e-05	1	1	2	A0A3Q7I6K7	A0A3Q7I6K7 [54-74]		1	2760.43	0.679	0.199168	0.626929	16.28	119.1	80.9	13.49	1.97		Not Found	High	High	Not Found	Not Found	High	High	High	High	Not Found	Not Found	High	High	High	High	High	High	High	0.42	0.00029	2.22e-05	9.374e-06	25	K.EALESKDGSDAAAEASHAEGK.V	[54-74]
	FALSE	High	[K].ENISSLELLISSTK.[E]	1xTMT6plex [K14]; 1xTMT6plex [N-Term]	FALSE	7.91466e-07	2.85761e-05	1	1	4	A0A3Q7I6K7	A0A3Q7I6K7 [337-350]		0	1992.16	1.185	0.0427256	0.581045	1.7	91.6	108.4	0.89	0.73		High	High	High	High	High	High	High	High	High	High	High	High	High	High	High	High	High	High	1.71	0.00171	2.22e-05	1.373e-07	65	K.ENISSLELLISSTK.E	[337-350]
	FALSE	High	[R].ELEDLMLVSHSK.[V]	1xTMT6plex [K12]; 1xTMT6plex [N-Term]	FALSE	0.000152544	2.85761e-05	1	1	5	A0A3Q7I6K7	A0A3Q7I6K7 [614-625]; [807-818]		0	1859.03	1.107	0.418353	0.713119	11.59	94.9	105.1	5.17	5.86		High	High	High	High	High	High	High	High	High	High	High	High	High	High	High	High	High	High	1.46	0.0009	2.22e-05	3.796e-05	43	R.ELEDLMLVSHSK.V; R.ELEDLMLVSHSK.V	[614-625]; [807-818]
	FALSE	High	[K].EKESELSQSLSNVTEEK.[R]	2xTMT6plex [K2; K17]; 1xTMT6plex [N-Term]	FALSE	5.17399e-06	2.85761e-05	1	1	4	A0A3Q7I6K7	A0A3Q7I6K7 [701-717]		1	2624.42	1.039	0.433766	0.720204	4.63	98.1	101.9	2.05	2.36		High	High	High	High	High	High	High	High	High	High	High	High	High	High	High	High	High	High	2.37	0.00208	2.22e-05	1.025e-06	34	K.EKESELSQSLSNVTEEK.R	[701-717]
	FALSE	High	[K].EKESELSQSLSNVTEEKR.[N]	2xTMT6plex [K2; K17]; 1xTMT6plex [N-Term]	FALSE	1.04466e-08	2.85761e-05	1	1	7	A0A3Q7I6K7	A0A3Q7I6K7 [701-718]		2	2780.52	0.912	0.435977	0.721309	10.9	104.6	95.4	11.39	1.03		High	High	High	High	High	High	High	High	High	High	High	High	High	High	High	High	High	High	1.08	0.00075	2.22e-05	1.329e-09	30	K.EKESELSQSLSNVTEEKR.N	[701-718]
	FALSE	High	[K].ELSQCLNSVTEDKK.[N]	1xCarbamidomethyl [C5]; 2xTMT6plex [K13; K14]; 1xTMT6plex [N-Term]	FALSE	5.86375e-06	2.85761e-05	1	1	5	A0A3Q7I6K7	A0A3Q7I6K7 [898-911]		1	2338.29	1.501	0.101722	0.599681	15.14	80	120	20.85	6.58		High	High	High	High	High	High	High	High	High	High	High	High	High	High	High	High	High	High	3.17	0.00247	2.22e-05	1.171e-06	44	K.ELSQCLNSVTEDKK.N	[898-911]
	FALSE	High	[K].EHQNVIAHLEEQLK.[A]	1xTMT6plex [K14]; 1xTMT6plex [N-Term]	FALSE	2.38132e-06	2.85761e-05	1	1	4	A0A3Q7I6K7	A0A3Q7I6K7 [1323-1336]		0	2146.2	0.964	0.56278	0.783178	6.73	101.9	98.1	4.21	2.2		High	High	High	High	High	High	High	High	High	High	High	High	High	High	High	High	High	High	2.04	0.00109	2.22e-05	4.463e-07	51	K.EHQNVIAHLEEQLK.A	[1323-1336]
	FALSE	High	[K].EKEGLTQENIK.[L]	2xTMT6plex [K2; K11]; 1xTMT6plex [N-Term]	FALSE	4.90379e-06	2.85761e-05	1	1	1	A0A3Q7I6K7	A0A3Q7I6K7 [1235-1245]		1	1976.16	1.12	0.0463588	0.581045	1.37	94.3	105.7	1.9	0.6		High	Not Found	Not Found	High	High	Not Found	Not Found	Not Found	Not Found	High	High	Not Found	Not Found	Not Found	Not Found	High	High	High	2.16	0.00143	2.22e-05	9.686e-07	31	K.EKEGLTQENIK.L	[1235-1245]
	FALSE	High	[K].EQLTSEGQK.[L]	1xTMT6plex [K9]; 1xTMT6plex [N-Term]	FALSE	0.000184987	2.85761e-05	1	1	4	A0A3Q7I6K7	A0A3Q7I6K7 [1290-1298]		0	1477.83	1.121	0.478392	0.740753	15.92	94.3	105.7	10.64	4.5		High	High	High	High	High	High	High	High	High	High	High	High	High	High	High	High	High	High	1.64	0.00121	2.22e-05	4.634e-05	41	K.EQLTSEGQK.L	[1290-1298]
	FALSE	High	[K].AKELELELER.[V]	1xTMT6plex [K2]; 1xTMT6plex [N-Term]	FALSE	0.000105337	2.85761e-05	1	1	2	A0A3Q7I6K7	A0A3Q7I6K7 [98-107]		1	1688	0.946	0.128636	0.602744	1.62	102.8	97.2	2.11	0.56		High	High	Not Found	High	High	High	High	Not Found	Not Found	High	High	High	High	Not Found	Not Found	High	High	High	1.86	0.00105	2.22e-05	6.538e-05	20	K.AKELELELER.V	[98-107]
	FALSE	High	[K].AADILSENQQLMETNMLLK.[N]	1xTMT6plex [K19]; 1xTMT6plex [N-Term]	FALSE	2.04054e-07	2.85761e-05	1	1	4	A0A3Q7I6K7	A0A3Q7I6K7 [1082-1100]		0	2620.41	1.104	0.0485392	0.581045	1.12	95.1	104.9	0.53	0.54		High	High	High	High	High	High	High	High	High	High	High	High	High	High	High	High	High	High	6.62	0.00578	2.22e-05	3.211e-08	57	K.AADILSENQQLMETNMLLK.N	[1082-1100]
	FALSE	High	[K].GALEAAVAELNNSVVQMK.[E]	1xTMT6plex [K18]; 1xTMT6plex [N-Term]	FALSE	2.45763e-07	2.85761e-05	1	1	3	A0A3Q7I6K7	A0A3Q7I6K7 [403-420]		0	2302.28	0.911	0.383049	0.698598	9.41	104.7	95.3	6.6	2.37		High	High	High	High	High	High	High	High	High	High	High	High	High	High	High	High	High	High	2.94	0.00226	2.22e-05	3.928e-08	61	K.GALEAAVAELNNSVVQMK.E	[403-420]
	FALSE	High	[R].ASELQSATEAR.[I]	1xTMT6plex [N-Term]	FALSE	9.98888e-06	2.85761e-05	1	1	10	A0A3Q7I6K7	A0A3Q7I6K7 [1141-1151]		0	1391.73	0.952	0.230326	0.640486	2.87	102.5	97.5	0.78	3.52		High	High	High	High	High	High	High	High	High	High	High	High	High	High	High	High	High	High	0.3	0.00021	2.22e-05	2.076e-06	50	R.ASELQSATEAR.I	[1141-1151]
	FALSE	High	[K].DIGGSSNDQKDEVEVK.[S]	2xTMT6plex [K10; K16]; 1xTMT6plex [N-Term]	FALSE	1.94913e-06	2.85761e-05	1	1	6	A0A3Q7I6K7	A0A3Q7I6K7 [1430-1445]		1	2407.29	0.956	0.711435	0.860068	14.24	102.3	97.7	9.05	4.5		High	High	High	High	High	High	High	High	High	High	High	High	High	High	High	High	High	High	1.75	0.00141	2.22e-05	3.61e-07	32	K.DIGGSSNDQKDEVEVK.S	[1430-1445]
	FALSE	High	[K].DIGGSSNDQKDEVEVK.[S]	1xDeamidated [N7]; 2xTMT6plex [K10; K16]; 1xTMT6plex [N-Term]	FALSE	3.79815e-05	2.85761e-05	1	1	3	A0A3Q7I6K7	A0A3Q7I6K7 [1430-1445]		1	2408.28	1.008	0.911707	0.960214	10.05	99.6	100.4	1.36	8.21		High	High	High	High	High	High	High	High	High	High	High	High	High	High	High	High	High	High	3.65	0.00293	2.22e-05	8.677e-06	40	K.DIGGSSNDQKDEVEVK.S	[1430-1445]
	FALSE	High	[K].ASDLELLLETEKYR.[I]	1xTMT6plex [K12]; 1xTMT6plex [N-Term]	FALSE	7.03356e-07	2.85761e-05	1	1	3	A0A3Q7I6K7	A0A3Q7I6K7 [826-839]		1	2138.21	0.727	0.387432	0.699854	31.51	115.8	84.2	23.36	6.25		High	High	High	High	High	High	High	High	High	High	High	High	High	High	High	High	High	High	5.51	0.00393	2.22e-05	1.208e-07	33	K.ASDLELLLETEKYR.I	[826-839]
	FALSE	High	[K].ASDLELLLETEK.[Y]	1xTMT6plex [K12]; 1xTMT6plex [N-Term]	FALSE	2.03326e-07	2.85761e-05	1	1	6	A0A3Q7I6K7	A0A3Q7I6K7 [826-837]		0	1819.05	1.096	0.275935	0.66009	6.19	95.4	104.6	1.35	4.55		High	High	High	High	High	High	High	High	High	High	High	High	High	High	High	High	High	High	1.32	0.0012	2.22e-05	3.205e-08	76	K.ASDLELLLETEK.Y	[826-837]
	FALSE	High	[R].ASELEAEVETFQAK.[L]	1xTMT6plex [K14]; 1xTMT6plex [N-Term]	FALSE	1.55038e-06	2.85761e-05	1	1	5	A0A3Q7I6K7	A0A3Q7I6K7 [675-688]		0	2010.08	0.978	0.835133	0.92348	14.4	101.1	98.9	11.53	2.16		High	High	High	High	High	High	High	High	High	High	High	High	High	High	High	High	High	High	1.5	0.0015	2.22e-05	2.818e-07	51	R.ASELEAEVETFQAK.L	[675-688]
	FALSE	High	[R].ASELEAEVVIFQTK.[S]	1xTMT6plex [K14]; 1xTMT6plex [N-Term]	FALSE	3.04459e-05	2.85761e-05	1	1	1	A0A3Q7I6K7	A0A3Q7I6K7 [868-881]		0	2022.15	0.986	0.944782	0.976014	30.2	100.7	99.3	16.83	11.67		High	Not Found	Not Found	High	High	Not Found	Not Found	Not Found	Not Found	High	High	Not Found	Not Found	Not Found	Not Found	High	High	High	0.9	0.00061	2.22e-05	6.842e-06	41	R.ASELEAEVVIFQTK.S	[868-881]
	FALSE	High	[R].DIGQMLSTPTK.[R]	1xTMT6plex [K11]; 1xTMT6plex [N-Term]	FALSE	0.000164217	2.85761e-05	1	1	4	A0A3Q7I6K7	A0A3Q7I6K7 [1448-1458]		0	1648.93	0.772	0.322229	0.673926	18.66	112.9	87.1	21.95	4.38		High	High	Not Found	High	High	High	High	Not Found	Not Found	High	High	High	High	Not Found	Not Found	High	High	High	2.64	0.00218	2.22e-05	4.092e-05	40	R.DIGQMLSTPTK.R	[1448-1458]
	FALSE	High	[R].DIGQMLSTPTKR.[K]	1xTMT6plex [K11]; 1xTMT6plex [N-Term]	FALSE	0.000196309	2.85761e-05	1	1	1	A0A3Q7I6K7	A0A3Q7I6K7 [1448-1459]		1	1805.04	0.973	0.586471	0.793637	5.22	101.3	98.7	0.05	5.02		Not Found	Not Found	High	Not Found	Not Found	Not Found	Not Found	High	High	Not Found	Not Found	Not Found	Not Found	High	High	High	High	High	2.66	0.0016	2.22e-05	6.299e-05	21	R.DIGQMLSTPTKR.K	[1448-1459]
	FALSE	High	[K].DGSDAAAEASHAEGK.[V]	1xTMT6plex [K15]; 1xTMT6plex [N-Term]	FALSE	9.80904e-07	2.85761e-05	1	1	6	A0A3Q7I6K7	A0A3Q7I6K7 [60-74]		0	1873.93	1.146	0.594047	0.798107	29.11	93.2	106.8	1.41	25.88		High	High	High	High	High	High	High	High	High	High	High	High	High	High	High	High	High	High	0.08	5e-05	2.22e-05	1.728e-07	61	K.DGSDAAAEASHAEGK.V	[60-74]
	FALSE	High	[R].DSEAQTLNEK.[L]	1xTMT6plex [K10]; 1xTMT6plex [N-Term]	FALSE	3.49906e-05	2.85761e-05	1	1	9	A0A3Q7I6K7	A0A3Q7I6K7 [1016-1025]		0	1592.85	0.941	0.384388	0.698598	6.16	103.1	96.9	5.84	0.03		High	High	High	High	High	High	High	High	High	High	High	High	High	High	High	High	High	High	0.77	0.00062	2.22e-05	7.941e-06	67	R.DSEAQTLNEK.L	[1016-1025]
	FALSE	High	[K].SYEEQIGK.[S]	1xTMT6plex [K8]; 1xTMT6plex [N-Term]	FALSE	0.000324153	9.97831e-05	1	1	7	A0A3Q7I6K7	A0A3Q7I6K7 [1035-1042]		0	1411.78	0.921	0.0403062	0.581045	0.67	104.1	95.9	1.54	0.9		High	High	High	High	High	High	High	High	High	High	High	High	High	High	High	High	High	High	-0.22	-0.00015	4.024e-05	8.267e-05	45	K.SYEEQIGK.S	[1035-1042]
	FALSE	High	[K].LKDELSLTK.[E]	2xTMT6plex [K2; K9]; 1xTMT6plex [N-Term]	FALSE	0.000305802	9.97831e-05	1	1	5	A0A3Q7I6K7	A0A3Q7I6K7 [122-130]		1	1734.1	0.889	0.0784053	0.590441	1.31	105.9	94.1	7.55	6.31		High	High	High	High	High	High	High	High	High	High	High	High	High	High	High	High	High	High	3.07	0.00266	4.024e-05	7.796e-05	46	K.LKDELSLTK.E	[122-130]
	FALSE	High	[R].KASESQVK.[E]	2xTMT6plex [K1; K8]; 1xTMT6plex [N-Term]	FALSE	0.000292446	9.97831e-05	1	1	1	A0A3Q7I6K7	A0A3Q7I6K7 [329-336]		1	1563.97	1.226	0.352895	0.686937	18.9	89.9	110.1	10.51	7.44		Not Found	High	Not Found	Not Found	Not Found	High	High	Not Found	Not Found	Not Found	Not Found	High	High	Not Found	Not Found	High	High	High	1.87	0.00098	4.024e-05	7.433e-05	31	R.KASESQVK.E	[329-336]
	FALSE	High	[R].ELEEFSEK.[V]	1xTMT6plex [K8]; 1xTMT6plex [N-Term]	FALSE	0.000469648	0.000153656	1	1	13	A0A3Q7I6K7	A0A3Q7I6K7 [534-541]		0	1468.79	1.027	0.510934	0.756712	4.15	98.6	101.4	0.03	3.93		High	High	High	High	High	High	High	High	High	High	High	High	High	High	High	High	High	High	2.05	0.0015	5.28e-05	0.0001195	45	R.ELEEFSEK.V	[534-541]
	FALSE	High	[K].DTESQNVK.[L]	1xTMT6plex [K8]; 1xTMT6plex [N-Term]	FALSE	0.000494083	0.000153656	1	1	6	A0A3Q7I6K7	A0A3Q7I6K7 [114-121]		0	1378.76	1.22	0.110103	0.601471	6.62	90.1	109.9	10.58	4.28		High	High	High	High	High	High	High	High	High	High	High	High	High	High	High	High	High	High	1.44	0.00099	5.28e-05	0.0001258	36	K.DTESQNVK.L	[114-121]
	FALSE	High	[K].SKEVVVLQNQVK.[E]	1xDeamidated [N9]; 2xTMT6plex [K2; K12]; 1xTMT6plex [N-Term]	FALSE	0.000391065	0.000153656	1	1	1	A0A3Q7I6K7	A0A3Q7I6K7 [1409-1420]		1	2059.27									No Quan Values	High	Not Found	Not Found	High	High	Not Found	Not Found	Not Found	Not Found	High	High	Not Found	Not Found	Not Found	Not Found	High	High	High	1.21	0.00083	5.28e-05	9.971e-05	21	K.SKEVVVLQNQVK.E	[1409-1420]
	FALSE	High	[K].NEAVEELK.[S]	1xTMT6plex [K8]; 1xTMT6plex [N-Term]	FALSE	0.0003767	0.000153656	1	1	7	A0A3Q7I6K7	A0A3Q7I6K7 [1272-1279]		0	1389.8	1.257	0.262633	0.654093	16.19	88.6	111.4	15.01	0.34		High	High	High	High	High	High	High	High	High	High	High	High	High	High	High	High	High	High	1.25	0.00087	5.28e-05	9.589e-05	40	K.NEAVEELK.S	[1272-1279]
	FALSE	High	[K].LQLSDDKFSNADSLLSQALANSAELEQK.[L]	1xDeamidated [Q17]; 2xTMT6plex [K7; K28]; 1xTMT6plex [N-Term]	FALSE	0.000395074	0.000153656	1	1	1	A0A3Q7I6K7	A0A3Q7I6K7 [430-457]		1	3723.99	0.83	0.327168	0.676022	14.55	109.3	90.7	14.18	0.38		Not Found	High	Not Found	Not Found	Not Found	High	High	Not Found	Not Found	Not Found	Not Found	High	High	Not Found	Not Found	High	High	High	7.45	0.00924	5.28e-05	0.0001006	48	K.LQLSDDKFSNADSLLSQALANSAELEQK.L	[430-457]
	FALSE	High	[K].VSAAFAEK.[N]	1xTMT6plex [K8]; 1xTMT6plex [N-Term]	FALSE	0.000519766	0.000153656	1	1	4	A0A3Q7I6K7	A0A3Q7I6K7 [1264-1271]		0	1280.76	1.139	0.368136	0.692604	12.69	93.5	106.5	7.1	4.98		High	High	High	High	High	High	High	High	High	High	High	High	High	High	High	High	High	High	1.96	0.00125	5.28e-05	0.0001322	52	K.VSAAFAEK.N	[1264-1271]
	FALSE	High	[K].EVEDQMASLQEELK.[S]	1xOxidation [M6]; 1xTMT6plex [K14]; 1xTMT6plex [N-Term]	FALSE	0.000629931	0.000217249	1	1	7	A0A3Q7I6K7	A0A3Q7I6K7 [254-267]		0	2123.09	0.938	0.771625	0.893093	25.34	103.2	96.8	12.06	11.94		High	High	High	High	High	High	High	High	High	High	High	High	High	High	High	High	High	High	3.76	0.00266	8.644e-05	0.0001596	26	K.EVEDQMASLQEELK.S	[254-267]
	FALSE	High	[K].QSGSLAESETK.[K]	1xTMT6plex [K11]; 1xTMT6plex [N-Term]	FALSE	0.00106099	0.000243455	1	1	2	A0A3Q7I6K7	A0A3Q7I6K7 [226-236]		0	1594.87	1.057	0.20827	0.630705	2.61	97.2	102.8	1.93	4.42		High	High	Not Found	High	High	High	High	Not Found	Not Found	High	High	High	High	Not Found	Not Found	High	High	High	1.98	0.00158	8.762e-05	0.0002691	34	K.QSGSLAESETK.K	[226-236]
	FALSE	High	[R].EYLEAEEK.[A]	1xTMT6plex [K8]; 1xTMT6plex [N-Term]	FALSE	0.000808426	0.000243455	1	1	13	A0A3Q7I6K7	A0A3Q7I6K7 [90-97]		0	1468.79	0.94	0.284639	0.662756	4.5	103.1	96.9	0.71	3.58		High	High	High	High	High	High	High	High	High	High	High	High	High	High	High	High	High	High	1.88	0.00138	8.762e-05	0.0002039	48	R.EYLEAEEK.A	[90-97]
	FALSE	High	[R].EQDEFSGK.[V]	1xTMT6plex [K8]; 1xTMT6plex [N-Term]	FALSE	0.00100114	0.000243455	1	1	5	A0A3Q7I6K7	A0A3Q7I6K7 [727-734]		0	1397.73	0.96	0.172617	0.618484	1.55	102	98	3.68	2.2		High	High	High	High	High	High	High	High	High	High	High	High	High	High	High	High	High	High	0.76	0.00053	8.762e-05	0.0002535	45	R.EQDEFSGK.V	[727-734]
	FALSE	High	[K].ELCSDLEVK.[L]	1xCarbamidomethyl [C3]; 1xTMT6plex [K9]; 1xTMT6plex [N-Term]	FALSE	0.000711146	0.000243455	1	1	6	A0A3Q7I6K7	A0A3Q7I6K7 [421-429]		0	1550.85	1.384	0.0378395	0.581045	2.39	83.9	116.1	16.58	14.33		High	High	High	High	High	High	High	High	High	High	High	High	High	High	High	High	High	High	1.66	0.00129	8.762e-05	0.0001799	41	K.ELCSDLEVK.L	[421-429]
	FALSE	High	[K].VSELEGIK.[L]	1xTMT6plex [K8]; 1xTMT6plex [N-Term]	FALSE	0.00100114	0.000243455	1	1	7	A0A3Q7I6K7	A0A3Q7I6K7 [357-364]		0	1332.81	0.952	0.153973	0.610875	1.52	102.4	97.6	6.38	4.94		High	High	High	High	High	High	High	High	High	High	High	High	High	High	High	High	High	High	1.47	0.00098	8.762e-05	0.0002535	46	K.VSELEGIK.L	[357-364]
	FALSE	High	[K].SAEEQLER.[Q]	1xTMT6plex [N-Term]	FALSE	0.00145247	0.000276322	1	1	4	A0A3Q7I6K7	A0A3Q7I6K7 [968-975]		0	1190.62	1.003	0.977866	0.99171	18.4	99.9	100.1	7.05	10.43		High	High	High	High	High	High	High	High	High	High	High	High	High	High	High	High	High	High	1.79	0.00107	0.0001065	0.0003775	39	K.SAEEQLER.Q	[968-975]
	FALSE	High	[K].MELEQSHK.[N]	1xTMT6plex [K8]; 1xTMT6plex [N-Term]	FALSE	0.00121719	0.000276322	1	1	5	A0A3Q7I6K7	A0A3Q7I6K7 [1206-1213]		0	1459.8	1.002	0.936277	0.972545	2.05	99.9	100.1	2.33	0.37		High	High	High	High	High	High	High	High	High	High	High	High	High	High	High	High	High	High	3.25	0.00237	9.787e-05	0.0003106	36	K.MELEQSHK.N	[1206-1213]
	FALSE	High	[R].LEGIENDLNATGLR.[E]	1xDeamidated [N6]; 1xTMT6plex [N-Term]	FALSE	0.00123836	0.000276322	1	1	1	A0A3Q7I6K7	A0A3Q7I6K7 [945-958]		0	1744.93	0.932	0.246852	0.645919	4.28	103.5	96.5	1.78	2.3		Not Found	Not Found	High	Not Found	Not Found	Not Found	Not Found	High	High	Not Found	Not Found	Not Found	Not Found	High	High	High	High	High	4.29	0.00375	9.787e-05	0.0003168	31	R.LEGIENDLNATGLR.E	[945-958]
	FALSE	High	[R].DIGQMLSTPTK.[R]	1xDeamidated [Q4]; 1xTMT6plex [K11]; 1xTMT6plex [N-Term]	FALSE	0.00353366	0.000594524	1	1	1	A0A3Q7I6K7	A0A3Q7I6K7 [1448-1458]		0	1649.92									No Quan Values	High	Not Found	Not Found	High	High	Not Found	Not Found	Not Found	Not Found	High	High	Not Found	Not Found	Not Found	Not Found	High	High	High	9.81	0.00809	0.0001822	0.00115	30	R.DIGQMLSTPTK.R	[1448-1458]
	FALSE	High	[R].NLEDVYKR.[E]	1xTMT6plex [K7]; 1xTMT6plex [N-Term]	FALSE	0.00376879	0.000594524	1	1	5	A0A3Q7I6K7	A0A3Q7I6K7 [719-726]		1	1494.87	0.906	0.17698	0.618771	3.77	104.9	95.1	5.88	2.3		High	High	High	High	High	High	High	High	High	High	High	High	High	High	High	High	High	High	1.06	0.00053	0.0001903	0.001259	33	R.NLEDVYKR.E	[719-726]
	FALSE	High	[K].CATAEEESK.[K]	1xCarbamidomethyl [C1]; 1xTMT6plex [K9]; 1xTMT6plex [N-Term]	FALSE	0.00450462	0.00061584	1	1	2	A0A3Q7I6K7	A0A3Q7I6K7 [854-862]		0	1482.75	1.296	0.0999527	0.599681	9.64	87.1	112.9	18.34	9.25		Not Found	High	High	Not Found	Not Found	High	High	High	High	Not Found	Not Found	High	High	High	High	High	High	High	1.48	0.0011	0.0001931	0.001628	30	K.CATAEEESK.K	[854-862]
	FALSE	High	[R].DSEAQTLNEK.[L]	1xDeamidated [N8]; 1xTMT6plex [K10]; 1xTMT6plex [N-Term]	FALSE	0.00490493	0.000733151	1	1	1	A0A3Q7I6K7	A0A3Q7I6K7 [1016-1025]		0	1593.84	0.969	0.796141	0.905061	13.87	101.6	98.4	6.34	6.86		High	Not Found	Not Found	High	High	Not Found	Not Found	Not Found	Not Found	High	High	Not Found	Not Found	Not Found	Not Found	High	High	High	7.12	0.00568	0.000232	0.001847	27	R.DSEAQTLNEK.L	[1016-1025]
	FALSE	High	[R].ESEVMEK.[L]	1xTMT6plex [K7]; 1xTMT6plex [N-Term]	FALSE	0.0052267	0.000808838	1	1	7	A0A3Q7I6K7	A0A3Q7I6K7 [959-965]		0	1309.71	1.011	0.339167	0.680603	0.98	99.4	100.6	0.79	0.14		High	High	High	High	High	High	High	High	High	High	High	High	High	High	High	High	High	High	2.1	0.00138	0.0002497	0.002023	38	R.ESEVMEK.L	[959-965]
	FALSE	High	[K].EGLTQENIK.[L]	1xTMT6plex [K9]; 1xTMT6plex [N-Term]	FALSE	0.00558739	0.000847044	1	1	2	A0A3Q7I6K7	A0A3Q7I6K7 [1237-1245]		0	1489.86	1.053	0.841949	0.926765	31.12	97.4	102.6	13.9	15.46		High	Not Found	High	High	High	Not Found	Not Found	High	High	High	High	Not Found	Not Found	High	High	High	High	High	1.4	0.0007	0.0002591	0.002233	26	K.EGLTQENIK.L	[1237-1245]
	FALSE	High	[K].LQEEVGLK.[E]	1xTMT6plex [K8]; 1xTMT6plex [N-Term]	FALSE	0.00662423	0.0010616	1	1	3	A0A3Q7I6K7	A0A3Q7I6K7 [367-374]		0	1373.84	1.02	0.560533	0.781992	3.58	99	101	5.39	1.98		High	High	High	High	High	High	High	High	High	High	High	High	High	High	High	High	High	High	2.04	0.00093	0.0003808	0.00288	36	K.LQEEVGLK.E	[367-374]
	FALSE	High	[R].LQEYEEK.[I]	1xTMT6plex [K7]; 1xTMT6plex [N-Term]	FALSE	0.00697431	0.00109447	1	1	7	A0A3Q7I6K7	A0A3Q7I6K7 [563-569]; [756-762]		0	1396.77	0.901	0.362584	0.690323	9.71	105.2	94.8	7.57	1.68		High	High	High	High	High	High	High	High	High	High	High	High	High	High	High	High	High	High	4	0.00279	0.0003971	0.003109	34	R.LQEYEEK.I; R.LQEYEEK.I	[563-569]; [756-762]
	FALSE	High	[R].ISETEAK.[M]	1xTMT6plex [K7]; 1xTMT6plex [N-Term]	FALSE	0.00736568	0.00115872	1	1	5	A0A3Q7I6K7	A0A3Q7I6K7 [1152-1158]		0	1235.72	1.004	0.963116	0.984908	8.24	99.8	100.2	5.54	2.32		High	High	High	High	High	High	High	High	High	High	High	High	High	High	High	High	High	High	0.92	0.00057	0.0004302	0.003362	37	R.ISETEAK.M	[1152-1158]
	FALSE	High	[R].VLEQATAR.[S]	1xTMT6plex [N-Term]	FALSE	0.00880316	0.00131525	1	1	6	A0A3Q7I6K7	A0A3Q7I6K7 [979-986]		0	1116.66	0.962	0.53814	0.771355	6.56	101.9	98.1	6.97	0.72		High	High	High	High	High	High	High	High	High	High	High	High	High	High	High	High	High	High	1.38	0.00077	0.0005024	0.00432	26	R.VLEQATAR.S	[979-986]
	FALSE	High	[K].SSEASLK.[S]	1xTMT6plex [K7]; 1xTMT6plex [N-Term]	FALSE	0.0113846	0.00195127	1	1	3	A0A3Q7I6K7	A0A3Q7I6K7 [1340-1346]		0	1179.7	0.967	0.62949	0.81801	7.69	101.7	98.3	7.88	0.56		High	High	High	High	High	High	High	High	High	High	High	High	High	High	High	High	High	High	1.97	0.00116	0.0007992	0.006047	36	K.SSEASLK.S	[1340-1346]
	FALSE	High	[K].EKLEETAR.[K]	1xTMT6plex [K2]; 1xTMT6plex [N-Term]	FALSE	0.0195688	0.00319866	1	1	1	A0A3Q7I6K7	A0A3Q7I6K7 [131-138]		1	1433.84	0.957	0.354537	0.687775	3.95	102.2	97.8	5.21	1.44		Not Found	High	Not Found	Not Found	Not Found	High	High	Not Found	Not Found	Not Found	Not Found	High	High	Not Found	Not Found	High	High	High	1.15	0.00082	0.002308	0.0144	23	K.EKLEETAR.K	[131-138]
	FALSE	High	[R].NELNSTQQR.[L]	1xDeamidated [N4]; 1xTMT6plex [N-Term]	FALSE	0.0219063	0.00343493	1	1	2	A0A3Q7I6K7	A0A3Q7I6K7 [936-944]		0	1319.68	0.979	0.832256	0.921932	10.65	101	99	1.99	8.15		High	High	Not Found	High	High	High	High	Not Found	Not Found	High	High	High	High	Not Found	Not Found	High	High	High	2.36	0.00156	0.001751	0.01133	20	R.NELNSTQQR.L	[936-944]
	FALSE	High	[K].ALEDQLK.[S]	1xTMT6plex [K7]; 1xTMT6plex [N-Term]	FALSE	0.0218302	0.00343493	1	1	10	A0A3Q7I6K7	A0A3Q7I6K7 [1028-1034]		0	1274.77	1.091	0.157841	0.613387	2.61	95.6	104.4	6.32	8.8		High	High	High	High	High	High	High	High	High	High	High	High	High	High	High	High	High	High	3.54	0.00226	0.001745	0.0113	35	K.ALEDQLK.S	[1028-1034]
	FALSE	High	[R].NLEDVYK.[R]	1xTMT6plex [K7]; 1xTMT6plex [N-Term]	FALSE	0.0260048	0.00385501	1	1	1	A0A3Q7I6K7	A0A3Q7I6K7 [719-725]		0	1338.77	1.163	0.386847	0.699431	15.97	92.5	107.5	12.61	2.56		Not Found	High	Not Found	Not Found	Not Found	High	High	Not Found	Not Found	Not Found	Not Found	High	High	Not Found	Not Found	High	High	High	1.43	0.00095	0.002042	0.01296	31	R.NLEDVYK.R	[719-725]
	FALSE	High	[R].ESEVMEK.[L]	1xOxidation [M5]; 1xTMT6plex [K7]; 1xTMT6plex [N-Term]	FALSE	0.0312748	0.00438433	1	1	2	A0A3Q7I6K7	A0A3Q7I6K7 [959-965]		0	1325.7	1.006	0.868002	0.939379	4.44	99.7	100.3	0.26	4.49		High	Not Found	High	High	High	Not Found	Not Found	High	High	High	High	Not Found	Not Found	High	High	High	High	High	1.5	0.00099	0.002393	0.01483	29	R.ESEVMEK.L	[959-965]
	FALSE	High	[K].NLEDVYR.[N]	1xTMT6plex [N-Term]	FALSE	0.0364609	0.00485275	1	1	2	A0A3Q7I6K7	A0A3Q7I6K7 [912-918]		0	1137.61	0.987	0.488278	0.744887	1.84	100.6	99.4	1.92	3.68		High	Not Found	Not Found	High	High	Not Found	Not Found	Not Found	Not Found	High	High	Not Found	Not Found	Not Found	Not Found	High	High	High	0.11	6e-05	0.002651	0.01653	27	K.NLEDVYR.N	[912-918]
	FALSE	High	[K].QSGSLAESETKK.[A]	1xGln->pyro-Glu [N-Term]; 2xTMT6plex [K11; K12]	FALSE	0.0448985	0.0058808	1	1	1	A0A3Q7I6K7	A0A3Q7I6K7 [226-237]		1	1705.94	0.841	0.332004	0.677515	14.73	108.6	91.4	6.9	7.11		Not Found	Not Found	High	Not Found	Not Found	Not Found	Not Found	High	High	Not Found	Not Found	Not Found	Not Found	High	High	High	High	High	3.9	0.00332	0.003093	0.01934	26	K.QSGSLAESETKK.A	[226-237]
	FALSE	High	[R].CAAAEER.[N]	1xCarbamidomethyl [C1]; 1xTMT6plex [N-Term]	FALSE	0.0472053	0.00608004	1	1	3	A0A3Q7I6K7	A0A3Q7I6K7 [507-513]		0	1035.51	1.414	0.122876	0.602093	2.96	82.9	117.1	18.25	21.02		High	High	High	High	High	High	High	High	High	High	High	High	High	High	High	High	High	High	2.5	0.00129	0.003202	0.02006	33	R.CAAAEER.N	[507-513]
	FALSE	High	[K].ASESQVK.[E]	1xTMT6plex [K7]; 1xTMT6plex [N-Term]	FALSE	0.0511502	0.00631998	1	1	1	A0A3Q7I6K7	A0A3Q7I6K7 [330-336]		0	1206.71	1.065	0.534399	0.769236	10.33	96.9	103.1	7.14	2.7		High	Not Found	Not Found	High	High	Not Found	Not Found	Not Found	Not Found	High	High	Not Found	Not Found	Not Found	Not Found	High	High	High	2.71	0.00164	0.007513	0.07313	26	K.ASESQVK.E	[330-336]
	FALSE	High	[K].FEELHK.[Q]	1xTMT6plex [K6]; 1xTMT6plex [N-Term]	FALSE	0.0531536	0.00644609	1	1	4	A0A3Q7I6K7	A0A3Q7I6K7 [220-225]		0	1260.74	1.227	0.0334591	0.581045	3.69	89.8	110.2	11.62	8.12		High	High	High	High	High	High	High	High	High	High	High	High	High	High	High	High	High	High	2.75	0.00116	0.003355	0.02212	20	K.FEELHK.Q	[220-225]
	FALSE	High	[K].LEDASGK.[F]	1xTMT6plex [K7]; 1xTMT6plex [N-Term]	FALSE	0.0533819	0.00647307	1	1	3	A0A3Q7I6K7	A0A3Q7I6K7 [1005-1011]		0	1177.68	1.192	0.438	0.722097	21.88	91.2	108.8	17.45	3.26		High	High	High	High	High	High	High	High	High	High	High	High	High	High	High	High	High	High	0.55	0.00032	0.003355	0.02221	26	K.LEDASGK.F	[1005-1011]
	FALSE	High	[K].EHVNVK.[E]	1xTMT6plex [K6]; 1xTMT6plex [N-Term]	FALSE	0.0697046	0.00753701	1	1	1	A0A3Q7I6K7	A0A3Q7I6K7 [181-186]		0	1183.72	1.081	0.572618	0.786593	14.42	96.1	103.9	11.78	1.93		Not Found	High	Not Found	Not Found	Not Found	High	High	Not Found	Not Found	Not Found	Not Found	High	High	Not Found	Not Found	High	High	High	1.31	0.00078	0.003867	0.02846	26	K.EHVNVK.E	[181-186]
	FALSE	High	[K].LNDLEAK.[V]	1xTMT6plex [K7]; 1xTMT6plex [N-Term]	FALSE	0.0973897	0.00998908	1	1	3	A0A3Q7I6K7	A0A3Q7I6K7 [1257-1263]		0	1260.76	1.051	0.709238	0.85872	15.53	97.5	102.5	4.98	9.79		High	High	High	High	High	High	High	High	High	High	High	High	High	High	High	High	High	High	0.11	7e-05	0.004868	0.04042	35	K.LNDLEAK.V	[1257-1263]
FALSE	High	Master Protein	P26300	Enolase OS=Solanum lycopersicum OX=4081 GN=PGH1 PE=2 SV=1	0	FALSE	368.713	70	31	276	15	444	47.8	5.95	7244	31	24	1.176	0.23	0.0393387	0.487639	0.86	91.9	108.1	3.27	4.09	High	High	High	High	High	High	High	High	High	High	High	High	High	High	High	High	High	1
	Checked	Confidence	Annotated Sequence	Modifications	Contaminant	Qvality PEP	Qvality q-value	# Protein Groups	# Proteins	# PSMs	Master Protein Accessions	Positions in Master Proteins	Modifications in Master Proteins	# Missed Cleavages	Theo. MH+ [Da]	Abundance Ratio: (Sample) / (Control)	Abundance Ratio P-Value: (Sample) / (Control)	Abundance Ratio Adj. P-Value: (Sample) / (Control)	Abundance Ratio Variability [%]: (Sample) / (Control)	Abundances (Grouped): Control	Abundances (Grouped): Sample	Abundances (Grouped) CV [%]: Control	Abundances (Grouped) CV [%]: Sample	Quan Info	Found in File: [F1]	Found in File: [F2]	Found in File: [F3]	Found in Sample: [S1] F1: 126, Control, Controllo, 1	Found in Sample: [S4] F1: 127, Control, Controllo, 2	Found in Sample: [S2] F2: 126, Control, Controllo, 1	Found in Sample: [S7] F2: 127, Control, Controllo, 2	Found in Sample: [S3] F3: 126, Control, Controllo, 1	Found in Sample: [S10] F3: 127, Control, Controllo, 2	Found in Sample: [S5] F1: 128, Sample, Triacontanolo Spray, 1	Found in Sample: [S6] F1: 129, Sample, Triacontanolo Spray, 2	Found in Sample: [S8] F2: 128, Sample, Triacontanolo Spray, 1	Found in Sample: [S9] F2: 129, Sample, Triacontanolo Spray, 2	Found in Sample: [S11] F3: 128, Sample, Triacontanolo Spray, 1	Found in Sample: [S12] F3: 129, Sample, Triacontanolo Spray, 2	Found in Sample Group: Control	Found in Sample Group: Sample	Confidence (by Search Engine): Mascot	DeltaM [ppm] (by Search Engine): Mascot	Deltam/z [Da] (by Search Engine): Mascot	Percolator q-Value (by Search Engine): Mascot	Percolator PEP (by Search Engine): Mascot	Ions Score (by Search Engine): Mascot	Sequence in Protein	Positions in Proteins
	FALSE	High	[K].LTAEIGEQVQIVGDDLLVTNPK.[R]	1xTMT6plex [K22]; 1xTMT6plex [N-Term]	FALSE	4.17253e-07	2.85761e-05	1	1	1	P26300	P26300 [314-335]		0	2810.59	1.232	0.00242202	0.557279	0.52	89.6	110.4	2.09	1.6		High	Not Found	Not Found	High	High	Not Found	Not Found	Not Found	Not Found	High	High	Not Found	Not Found	Not Found	Not Found	High	High	High	0.57	0.0004	2.22e-05	6.909e-08	49	K.LTAEIGEQVQIVGDDLLVTNPK.R	[314-335]
	FALSE	High	[K].LVLPVPAFNVINGGSHAGNK.[L]	1xTMT6plex [K20]; 1xTMT6plex [N-Term]	FALSE	9.0022e-07	2.85761e-05	3	3	1	Q42887; P26300; A0A3Q7IP06	Q42887 [38-57]; P26300 [148-167]; A0A3Q7IP06 [167-186]		0	2462.43	0.876	0.440962	0.722775	16.06	106.6	93.4	13.28	1.97	Shared	Not Found	Not Found	High	Not Found	Not Found	Not Found	Not Found	High	High	Not Found	Not Found	Not Found	Not Found	High	High	High	High	High	2.95	0.00242	2.22e-05	1.577e-07	66	K.LVLPVPAFNVINGGSHAGNK.L	[148-167]
	FALSE	High	[K].LVLPVPAFNVINGGSHAGNK.[L]	1xDeamidated [N12]; 1xTMT6plex [K20]; 1xTMT6plex [N-Term]	FALSE	1.67377e-09	2.85761e-05	3	3	33	Q42887; P26300; A0A3Q7IP06	Q42887 [38-57]; P26300 [148-167]; A0A3Q7IP06 [167-186]		0	2463.41	1.031	0.792092	0.903204	13.26	98.5	101.5	7.56	5.06	Shared	High	High	High	High	High	High	High	High	High	High	High	High	High	High	High	High	High	High	2.2	0.00181	2.22e-05	1.873e-10	86	K.LVLPVPAFNVINGGSHAGNK.L	[148-167]
	FALSE	High	[K].LAMQEFMILPVGAANFK.[E]	1xTMT6plex [K17]; 1xTMT6plex [N-Term]	FALSE	1.3152e-06	2.85761e-05	1	1	6	P26300	P26300 [168-184]		0	2338.31	1.152	0.189698	0.623215	5.73	92.9	107.1	2.44	7.9		High	High	High	High	High	High	High	High	High	High	High	High	High	High	High	High	High	High	3.63	0.00283	2.22e-05	2.362e-07	57	K.LAMQEFMILPVGAANFK.E	[168-184]
	FALSE	High	[K].KYGQDATNVGDEGGFAPNIQENK.[E]	2xTMT6plex [K1; K23]; 1xTMT6plex [N-Term]	FALSE	9.74205e-06	2.85761e-05	2	3	7	Q42887; P26300	Q42887 [94-116]; P26300 [204-226]		1	3139.63	1.433	0.223682	0.63793	20.55	82.2	117.8	13.15	6.35	Shared	High	High	High	High	High	High	High	High	High	High	High	High	High	High	High	High	High	High	2.45	0.00256	2.22e-05	2.737e-06	44	K.KYGQDATNVGDEGGFAPNIQENK.E	[204-226]
	FALSE	High	[K].KYGQDATNVGDEGGFAPNIQENKEGLELLK.[T]	3xTMT6plex [K1; K23; K30]; 1xTMT6plex [N-Term]	FALSE	3.46692e-11	2.85761e-05	2	3	5	Q42887; P26300	Q42887 [94-123]; P26300 [204-233]		2	4151.24	1.14	0.0506314	0.581045	0.51	93.4	106.6	7.37	7.85	Shared	High	High	High	High	High	High	High	High	High	High	High	High	High	High	High	High	High	High	1.59	0.00165	2.22e-05	2.945e-12	53	K.KYGQDATNVGDEGGFAPNIQENKEGLELLK.T	[204-233]
	FALSE	High	[R].IEEELGSEAVYAGASFR.[K]	1xTMT6plex [N-Term]	FALSE	1.77607e-06	2.85761e-05	1	1	1	P26300	P26300 [422-438]		0	2057.04	0.784	0.214928	0.633579	13.09	112.1	87.9	4.26	8.21		Not Found	High	Not Found	Not Found	Not Found	High	High	Not Found	Not Found	Not Found	Not Found	High	High	Not Found	Not Found	High	High	High	5.42	0.00372	2.22e-05	3.257e-07	38	R.IEEELGSEAVYAGASFR.K	[422-438]
	FALSE	High	[K].KKYGQDATNVGDEGGFAPNIQENK.[E]	3xTMT6plex [K1; K2; K24]; 1xTMT6plex [N-Term]	FALSE	1.5671e-06	2.85761e-05	2	3	6	Q42887; P26300	Q42887 [93-116]; P26300 [203-226]		2	3496.88	1.281	0.141132	0.607879	8.34	87.7	112.3	4.41	3.54	Shared	High	High	High	High	High	High	High	High	High	High	High	High	High	High	High	High	High	High	1.39	0.00121	2.22e-05	2.85e-07	26	K.KKYGQDATNVGDEGGFAPNIQENK.E	[203-226]
	FALSE	High	[K].KAGWGVMTSHR.[S]	1xTMT6plex [K1]; 1xTMT6plex [N-Term]	FALSE	4.2049e-06	2.85761e-05	1	1	1	P26300	P26300 [371-381]		1	1687.95	1.097	0.206117	0.629981	4.93	95.4	104.6	6.41	1.71		Not Found	High	Not Found	Not Found	Not Found	High	High	Not Found	Not Found	Not Found	Not Found	High	High	Not Found	Not Found	High	High	High	1.46	0.00062	2.22e-05	5.218e-05	26	K.KAGWGVMTSHR.S	[371-381]
	FALSE	High	[K].KLVLPVPAFNVINGGSHAGNK.[L]	1xDeamidated [N13]; 2xTMT6plex [K1; K21]; 1xTMT6plex [N-Term]	FALSE	6.2551e-11	2.85761e-05	3	3	11	Q42887; P26300; A0A3Q7IP06	Q42887 [37-57]; P26300 [147-167]; A0A3Q7IP06 [166-186]		1	2820.67	1.071	0.140283	0.607879	2.26	96.6	103.4	0.65	1.5	Shared	High	High	High	High	High	High	High	High	High	High	High	High	High	High	High	High	High	High	1.74	0.00122	2.22e-05	5.54e-12	79	K.KLVLPVPAFNVINGGSHAGNK.L	[147-167]
	FALSE	High	[K].KLVLPVPAFNVINGGSHAGNK.[L]	2xDeamidated [N10; N13]; 2xTMT6plex [K1; K21]; 1xTMT6plex [N-Term]	FALSE	1.12394e-05	2.85761e-05	3	3	1	Q42887; P26300; A0A3Q7IP06	Q42887 [37-57]; P26300 [147-167]; A0A3Q7IP06 [166-186]		1	2821.65									Shared	Not Found	High	Not Found	Not Found	Not Found	High	High	Not Found	Not Found	Not Found	Not Found	High	High	Not Found	Not Found	High	High	High	4.63	0.00327	2.22e-05	2.357e-06	24	K.KLVLPVPAFNVINGGSHAGNK.L	[147-167]
	FALSE	High	[K].YGQDATNVGDEGGFAPNIQENKEGLELLK.[T]	2xTMT6plex [K22; K29]; 1xTMT6plex [N-Term]	FALSE	3.32602e-09	2.85761e-05	2	3	8	Q42887; P26300	Q42887 [95-123]; P26300 [205-233]		1	3793.99	1.209	0.36994	0.693029	16.44	90.5	109.5	8.78	24.2	Shared	High	High	High	High	High	High	High	High	High	High	High	High	High	High	High	High	High	High	5.71	0.00722	2.22e-05	3.905e-10	74	K.YGQDATNVGDEGGFAPNIQENKEGLELLK.T	[205-233]
	FALSE	High	[K].YGQDATNVGDEGGFAPNIQENK.[E]	1xTMT6plex [K22]; 1xTMT6plex [N-Term]	FALSE	1.18821e-08	2.85761e-05	2	3	10	Q42887; P26300	Q42887 [95-116]; P26300 [205-226]		0	2782.37	1.488	0.183489	0.620785	17.23	80.4	119.6	7.97	8.41	Shared	High	High	High	High	High	High	High	High	High	High	High	High	High	High	High	High	High	High	1.74	0.00161	2.22e-05	1.53e-09	86	K.YGQDATNVGDEGGFAPNIQENK.E	[205-226]
	FALSE	High	[K].VNQIGSVTESIEAVK.[M]	1xTMT6plex [K15]; 1xTMT6plex [N-Term]	FALSE	1.60231e-10	2.85761e-05	2	3	22	Q42887; P26300	Q42887 [243-257]; P26300 [353-367]		0	2032.17	1.175	0.018777	0.581045	1.74	92	108	6.99	5.34	Shared	High	High	High	High	High	High	High	High	High	High	High	High	High	High	High	High	High	High	0.76	0.00077	2.22e-05	1.515e-11	113	K.VNQIGSVTESIEAVK.M	[353-367]
	FALSE	High	[K].VNQIGSVTESIEAVK.[M]	1xDeamidated [N2]; 1xTMT6plex [K15]; 1xTMT6plex [N-Term]	FALSE	5.2986e-08	2.85761e-05	2	3	9	Q42887; P26300	Q42887 [243-257]; P26300 [353-367]		0	2033.15	1.104	0.716701	0.863077	33.3	95.1	104.9	9.77	21.54	Shared	High	High	High	High	High	High	High	High	High	High	High	High	High	High	High	High	High	High	7.36	0.00748	2.22e-05	7.582e-09	90	K.VNQIGSVTESIEAVK.M	[353-367]
	FALSE	High	[K].VVIGMDVAASEFYGKDK.[TS]	1xOxidation [M5]; 2xTMT6plex [K15; K17]; 1xTMT6plex [N-Term]	FALSE	1.7381e-05	2.85761e-05	2	3	6	Q42887; P26300	Q42887 [135-151]; P26300 [245-261]		1	2532.4	0.942	0.499032	0.750858	8.9	103	97	13.34	4.89	Shared	High	High	High	High	High	High	High	High	High	High	High	High	High	High	High	High	High	High	4.02	0.00339	2.22e-05	3.749e-06	55	K.VVIGMDVAASEFYGKDK.S	[245-261]
	FALSE	High	[K].VVIGMDVAASEFYGKDK.[TS]	2xTMT6plex [K15; K17]; 1xTMT6plex [N-Term]	FALSE	3.13275e-05	2.85761e-05	2	3	3	Q42887; P26300	Q42887 [135-151]; P26300 [245-261]		1	2516.4	1.001	0.986333	0.994075	11.62	100	100	9.78	1.27	Shared	Not Found	High	Not Found	Not Found	Not Found	High	High	Not Found	Not Found	Not Found	Not Found	High	High	Not Found	Not Found	High	High	High	7.21	0.00605	2.22e-05	7.057e-06	34	K.VVIGMDVAASEFYGKDK.S	[245-261]
	FALSE	High	[K].VVIGMDVAASEFYGK.[D]	1xOxidation [M5]; 1xTMT6plex [K15]; 1xTMT6plex [N-Term]	FALSE	1.36319e-05	2.85761e-05	2	3	5	Q42887; P26300	Q42887 [135-149]; P26300 [245-259]		0	2060.11	1.013	0.740297	0.876435	4.27	99.4	100.6	5.29	1.21	Shared	High	High	Not Found	High	High	High	High	Not Found	Not Found	High	High	High	High	Not Found	Not Found	High	High	High	-0.13	-9e-05	2.22e-05	2.897e-06	43	K.VVIGMDVAASEFYGK.D	[245-259]
	FALSE	High	[K].VVIGMDVAASEFYGK.[D]	1xTMT6plex [K15]; 1xTMT6plex [N-Term]	FALSE	5.80309e-05	2.85761e-05	2	3	10	Q42887; P26300	Q42887 [135-149]; P26300 [245-259]		0	2044.12	1.047	0.0467261	0.581045	0.5	97.7	102.3	0.28	0.2	Shared	High	High	High	High	High	High	High	High	High	High	High	High	High	High	High	High	High	High	3.95	0.00269	2.22e-05	1.361e-05	33	K.VVIGMDVAASEFYGK.D	[245-259]
	FALSE	High	[K].SFVSEYPIVSIEDPFDQDDWETYAK.[L]	1xTMT6plex [K25]; 1xTMT6plex [N-Term]	FALSE	2.46802e-06	2.85761e-05	2	3	4	Q42887; P26300	Q42887 [179-203]; P26300 [289-313]		0	3438.67	1.182	0.326151	0.67583	14.87	91.7	108.3	15.15	1.05	Shared	High	High	High	High	High	High	High	High	High	High	High	High	High	High	High	High	High	High	0.69	0.00059	2.22e-05	4.646e-07	52	K.SFVSEYPIVSIEDPFDQDDWETYAK.L	[289-313]
	FALSE	High	[K].SYDLNFKEESNDGSQK.[I]	1xDeamidated [N]; 2xTMT6plex [K7; K16]; 1xTMT6plex [N-Term]	FALSE	6.83825e-06	2.85761e-05	1	1	10	P26300	P26300 [262-277]		1	2549.3	1.165	0.145872	0.608364	5.29	92.4	107.6	2.71	2.34		High	High	High	High	High	High	High	High	High	High	High	High	High	High	High	High	High	High	1.78	0.00151	2.22e-05	1.383e-06	36	K.SYDLNFKEESNDGSQK.I	[262-277]
	FALSE	High	[K].SYDLNFKEESNDGSQK.[I]	2xTMT6plex [K7; K16]; 1xTMT6plex [N-Term]	FALSE	2.22343e-07	2.85761e-05	1	1	17	P26300	P26300 [262-277]		1	2548.31	1.183	0.0344683	0.581045	0.06	91.6	108.4	7.32	7.37		High	High	High	High	High	High	High	High	High	High	High	High	High	High	High	High	High	High	2	0.0017	2.22e-05	3.516e-08	48	K.SYDLNFKEESNDGSQK.I	[262-277]
	FALSE	High	[R].AAVPSGASTGIYEALELR.[D]	1xTMT6plex [N-Term]	FALSE	1.26631e-09	2.85761e-05	1	2	12	P26300	P26300 [35-52]		0	2034.11	1.066	0.461214	0.731277	8.47	96.8	103.2	8.98	0.92		High	High	High	High	High	High	High	High	High	High	High	High	High	High	High	High	High	High	-0.67	-0.00068	2.22e-05	1.389e-10	87	R.AAVPSGASTGIYEALELR.D	[35-52]
	FALSE	High	[K].EESNDGSQK.[I]	1xTMT6plex [K9]; 1xTMT6plex [N-Term]	FALSE	8.07564e-05	2.85761e-05	1	1	5	P26300	P26300 [269-277]		0	1451.74	1.846	0.0027023	0.557279	7.32	70.3	129.7	15.8	8.87		High	High	High	High	High	High	High	High	High	High	High	High	High	High	High	High	High	High	1.69	0.00123	2.22e-05	1.936e-05	45	K.EESNDGSQK.I	[269-277]
	FALSE	High	[K].AVNNVNSIIGPALVGK.[D]	1xTMT6plex [K16]; 1xTMT6plex [N-Term]	FALSE	1.76223e-07	2.85761e-05	1	2	3	P26300	P26300 [66-81]		0	2024.23	1.055	0.106176	0.599681	1.5	97.3	102.7	3.72	2.29		High	High	Not Found	High	High	High	High	Not Found	Not Found	High	High	High	High	Not Found	Not Found	High	High	High	2.12	0.00143	2.22e-05	2.746e-08	61	K.AVNNVNSIIGPALVGK.D	[66-81]
	FALSE	High	[K].DKSYDLNFKEESNDGSQK.[I]	3xTMT6plex [K2; K9; K18]; 1xTMT6plex [N-Term]	FALSE	4.08395e-07	2.85761e-05	1	1	7	P26300	P26300 [260-277]		2	3020.6	1.201	0.0769021	0.590441	4.3	90.9	109.1	7.46	3.36		High	High	High	High	High	High	High	High	High	High	High	High	High	High	High	High	High	High	0.9	0.00068	2.22e-05	6.766e-08	38	K.DKSYDLNFKEESNDGSQK.I	[260-277]
	FALSE	High	[K].DPTDQTGLDNFMVHQLDGTQNEWGWCK.[E]	1xCarbamidomethyl [C26]; 1xTMT6plex [K27]; 1xTMT6plex [N-Term]	FALSE	5.49825e-06	2.85761e-05	1	1	1	P26300	P26300 [82-108]		0	3650.7	1.544	0.281469	0.661644	25.01	78.6	121.4	2.34	25.8		High	Not Found	Not Found	High	High	Not Found	Not Found	Not Found	Not Found	High	High	Not Found	Not Found	Not Found	Not Found	High	High	High	-1.59	-0.00145	2.22e-05	1.096e-06	45	K.DPTDQTGLDNFMVHQLDGTQNEWGWCK.E	[82-108]
	FALSE	High	[R].DGGSDYLGK.[G]	1xTMT6plex [K9]; 1xTMT6plex [N-Term]	FALSE	0.000315389	9.97831e-05	1	2	7	P26300	P26300 [53-61]		0	1369.74	1.257	0.530745	0.767527	38.93	88.6	111.4	0.59	36.47		High	High	High	High	High	High	High	High	High	High	High	High	High	High	High	High	High	High	1.34	0.00092	4.024e-05	8.027e-05	42	R.DGGSDYLGK.G	[53-61]
	FALSE	High	[K].MGCEVYHHLK.[A]	1xCarbamidomethyl [C3]; 1xTMT6plex [K10]; 1xTMT6plex [N-Term]	FALSE	0.000356709	9.97831e-05	2	3	9	Q42887; P26300	Q42887 [79-88]; P26300 [189-198]		0	1731.91	1.607	0.303015	0.667435	33.63	76.7	123.3	9.46	22.16	Shared	High	High	High	High	High	High	High	High	High	High	High	High	High	High	High	High	High	High	2.3	0.00133	4.024e-05	9.1e-05	28	K.MGCEVYHHLK.A	[189-198]
	FALSE	High	[K].TAIEKAGYTGK.[V]	2xTMT6plex [K5; K11]; 1xTMT6plex [N-Term]	FALSE	0.000450955	0.000153656	2	3	1	Q42887; P26300	Q42887 [124-134]; P26300 [234-244]		1	1826.1	0.848	0.344331	0.682799	14.19	108.2	91.8	11.39	2.1	Shared	High	Not Found	Not Found	High	High	Not Found	Not Found	Not Found	Not Found	High	High	Not Found	Not Found	Not Found	Not Found	High	High	High	2.32	0.00142	5.28e-05	0.0001148	21	K.TAIEKAGYTGK.V	[234-244]
	FALSE	High	[K].HIADLAGNK.[K]	1xTMT6plex [K9]; 1xTMT6plex [N-Term]	FALSE	0.0010359	0.000243455	1	1	13	P26300	P26300 [138-146]		0	1396.83	1.266	0.00825747	0.575275	0.03	88.3	111.7	1.96	1.94		High	High	High	High	High	High	High	High	High	High	High	High	High	High	High	High	High	High	2.33	0.00163	8.762e-05	0.0002628	45	K.HIADLAGNK.K	[138-146]
	FALSE	High	[K].HIADLAGNKK.[L]	2xTMT6plex [K9; K10]; 1xTMT6plex [N-Term]	FALSE	0.000730581	0.000243455	1	1	4	P26300	P26300 [138-147]		1	1754.09	1.085	0.620832	0.813254	17.17	95.9	104.1	16.07	0.2		High	High	High	High	High	High	High	High	High	High	High	High	High	High	High	High	High	High	1.69	0.00099	8.762e-05	0.0003018	20	K.HIADLAGNKK.L	[138-147]
	FALSE	High	[K].HIADLAGNKK.[L]	1xDeamidated [N8]; 2xTMT6plex [K9; K10]; 1xTMT6plex [N-Term]	FALSE	0.00112849	0.000243455	1	1	1	P26300	P26300 [138-147]		1	1755.07	1.143	0.31634	0.672043	10.59	93.3	106.7	3.2	6.89		Not Found	High	Not Found	Not Found	Not Found	High	High	Not Found	Not Found	Not Found	Not Found	High	High	Not Found	Not Found	High	High	High	1.79	0.00105	8.762e-05	0.0002869	21	K.HIADLAGNKK.L	[138-147]
	FALSE	High	[K].YGQDATNVGDEGGFAPNIQENK.[E]	1xDeamidated [N17]; 1xTMT6plex [K22]; 1xTMT6plex [N-Term]	FALSE	0.000687585	0.000243455	2	3	1	Q42887; P26300	Q42887 [95-116]; P26300 [205-226]		0	2783.35	0.963	0.604224	0.80407	7.45	101.9	98.1	7.5	14.56	Shared	Not Found	Not Found	High	Not Found	Not Found	Not Found	Not Found	High	High	Not Found	Not Found	Not Found	Not Found	High	High	High	High	High	1.01	0.00094	8.762e-05	0.0001739	29	K.YGQDATNVGDEGGFAPNIQENK.E	[205-226]
	FALSE	High	[K].TCNALLLK.[V]	1xCarbamidomethyl [C2]; 1xTMT6plex [K8]; 1xTMT6plex [N-Term]	FALSE	0.000733048	0.000243455	2	3	8	Q42887; P26300	Q42887 [235-242]; P26300 [345-352]		0	1390.85	1.579	0.174236	0.618484	20.39	77.5	122.5	13.38	5.97	Shared	High	High	High	High	High	High	High	High	High	High	High	High	High	High	High	High	High	High	1.98	0.00137	8.762e-05	0.0001852	45	K.TCNALLLK.V	[345-352]
	FALSE	High	[K].AGWGVMTSHR.[S]	1xTMT6plex [N-Term]	FALSE	0.00113626	0.000243455	1	1	4	P26300	P26300 [372-381]		0	1330.69	1.157	0.527799	0.76634	24.07	92.7	107.3	0.05	22.72		High	High	High	High	High	High	High	High	High	High	High	High	High	High	High	High	High	High	2.03	0.00135	8.762e-05	0.0003019	24	K.AGWGVMTSHR.S	[372-381]
	FALSE	High	[K].LTAEIGEQVQIVGDDLLVTNPK.[R]	1xDeamidated [N20]; 1xTMT6plex [K22]; 1xTMT6plex [N-Term]	FALSE	0.000647136	0.000243455	1	1	1	P26300	P26300 [314-335]		0	2811.58	1.121	0.02802	0.581045	1.66	94.3	105.7	8.47	6.89		Not Found	High	Not Found	Not Found	Not Found	High	High	Not Found	Not Found	Not Found	Not Found	High	High	Not Found	Not Found	High	High	High	6	0.00422	8.762e-05	0.0001639	36	K.LTAEIGEQVQIVGDDLLVTNPK.R	[314-335]
	FALSE	High	[K].ISGDQLKDLYK.[S]	2xTMT6plex [K7; K11]; 1xTMT6plex [N-Term]	FALSE	0.00123836	0.000276322	2	3	9	Q42887; P26300	Q42887 [168-178]; P26300 [278-288]		1	1967.18	0.99	0.834558	0.923264	7.35	100.5	99.5	12.01	5.03	Shared	High	High	High	High	High	High	High	High	High	High	High	High	High	High	High	High	High	High	-2.43	-0.0016	0.000127	0.000548	26	K.ISGDQLKDLYK.S	[278-288]
	FALSE	High	[K].TCNALLLK.[V]	1xCarbamidomethyl [C2]; 1xDeamidated [N3]; 1xTMT6plex [K8]; 1xTMT6plex [N-Term]	FALSE	0.00217842	0.000345632	2	3	3	Q42887; P26300	Q42887 [235-242]; P26300 [345-352]		0	1391.83	1.472	0.0486571	0.581045	7.18	80.9	119.1	10.58	3.76	Shared	High	High	High	High	High	High	High	High	High	High	High	High	High	High	High	High	High	High	2.76	0.00192	0.000131	0.0006077	34	K.TCNALLLK.V	[345-352]
	FALSE	High	[K].KYGQDATNVGDEGGFAPNIQENK.[E]	1xDeamidated [N8]; 2xTMT6plex [K1; K23]; 1xTMT6plex [N-Term]	FALSE	0.01452	0.002666	2	3	3	Q42887; P26300	Q42887 [94-116]; P26300 [204-226]		1	3140.61	1.667	0.185518	0.622549	22.92	75	125	12.02	9.71	Shared	High	Not Found	High	High	High	Not Found	Not Found	High	High	High	High	Not Found	Not Found	High	High	High	High	High	9.91	0.01037	0.001187	0.00788	25	K.KYGQDATNVGDEGGFAPNIQENK.E	[204-226]
	FALSE	High	[K].SYDLNFK.[E]	1xTMT6plex [K7]; 1xTMT6plex [N-Term]	FALSE	0.0183679	0.00306401	1	1	2	P26300	P26300 [262-268]		0	1344.76	1.423	0.0010577	0.495186	2.15	82.5	117.5	6.67	4.62		Not Found	High	High	Not Found	Not Found	High	High	High	High	Not Found	Not Found	High	High	High	High	High	High	High	2.74	0.00184	0.001456	0.009788	30	K.SYDLNFK.E	[262-268]
	FALSE	High	[K].EGLELLK.[T]	1xTMT6plex [K7]; 1xTMT6plex [N-Term]	FALSE	0.0305605	0.00430383	2	3	5	Q42887; P26300	Q42887 [117-123]; P26300 [227-233]		0	1259.8	1.649	0.434632	0.720454	58.11	75.5	124.5	11.09	41.71	Shared	High	High	High	High	High	High	High	High	High	High	High	High	High	High	High	High	High	High	1.67	0.00105	0.002326	0.01458	34	K.EGLELLK.T	[227-233]
FALSE	High	Master Protein	Q9SYU8	17.7 kD class I small heat shock protein OS=Solanum lycopersicum OX=4081 GN=HSP17.7 PE=2 SV=1	0	FALSE	160.918	69	16	186	4	154	17.7	6.1	3405	16	0	0.951	-0.07	0.491023	0.699716	7.22	102.5	97.5	4.51	2.38	High	High	High	High	High	High	High	High	High	High	High	High	High	High	High	High	High	1
	Checked	Confidence	Annotated Sequence	Modifications	Contaminant	Qvality PEP	Qvality q-value	# Protein Groups	# Proteins	# PSMs	Master Protein Accessions	Positions in Master Proteins	Modifications in Master Proteins	# Missed Cleavages	Theo. MH+ [Da]	Abundance Ratio: (Sample) / (Control)	Abundance Ratio P-Value: (Sample) / (Control)	Abundance Ratio Adj. P-Value: (Sample) / (Control)	Abundance Ratio Variability [%]: (Sample) / (Control)	Abundances (Grouped): Control	Abundances (Grouped): Sample	Abundances (Grouped) CV [%]: Control	Abundances (Grouped) CV [%]: Sample	Quan Info	Found in File: [F1]	Found in File: [F2]	Found in File: [F3]	Found in Sample: [S1] F1: 126, Control, Controllo, 1	Found in Sample: [S4] F1: 127, Control, Controllo, 2	Found in Sample: [S2] F2: 126, Control, Controllo, 1	Found in Sample: [S7] F2: 127, Control, Controllo, 2	Found in Sample: [S3] F3: 126, Control, Controllo, 1	Found in Sample: [S10] F3: 127, Control, Controllo, 2	Found in Sample: [S5] F1: 128, Sample, Triacontanolo Spray, 1	Found in Sample: [S6] F1: 129, Sample, Triacontanolo Spray, 2	Found in Sample: [S8] F2: 128, Sample, Triacontanolo Spray, 1	Found in Sample: [S9] F2: 129, Sample, Triacontanolo Spray, 2	Found in Sample: [S11] F3: 128, Sample, Triacontanolo Spray, 1	Found in Sample: [S12] F3: 129, Sample, Triacontanolo Spray, 2	Found in Sample Group: Control	Found in Sample Group: Sample	Confidence (by Search Engine): Mascot	DeltaM [ppm] (by Search Engine): Mascot	Deltam/z [Da] (by Search Engine): Mascot	Percolator q-Value (by Search Engine): Mascot	Percolator PEP (by Search Engine): Mascot	Ions Score (by Search Engine): Mascot	Sequence in Protein	Positions in Proteins
	FALSE	High	[R].IDWKETPEAHVFK.[VA]	2xTMT6plex [K4; K13]; 1xTMT6plex [N-Term]	FALSE	7.41615e-05	2.85761e-05	3	6	3	G5DGD2; A0A3Q7H3Z8; Q9SYU8	G5DGD2 [49-61]; A0A3Q7H3Z8 [49-61]; [191-203]; Q9SYU8 [49-61]		1	2287.31	0.722	0.130792	0.603254	7.66	116.2	83.8	10.76	3.48	Shared	High	Not Found	High	High	High	Not Found	Not Found	High	High	High	High	Not Found	Not Found	High	High	High	High	High	2.15	0.00164	2.22e-05	1.768e-05	25	R.IDWKETPEAHVFK.V	[49-61]
	FALSE	High	[K].KEEVKVEVEEDR.[V]	2xTMT6plex [K1; K5]; 1xTMT6plex [N-Term]	FALSE	2.41419e-05	2.85761e-05	2	4	1	A0A3Q7H3Z8; Q9SYU8	A0A3Q7H3Z8 [69-80]; Q9SYU8 [69-80]		2	2176.24	1.182	0.50758	0.754711	25.42	91.7	108.3	22.72	1.2	Shared	Not Found	High	Not Found	Not Found	Not Found	High	High	Not Found	Not Found	Not Found	Not Found	High	High	Not Found	Not Found	High	High	High	1.63	0.00118	2.22e-05	5.338e-06	24	K.KEEVKVEVEEDR.V	[69-80]
	FALSE	High	[R].SSSMFDPFSIDVFDPFR.[E]	1xTMT6plex [N-Term]	FALSE	1.4434e-05	2.85761e-05	2	5	6	A0A3Q7H3Z8; Q9SYU8	A0A3Q7H3Z8 [13-29]; Q9SYU8 [13-29]		0	2223.06	0.992	0.824835	0.918957	4.38	100.4	99.6	4.65	0.47	Shared	High	High	High	High	High	High	High	High	High	High	High	High	High	High	High	High	High	High	3.95	0.00293	2.22e-05	3.077e-06	51	R.SSSMFDPFSIDVFDPFR.E	[13-29]
	FALSE	High	[R].SSSMFDPFSIDVFDPFR.[E]	1xOxidation [M4]; 1xTMT6plex [N-Term]	FALSE	9.17521e-05	2.85761e-05	2	5	3	A0A3Q7H3Z8; Q9SYU8	A0A3Q7H3Z8 [13-29]; Q9SYU8 [13-29]		0	2239.06	0.547	0.404482	0.70729	58.14	129.3	70.7	50.01	1.86	Shared	High	High	High	High	High	High	High	High	High	High	High	High	High	High	High	High	High	High	3.71	0.00277	2.22e-05	2.22e-05	38	R.SSSMFDPFSIDVFDPFR.E	[13-29]
	FALSE	High	[R].SSSMFDPFSIDVFDPFRELGFPSTNSGESSAFANTR.[I]	1xDeamidated [N25]; 1xTMT6plex [N-Term]	FALSE	7.03136e-05	2.85761e-05	1	3	1	Q9SYU8	Q9SYU8 [13-48]		1	4176.93	0.875	0.114723	0.601798	3.47	106.7	93.3	2.71	0.6		Not Found	Not Found	High	Not Found	Not Found	Not Found	Not Found	High	High	Not Found	Not Found	Not Found	Not Found	High	High	High	High	High	5.22	0.00545	2.22e-05	1.671e-05	20	R.SSSMFDPFSIDVFDPFRELGFPSTNSGESSAFANTR.I	[13-48]
	FALSE	High	[R].ELGFPSTNSGESSAFANTR.[I]	1xTMT6plex [N-Term]	FALSE	3.80749e-10	2.85761e-05	1	3	14	Q9SYU8	Q9SYU8 [30-48]		0	2201.07	0.978	0.742981	0.877827	8.29	101.1	98.9	8.43	0.54		High	High	High	High	High	High	High	High	High	High	High	High	High	High	High	High	High	High	1.77	0.00194	2.22e-05	3.834e-11	113	R.ELGFPSTNSGESSAFANTR.I	[30-48]
	FALSE	High	[R].ELGFPSTNSGESSAFANTR.[I]	1xDeamidated [N]; 1xTMT6plex [N-Term]	FALSE	1.37287e-06	2.85761e-05	1	3	6	Q9SYU8	Q9SYU8 [30-48]		0	2202.05	0.918	0.31236	0.67032	6.37	104.3	95.7	8.64	2.57		High	High	High	High	High	High	High	High	High	High	High	High	High	High	High	High	High	High	1.84	0.00135	2.22e-05	2.474e-07	53	R.ELGFPSTNSGESSAFANTR.I	[30-48]
	FALSE	High	[K].ETPEAHVFKVDLPGLK.[K]	2xTMT6plex [K9; K16]; 1xTMT6plex [N-Term]	FALSE	7.03666e-06	2.85761e-05	1	2	6	Q9SYU8	Q9SYU8 [53-68]		1	2467.45	0.793	0.522374	0.762813	37.61	111.5	88.5	26.07	9.12		High	High	High	High	High	High	High	High	High	High	High	High	High	High	High	High	High	High	1.99	0.00123	2.22e-05	1.426e-06	27	K.ETPEAHVFKVDLPGLK.K	[53-68]
	FALSE	High	[K].ASMENGVLTVTVPKEEVK.[K]	1xDeamidated [N5]; 1xOxidation [M3]; 2xTMT6plex [K14; K18]; 1xTMT6plex [N-Term]	FALSE	6.38612e-07	2.85761e-05	2	6	25	A0A3Q7H3Z8; Q9SYU8	A0A3Q7H3Z8 [126-143]; [268-285]; Q9SYU8 [126-143]		1	2635.48	0.995	0.934117	0.971564	11.2	100.3	99.7	9.87	0.78	Shared	High	High	High	High	High	High	High	High	High	High	High	High	High	High	High	High	High	High	0.42	0.00037	2.22e-05	1.092e-07	42	K.ASMENGVLTVTVPKEEVK.K	[126-143]
	FALSE	High	[K].ASMENGVLTVTVPKEEVKKPEVK.[SI]	1xDeamidated [N5]; 4xTMT6plex [K14; K18; K19; K23]; 1xTMT6plex [N-Term]	FALSE	1.68097e-08	2.85761e-05	2	4	12	A0A3Q7H3Z8; Q9SYU8	A0A3Q7H3Z8 [126-148]; Q9SYU8 [126-148]		2	3659.17	0.674	0.339793	0.680662	32.75	119.5	80.5	22	8.8	Shared	High	High	High	High	High	High	High	High	High	High	High	High	High	High	High	High	High	High	2.21	0.00161	2.22e-05	2.214e-09	35	K.ASMENGVLTVTVPKEEVKKPEVK.S	[126-148]
	FALSE	High	[K].ASMENGVLTVTVPKEEVK.[K]	1xDeamidated [N5]; 2xTMT6plex [K14; K18]; 1xTMT6plex [N-Term]	FALSE	1.18058e-07	2.85761e-05	2	6	15	A0A3Q7H3Z8; Q9SYU8	A0A3Q7H3Z8 [126-143]; [268-285]; Q9SYU8 [126-143]		1	2619.49	1.035	0.827547	0.920271	15.87	98.3	101.7	13.92	1.14	Shared	High	High	High	High	High	High	High	High	High	High	High	High	High	High	High	High	High	High	2.97	0.0026	2.22e-05	1.79e-08	53	K.ASMENGVLTVTVPKEEVK.K	[126-143]
	FALSE	High	[K].ASMENGVLTVTVPKEEVK.[K]	2xTMT6plex [K14; K18]; 1xTMT6plex [N-Term]	FALSE	1.49383e-08	2.85761e-05	2	6	6	A0A3Q7H3Z8; Q9SYU8	A0A3Q7H3Z8 [126-143]; [268-285]; Q9SYU8 [126-143]		1	2618.5	0.85	0.125243	0.602093	5.49	108.1	91.9	1.75	6.98	Shared	High	High	High	High	High	High	High	High	High	High	High	High	High	High	High	High	High	High	0.39	0.00034	2.22e-05	1.952e-09	54	K.ASMENGVLTVTVPKEEVK.K	[126-143]
	FALSE	High	[K].ASMENGVLTVTVPK.[E]	1xTMT6plex [K14]; 1xTMT6plex [N-Term]	FALSE	1.10799e-05	2.85761e-05	2	6	9	A0A3Q7H3Z8; Q9SYU8	A0A3Q7H3Z8 [126-139]; [268-281]; Q9SYU8 [126-139]		0	1904.09	0.914	0.170363	0.618484	3.31	104.5	95.5	5.52	2.37	Shared	High	High	High	High	High	High	High	High	High	High	High	High	High	High	High	High	High	High	2.75	0.00262	2.22e-05	2.32e-06	66	K.ASMENGVLTVTVPK.E	[126-139]
	FALSE	High	[K].ASMENGVLTVTVPK.[E]	1xDeamidated [N5]; 1xTMT6plex [K14]; 1xTMT6plex [N-Term]	FALSE	2.67961e-06	2.85761e-05	2	6	30	A0A3Q7H3Z8; Q9SYU8	A0A3Q7H3Z8 [126-139]; [268-281]; Q9SYU8 [126-139]		0	1905.08	0.982	0.829415	0.921089	11.72	100.9	99.1	11.51	0.37	Shared	High	High	High	High	High	High	High	High	High	High	High	High	High	High	High	High	High	High	3.39	0.00323	2.22e-05	5.071e-07	66	K.ASMENGVLTVTVPK.E	[126-139]
	FALSE	High	[K].VEVEEDRVLQISGER.[N]	1xTMT6plex [N-Term]	FALSE	0.000556063	0.000153656	2	4	1	A0A3Q7H3Z8; Q9SYU8	A0A3Q7H3Z8 [74-88]; Q9SYU8 [74-88]		1	1987.07	0.898	0.308867	0.669159	7.24	105.4	94.6	16.99	10.15	Shared	High	Not Found	Not Found	High	High	Not Found	Not Found	Not Found	Not Found	High	High	Not Found	Not Found	Not Found	Not Found	High	High	High	2.34	0.00155	5.28e-05	0.0001409	33	K.VEVEEDRVLQISGER.N	[74-88]
	FALSE	High	[R].SSSMFDPFSIDVFDPFRELGFPSTNSGESSAFANTR.[I]	1xTMT6plex [N-Term]	FALSE	0.000575138	0.000153656	1	3	1	Q9SYU8	Q9SYU8 [13-48]		1	4175.95	0.956	0.806781	0.911036	20.79	102.2	97.8	8.46	11.27		Not Found	High	Not Found	Not Found	Not Found	High	High	Not Found	Not Found	Not Found	Not Found	High	High	Not Found	Not Found	High	High	High	7.94	0.00829	5.28e-05	0.0001461	26	R.SSSMFDPFSIDVFDPFRELGFPSTNSGESSAFANTR.I	[13-48]
	FALSE	High	[K].ASMENGVLTVTVPK.[E]	1xDeamidated [N5]; 1xOxidation [M3]; 1xTMT6plex [K14]; 1xTMT6plex [N-Term]	FALSE	0.000758192	0.000243455	2	6	4	A0A3Q7H3Z8; Q9SYU8	A0A3Q7H3Z8 [126-139]; [268-281]; Q9SYU8 [126-139]		0	1921.07	0.953	0.621368	0.813273	10.62	102.4	97.6	7.49	2.62	Shared	High	High	High	High	High	High	High	High	High	High	High	High	High	High	High	High	High	High	2.51	0.0016	8.762e-05	0.0001913	27	K.ASMENGVLTVTVPK.E	[126-139]
	FALSE	High	[K].ETPEAHVFK.[VAS]	1xTMT6plex [K9]; 1xTMT6plex [N-Term]	FALSE	0.00115993	0.000243455	3	7	12	G5DGD2; A0A3Q7H3Z8; Q9SYU8	G5DGD2 [53-61]; A0A3Q7H3Z8 [53-61]; [195-203]; Q9SYU8 [53-61]		0	1515.86	1.021	0.631146	0.818839	4.52	99	101	5.53	1.22	Shared	High	High	High	High	High	High	High	High	High	High	High	High	High	High	High	High	High	High	1.42	0.00108	8.762e-05	0.0002951	47	K.ETPEAHVFK.V	[53-61]
	FALSE	High	[K].EEVKVEVEEDR.[V]	1xTMT6plex [K4]; 1xTMT6plex [N-Term]	FALSE	0.00217842	0.000345632	2	4	1	A0A3Q7H3Z8; Q9SYU8	A0A3Q7H3Z8 [70-80]; Q9SYU8 [70-80]		1	1818.98	1.121	0.476861	0.739786	15.95	94.3	105.7	15.72	0.6	Shared	Not Found	Not Found	High	Not Found	Not Found	Not Found	Not Found	High	High	Not Found	Not Found	Not Found	Not Found	High	High	High	High	High	3.41	0.00206	0.000131	0.0006087	20	K.EEVKVEVEEDR.V	[70-80]
	FALSE	High	[RK].VLQISGER.[NT]	1xTMT6plex [N-Term]	FALSE	0.00515355	0.000733151	3	8	5	G5DGD2; A0A3Q7H3Z8; Q9SYU8	G5DGD2 [81-88]; A0A3Q7H3Z8 [81-88]; [223-230]; Q9SYU8 [81-88]		0	1130.67	1.09	0.508685	0.755334	13.16	95.7	104.3	7.59	4.94	Shared	High	High	High	High	High	High	High	High	High	High	High	High	High	High	High	High	High	High	2.1	0.00119	0.000232	0.001979	29	R.VLQISGER.N	[81-88]
	FALSE	High	[K].ASMENGVLTVTVPKEEVK.[K]	1xOxidation [M3]; 2xTMT6plex [K14; K18]; 1xTMT6plex [N-Term]	FALSE	0.00508135	0.000733151	2	6	4	A0A3Q7H3Z8; Q9SYU8	A0A3Q7H3Z8 [126-143]; [268-285]; Q9SYU8 [126-143]		1	2634.5	0.867	0.0649799	0.585658	2.17	107.1	92.9	1.03	1.04	Shared	High	High	High	High	High	High	High	High	High	High	High	High	High	High	High	High	High	High	3.55	0.00311	0.000232	0.001939	25	K.ASMENGVLTVTVPKEEVK.K	[126-143]
	FALSE	High	[K].VEVEEDR.[V]	1xTMT6plex [N-Term]	FALSE	0.0151301	0.00274411	2	4	1	A0A3Q7H3Z8; Q9SYU8	A0A3Q7H3Z8 [74-80]; Q9SYU8 [74-80]		0	1104.57									Shared	Not Found	High	Not Found	Not Found	Not Found	High	High	Not Found	Not Found	Not Found	Not Found	High	High	Not Found	Not Found	High	High	High	3.18	0.00176	0.00126	0.008209	32	K.VEVEEDR.V	[74-80]
	FALSE	High	[R].FRLPENAK.[MT]	1xTMT6plex [K8]; 1xTMT6plex [N-Term]	FALSE	0.0199014	0.00322468	5	9	5	A0A3Q7HYS2; G5DGD2; A0A3Q7H3Z8; A0A3Q7HZL2; Q9SYU8	A0A3Q7HYS2 [112-119]; G5DGD2 [113-120]; A0A3Q7H3Z8 [113-120]; [255-262]; A0A3Q7HZL2 [114-121]; Q9SYU8 [113-120]		1	1432.87	0.744	0.244962	0.645021	16.11	114.7	85.3	13.7	1.6	Shared	High	High	High	High	High	High	High	High	High	High	High	High	High	High	High	High	High	High	1.91	0.00091	0.002851	0.01781	24	R.FRLPENAK.M	[113-120]
	FALSE	High	[K].VDLPGLK.[K]	1xTMT6plex [K7]; 1xTMT6plex [N-Term]	FALSE	0.0204489	0.00334365	1	3	15	Q9SYU8	Q9SYU8 [62-68]		0	1199.78	1.071	0.818538	0.915217	31.87	96.6	103.4	19.68	10.34		High	High	High	High	High	High	High	High	High	High	High	High	High	High	High	High	High	High	1.54	0.00062	0.001637	0.01072	31	K.VDLPGLK.K	[62-68]
FALSE	High	Master Protein	A0A3Q7EUT1	ATP-synt_ab_N domain-containing protein OS=Solanum lycopersicum OX=4081 PE=3 SV=1	0	FALSE	74.11	69	8	66	1	131	14.1	5.1	1692	8	0	0.989	-0.02	0.379861	0.640079	1.15	100.6	99.4	1.07	0.02	High	High	High	High	High	High	High	High	High	High	High	High	High	High	High	High	High	1
	Checked	Confidence	Annotated Sequence	Modifications	Contaminant	Qvality PEP	Qvality q-value	# Protein Groups	# Proteins	# PSMs	Master Protein Accessions	Positions in Master Proteins	Modifications in Master Proteins	# Missed Cleavages	Theo. MH+ [Da]	Abundance Ratio: (Sample) / (Control)	Abundance Ratio P-Value: (Sample) / (Control)	Abundance Ratio Adj. P-Value: (Sample) / (Control)	Abundance Ratio Variability [%]: (Sample) / (Control)	Abundances (Grouped): Control	Abundances (Grouped): Sample	Abundances (Grouped) CV [%]: Control	Abundances (Grouped) CV [%]: Sample	Quan Info	Found in File: [F1]	Found in File: [F2]	Found in File: [F3]	Found in Sample: [S1] F1: 126, Control, Controllo, 1	Found in Sample: [S4] F1: 127, Control, Controllo, 2	Found in Sample: [S2] F2: 126, Control, Controllo, 1	Found in Sample: [S7] F2: 127, Control, Controllo, 2	Found in Sample: [S3] F3: 126, Control, Controllo, 1	Found in Sample: [S10] F3: 127, Control, Controllo, 2	Found in Sample: [S5] F1: 128, Sample, Triacontanolo Spray, 1	Found in Sample: [S6] F1: 129, Sample, Triacontanolo Spray, 2	Found in Sample: [S8] F2: 128, Sample, Triacontanolo Spray, 1	Found in Sample: [S9] F2: 129, Sample, Triacontanolo Spray, 2	Found in Sample: [S11] F3: 128, Sample, Triacontanolo Spray, 1	Found in Sample: [S12] F3: 129, Sample, Triacontanolo Spray, 2	Found in Sample Group: Control	Found in Sample Group: Sample	Confidence (by Search Engine): Mascot	DeltaM [ppm] (by Search Engine): Mascot	Deltam/z [Da] (by Search Engine): Mascot	Percolator q-Value (by Search Engine): Mascot	Percolator PEP (by Search Engine): Mascot	Ions Score (by Search Engine): Mascot	Sequence in Protein	Positions in Proteins
	FALSE	High	[R].GQVLEVDGEK.[A]	1xTMT6plex [K10]; 1xTMT6plex [N-Term]	FALSE	4.63111e-06	2.85761e-05	2	2	9	A0A3Q7EUT1; A0A3Q7IIS5	A0A3Q7EUT1 [58-67]; A0A3Q7IIS5 [59-68]		0	1531.87	1.135	0.0378409	0.581045	0.75	93.7	106.3	2.4	3.12	Shared	High	High	High	High	High	High	High	High	High	High	High	High	High	High	High	High	High	High	0.97	0.00074	2.22e-05	9.097e-07	73	R.GQVLEVDGEK.A	[58-67]
	FALSE	High	[R].IFNGSGKPIDNGPPILPEAYR.[D]	1xDeamidated [N3]; 1xTMT6plex [K7]; 1xTMT6plex [N-Term]	FALSE	0.000111863	2.85761e-05	2	2	1	A0A3Q7EUT1; A0A3Q7IIS5	A0A3Q7EUT1 [105-125]; A0A3Q7IIS5 [106-126]		0	2714.49	0.903	0.301098	0.667435	8.1	105.1	94.9	1.03	8.74	Shared	Not Found	Not Found	High	Not Found	Not Found	Not Found	Not Found	High	High	Not Found	Not Found	Not Found	Not Found	High	High	High	High	High	5.49	0.00497	2.22e-05	2.734e-05	26	R.IFNGSGKPIDNGPPILPEAYR.D	[105-125]
	FALSE	High	[R].IFNGSGKPIDNGPPILPEAYR.[D]	2xDeamidated [N3; N11]; 1xTMT6plex [K7]; 1xTMT6plex [N-Term]	FALSE	1.09226e-05	2.85761e-05	2	2	1	A0A3Q7EUT1; A0A3Q7IIS5	A0A3Q7EUT1 [105-125]; A0A3Q7IIS5 [106-126]		0	2715.48	1.016	0.919288	0.964293	18.05	99.2	100.8	8.63	8.53	Shared	High	Not Found	Not Found	High	High	Not Found	Not Found	Not Found	Not Found	High	High	Not Found	Not Found	Not Found	Not Found	High	High	High	5.29	0.00479	2.22e-05	2.285e-06	26	R.IFNGSGKPIDNGPPILPEAYR.D	[105-125]
	FALSE	High	[R].TVSGVAGPLVILDK.[V]	1xTMT6plex [K14]; 1xTMT6plex [N-Term]	FALSE	6.15302e-09	2.85761e-05	1	1	7	A0A3Q7EUT1	A0A3Q7EUT1 [23-36]		0	1827.14	0.989	0.379861	0.697281	1.15	100.6	99.4	1.07	0.02		High	High	High	High	High	High	High	High	High	High	High	High	High	High	High	High	High	High	1.2	0.00109	2.22e-05	7.552e-10	86	R.TVSGVAGPLVILDK.V	[23-36]
	FALSE	High	[K].YTTVQFTGEVLK.[T]	1xTMT6plex [K12]; 1xTMT6plex [N-Term]	FALSE	6.36532e-05	2.85761e-05	2	2	6	A0A3Q7EUT1; A0A3Q7IIS5	A0A3Q7EUT1 [83-94]; A0A3Q7IIS5 [84-95]		0	1844.06	0.994	0.868866	0.939857	4.31	100.3	99.7	2.25	1.87	Shared	High	High	High	High	High	High	High	High	High	High	High	High	High	High	High	High	High	High	4.28	0.00395	2.22e-05	1.506e-05	67	K.YTTVQFTGEVLK.T	[83-94]
	FALSE	High	[R].RGQVLEVDGEK.[A]	1xTMT6plex [K11]; 1xTMT6plex [N-Term]	FALSE	0.000141684	2.85761e-05	2	2	6	A0A3Q7EUT1; A0A3Q7IIS5	A0A3Q7EUT1 [57-67]; A0A3Q7IIS5 [58-68]		1	1687.97	1.163	0.402459	0.706503	16.11	92.5	107.5	4.08	11.23	Shared	High	High	High	High	High	High	High	High	High	High	High	High	High	High	High	High	High	High	1.03	0.00058	2.22e-05	3.504e-05	27	R.RGQVLEVDGEK.A	[57-67]
	FALSE	High	[K].AVVQVFEGTSGIDNK.[Y]	1xTMT6plex [K15]; 1xTMT6plex [N-Term]	FALSE	1.42286e-06	2.85761e-05	2	2	18	A0A3Q7EUT1; A0A3Q7IIS5	A0A3Q7EUT1 [68-82]; A0A3Q7IIS5 [69-83]		0	2022.13	1.149	0.0206835	0.581045	0.88	93.1	106.9	1.85	1.01	Shared	High	High	High	High	High	High	High	High	High	High	High	High	High	High	High	High	High	High	1.39	0.00093	2.22e-05	2.575e-07	59	K.AVVQVFEGTSGIDNK.Y	[68-82]
	FALSE	High	[K].AVVQVFEGTSGIDNK.[Y]	1xDeamidated [Q4]; 1xTMT6plex [K15]; 1xTMT6plex [N-Term]	FALSE	0.00150403	0.000276322	2	2	2	A0A3Q7EUT1; A0A3Q7IIS5	A0A3Q7EUT1 [68-82]; A0A3Q7IIS5 [69-83]		0	2023.11	1.073	0.0967487	0.599681	1.28	96.5	103.5	3.74	4.96	Shared	Not Found	High	Not Found	Not Found	Not Found	High	High	Not Found	Not Found	Not Found	Not Found	High	High	Not Found	Not Found	High	High	High	9.5	0.00961	0.0001065	0.0003932	37	K.AVVQVFEGTSGIDNK.Y	[68-82]
	FALSE	High	[K].TPVSLDMLGR.[I]	1xTMT6plex [N-Term]	FALSE	0.00364938	0.000594524	2	2	7	A0A3Q7EUT1; A0A3Q7IIS5	A0A3Q7EUT1 [95-104]; A0A3Q7IIS5 [96-105]		0	1317.74	1.044	0.408306	0.708902	4.68	97.8	102.2	2.44	6.89	Shared	High	High	High	High	High	High	High	High	High	High	High	High	High	High	High	High	High	High	1.58	0.00104	0.0001903	0.001202	38	K.TPVSLDMLGR.I	[95-104]
	FALSE	High	[K].YQEIVNIR.[L]	1xTMT6plex [N-Term]	FALSE	0.00450462	0.00061584	2	2	9	A0A3Q7EUT1; A0A3Q7IIS5	A0A3Q7EUT1 [42-49]; A0A3Q7IIS5 [43-50]		0	1263.73	1.024	0.721772	0.865982	7.87	98.8	101.2	0.9	6.6	Shared	High	High	High	High	High	High	High	High	High	High	High	High	High	High	High	High	High	High	2.82	0.00178	0.0001931	0.00163	35	K.YQEIVNIR.L	[42-49]
FALSE	High	Master Protein	A0A3Q7G327	V-type proton ATPase subunit G OS=Solanum lycopersicum OX=4081 GN=101258944 PE=3 SV=1	0	FALSE	83.634	69	9	61	9	111	12.5	7.42	1551	9	0	1.063	0.09	0.107296	0.506177	1.47	97	103	0.42	1.82	High	High	High	High	High	High	High	High	High	High	High	High	High	High	High	High	High	1
	Checked	Confidence	Annotated Sequence	Modifications	Contaminant	Qvality PEP	Qvality q-value	# Protein Groups	# Proteins	# PSMs	Master Protein Accessions	Positions in Master Proteins	Modifications in Master Proteins	# Missed Cleavages	Theo. MH+ [Da]	Abundance Ratio: (Sample) / (Control)	Abundance Ratio P-Value: (Sample) / (Control)	Abundance Ratio Adj. P-Value: (Sample) / (Control)	Abundance Ratio Variability [%]: (Sample) / (Control)	Abundances (Grouped): Control	Abundances (Grouped): Sample	Abundances (Grouped) CV [%]: Control	Abundances (Grouped) CV [%]: Sample	Quan Info	Found in File: [F1]	Found in File: [F2]	Found in File: [F3]	Found in Sample: [S1] F1: 126, Control, Controllo, 1	Found in Sample: [S4] F1: 127, Control, Controllo, 2	Found in Sample: [S2] F2: 126, Control, Controllo, 1	Found in Sample: [S7] F2: 127, Control, Controllo, 2	Found in Sample: [S3] F3: 126, Control, Controllo, 1	Found in Sample: [S10] F3: 127, Control, Controllo, 2	Found in Sample: [S5] F1: 128, Sample, Triacontanolo Spray, 1	Found in Sample: [S6] F1: 129, Sample, Triacontanolo Spray, 2	Found in Sample: [S8] F2: 128, Sample, Triacontanolo Spray, 1	Found in Sample: [S9] F2: 129, Sample, Triacontanolo Spray, 2	Found in Sample: [S11] F3: 128, Sample, Triacontanolo Spray, 1	Found in Sample: [S12] F3: 129, Sample, Triacontanolo Spray, 2	Found in Sample Group: Control	Found in Sample Group: Sample	Confidence (by Search Engine): Mascot	DeltaM [ppm] (by Search Engine): Mascot	Deltam/z [Da] (by Search Engine): Mascot	Percolator q-Value (by Search Engine): Mascot	Percolator PEP (by Search Engine): Mascot	Ions Score (by Search Engine): Mascot	Sequence in Protein	Positions in Proteins
	FALSE	High	[R].LEIETNEKIEHLK.[T]	2xTMT6plex [K8; K13]; 1xTMT6plex [N-Term]	FALSE	0.000131119	2.85761e-05	1	1	4	A0A3Q7G327	A0A3Q7G327 [76-88]		1	2283.35	1.485	0.38711	0.699591	36.12	80.5	119.5	3.12	36.4		High	High	High	High	High	High	High	High	High	High	High	High	High	High	High	High	High	High	2.77	0.00158	2.22e-05	3.231e-05	24	R.LEIETNEKIEHLK.T	[76-88]
	FALSE	High	[R].KLEQTSGDSGANVK.[R]	2xTMT6plex [K1; K14]; 1xTMT6plex [N-Term]	FALSE	1.74842e-08	2.85761e-05	1	2	12	A0A3Q7G327	A0A3Q7G327 [61-74]		1	2121.21	1.065	0.137483	0.607532	2.26	96.8	103.2	4.15	2		High	High	High	High	High	High	High	High	High	High	High	High	High	High	High	High	High	High	1.63	0.00115	2.22e-05	2.308e-09	55	R.KLEQTSGDSGANVK.R	[61-74]
	FALSE	High	[R].VSADVVQMLLR.[H]	1xTMT6plex [N-Term]	FALSE	6.20884e-05	2.85761e-05	1	1	4	A0A3Q7G327	A0A3Q7G327 [94-104]		0	1459.85	1.019	0.885673	0.947712	13.55	99.1	100.9	9.91	2.98		High	Not Found	High	High	High	Not Found	Not Found	High	High	High	High	Not Found	Not Found	High	High	High	High	High	4.59	0.00335	2.22e-05	1.463e-05	43	R.VSADVVQMLLR.H	[94-104]
	FALSE	High	[R].AYMEAEFQR.[K]	1xTMT6plex [N-Term]	FALSE	0.000128375	2.85761e-05	1	1	9	A0A3Q7G327	A0A3Q7G327 [52-60]		0	1373.67	1.042	0.404755	0.707333	4.5	98	102	4.49	0.2		High	High	High	High	High	High	High	High	High	High	High	High	High	High	High	High	High	High	2.36	0.00162	2.22e-05	3.165e-05	39	R.AYMEAEFQR.K	[52-60]
	FALSE	High	[K].EEAEKEIAEFR.[A]	1xTMT6plex [K5]; 1xTMT6plex [N-Term]	FALSE	0.000100958	2.85761e-05	1	1	4	A0A3Q7G327	A0A3Q7G327 [41-51]		1	1808.98	1.169	0.121807	0.602093	4.68	92.2	107.8	3.57	0.9		High	High	Not Found	High	High	High	High	Not Found	Not Found	High	High	High	High	Not Found	Not Found	High	High	High	1.53	0.00092	2.22e-05	3.904e-05	20	K.EEAEKEIAEFR.A	[41-51]
	FALSE	High	[R].GGQNGIQLLLAAEQEAQR.[I]	1xDeamidated [N4]; 1xTMT6plex [N-Term]	FALSE	2.701e-10	2.85761e-05	1	1	11	A0A3Q7G327	A0A3Q7G327 [6-23]		0	2126.14	1.133	0.344852	0.683083	10.82	93.7	106.3	0.91	9.38		High	High	High	High	High	High	High	High	High	High	High	High	High	High	High	High	High	High	2.47	0.00262	2.22e-05	2.649e-11	75	R.GGQNGIQLLLAAEQEAQR.I	[6-23]
	FALSE	High	[R].GGQNGIQLLLAAEQEAQR.[I]	1xTMT6plex [N-Term]	FALSE	1.24476e-08	2.85761e-05	1	1	3	A0A3Q7G327	A0A3Q7G327 [6-23]		0	2125.16	0.905	0.210431	0.631163	5.19	105	95	1.43	3.52		High	High	High	High	High	High	High	High	High	High	High	High	High	High	High	High	High	High	6.11	0.00433	2.22e-05	1.606e-09	70	R.GGQNGIQLLLAAEQEAQR.I	[6-23]
	FALSE	High	[K].RLEIETNEK.[I]	1xTMT6plex [K9]; 1xTMT6plex [N-Term]	FALSE	0.000495756	0.000153656	1	1	1	A0A3Q7G327	A0A3Q7G327 [75-83]		1	1589.93	1.366	0.245646	0.645175	18.63	84.5	115.5	8.63	9.08		Not Found	Not Found	High	Not Found	Not Found	Not Found	Not Found	High	High	Not Found	Not Found	Not Found	Not Found	High	High	High	High	High	1.77	0.00094	5.28e-05	0.0001262	25	K.RLEIETNEK.I	[75-83]
	FALSE	High	[K].LEQTSGDSGANVK.[R]	1xTMT6plex [K13]; 1xTMT6plex [N-Term]	FALSE	0.000466481	0.000153656	1	2	5	A0A3Q7G327	A0A3Q7G327 [62-74]		0	1763.95	1.032	0.825725	0.91938	12.06	98.4	101.6	23.15	11.84		High	High	High	High	High	High	High	High	High	High	High	High	High	High	High	High	High	High	0.94	0.00083	5.28e-05	0.0001185	41	K.LEQTSGDSGANVK.R	[62-74]
	FALSE	High	[R].VSADVVQMLLR.[H]	1xOxidation [M8]; 1xTMT6plex [N-Term]	FALSE	0.000760754	0.000243455	1	1	3	A0A3Q7G327	A0A3Q7G327 [94-104]		0	1475.85	0.942	0.221395	0.636251	3.38	103	97	1.14	4.36		High	High	Not Found	High	High	High	High	Not Found	Not Found	High	High	High	High	Not Found	Not Found	High	High	High	0.79	0.00058	8.762e-05	0.0001921	47	R.VSADVVQMLLR.H	[94-104]
	FALSE	High	[R].LEIETNEK.[I]	1xTMT6plex [K8]; 1xTMT6plex [N-Term]	FALSE	0.00217842	0.000345632	1	1	2	A0A3Q7G327	A0A3Q7G327 [76-83]		0	1433.83	1.109	0.469342	0.735954	13.98	94.8	105.2	10.38	2.92		High	High	Not Found	High	High	High	High	Not Found	Not Found	High	High	High	High	Not Found	Not Found	High	High	High	3.19	0.00229	0.000131	0.0006085	30	R.LEIETNEK.I	[76-83]
	FALSE	High	[R].AYMEAEFQR.[K]	1xOxidation [M3]; 1xTMT6plex [N-Term]	FALSE	0.0106779	0.00182861	1	1	3	A0A3Q7G327	A0A3Q7G327 [52-60]		0	1389.67	1.065	0.0847312	0.592031	1.39	96.8	103.2	2.66	1.33		High	High	Not Found	High	High	High	High	Not Found	Not Found	High	High	High	High	Not Found	Not Found	High	High	High	1.07	0.00074	0.0007285	0.00558	30	R.AYMEAEFQR.K	[52-60]
FALSE	High	Master Protein	A0A3Q7G087	Phosphoglucomutase (alpha-D-glucose-1,6-bisphosphate-dependent) OS=Solanum lycopersicum OX=4081 GN=101267885 PE=3 SV=1	0	FALSE	259.618	69	31	247	31	583	63.4	6.55	5752	31	0	1.064	0.09	0.201296	0.530954	2.95	96.9	103.1	0.76	2.06	High	High	High	High	High	High	High	High	High	High	High	High	High	High	High	High	High	1
	Checked	Confidence	Annotated Sequence	Modifications	Contaminant	Qvality PEP	Qvality q-value	# Protein Groups	# Proteins	# PSMs	Master Protein Accessions	Positions in Master Proteins	Modifications in Master Proteins	# Missed Cleavages	Theo. MH+ [Da]	Abundance Ratio: (Sample) / (Control)	Abundance Ratio P-Value: (Sample) / (Control)	Abundance Ratio Adj. P-Value: (Sample) / (Control)	Abundance Ratio Variability [%]: (Sample) / (Control)	Abundances (Grouped): Control	Abundances (Grouped): Sample	Abundances (Grouped) CV [%]: Control	Abundances (Grouped) CV [%]: Sample	Quan Info	Found in File: [F1]	Found in File: [F2]	Found in File: [F3]	Found in Sample: [S1] F1: 126, Control, Controllo, 1	Found in Sample: [S4] F1: 127, Control, Controllo, 2	Found in Sample: [S2] F2: 126, Control, Controllo, 1	Found in Sample: [S7] F2: 127, Control, Controllo, 2	Found in Sample: [S3] F3: 126, Control, Controllo, 1	Found in Sample: [S10] F3: 127, Control, Controllo, 2	Found in Sample: [S5] F1: 128, Sample, Triacontanolo Spray, 1	Found in Sample: [S6] F1: 129, Sample, Triacontanolo Spray, 2	Found in Sample: [S8] F2: 128, Sample, Triacontanolo Spray, 1	Found in Sample: [S9] F2: 129, Sample, Triacontanolo Spray, 2	Found in Sample: [S11] F3: 128, Sample, Triacontanolo Spray, 1	Found in Sample: [S12] F3: 129, Sample, Triacontanolo Spray, 2	Found in Sample Group: Control	Found in Sample Group: Sample	Confidence (by Search Engine): Mascot	DeltaM [ppm] (by Search Engine): Mascot	Deltam/z [Da] (by Search Engine): Mascot	Percolator q-Value (by Search Engine): Mascot	Percolator PEP (by Search Engine): Mascot	Ions Score (by Search Engine): Mascot	Sequence in Protein	Positions in Proteins
	FALSE	High	[K].LQSSIDEVNK.[L]	1xTMT6plex [K10]; 1xTMT6plex [N-Term]	FALSE	1.50126e-05	2.85761e-05	1	1	16	A0A3Q7G087	A0A3Q7G087 [468-477]		0	1590.91	1.181	0.119687	0.602093	5.25	91.7	108.3	5.85	0.85		High	High	High	High	High	High	High	High	High	High	High	High	High	High	High	High	High	High	0.7	0.00056	2.22e-05	3.215e-06	57	K.LQSSIDEVNK.L	[468-477]
	FALSE	High	[K].LQSSIDEVNKLIK.[G]	2xTMT6plex [K10; K13]; 1xTMT6plex [N-Term]	FALSE	1.53929e-05	2.85761e-05	1	1	1	A0A3Q7G087	A0A3Q7G087 [468-480]		1	2174.34	0.514	0.183104	0.620584	21.6	132.1	67.9	20.78	0.41		High	Not Found	Not Found	High	High	Not Found	Not Found	Not Found	Not Found	High	High	Not Found	Not Found	Not Found	Not Found	High	High	High	5.42	0.00393	2.22e-05	3.302e-06	29	K.LQSSIDEVNKLIK.G	[468-480]
	FALSE	High	[R].LSGTGSEGATIR.[L]	1xTMT6plex [N-Term]	FALSE	2.77541e-07	2.85761e-05	1	1	18	A0A3Q7G087	A0A3Q7G087 [525-536]		0	1377.75	1.001	0.933924	0.971429	1.97	100	100	3.22	5.09		High	High	High	High	High	High	High	High	High	High	High	High	High	High	High	High	High	High	2.08	0.00144	2.22e-05	4.468e-08	75	R.LSGTGSEGATIR.L	[525-536]
	FALSE	High	[K].NKDNLGEGNLVSVEDIVR.[Q]	1xTMT6plex [K2]; 1xTMT6plex [N-Term]	FALSE	5.19726e-10	2.85761e-05	1	1	11	A0A3Q7G087	A0A3Q7G087 [417-434]		1	2429.34	1.232	0.298751	0.667215	15.71	89.6	110.4	7.5	7.44		High	High	High	High	High	High	High	High	High	High	High	High	High	High	High	High	High	High	1.67	0.00136	2.22e-05	5.354e-11	80	K.NKDNLGEGNLVSVEDIVR.Q	[417-434]
	FALSE	High	[K].IYENTTIIK.[E]	1xTMT6plex [K9]; 1xTMT6plex [N-Term]	FALSE	6.73784e-05	2.85761e-05	1	1	9	A0A3Q7G087	A0A3Q7G087 [154-162]		0	1552.94	1.144	0.524273	0.764309	21.6	93.3	106.7	9.78	10.72		High	High	High	High	High	High	High	High	High	High	High	High	High	High	High	High	High	High	2.86	0.00222	2.22e-05	1.596e-05	49	K.IYENTTIIK.E	[154-162]
	FALSE	High	[R].VETTPFEGQKPGTSGLR.[K]	1xTMT6plex [K10]; 1xTMT6plex [N-Term]	FALSE	5.57745e-06	2.85761e-05	1	1	4	A0A3Q7G087	A0A3Q7G087 [9-25]		0	2262.25	1.016	0.815754	0.914063	8.84	99.2	100.8	0.5	7.92		High	High	High	High	High	High	High	High	High	High	High	High	High	High	High	High	High	High	2.16	0.00163	2.22e-05	1.112e-06	27	R.VETTPFEGQKPGTSGLR.K	[9-25]
	FALSE	High	[R].VEGATLVVSGDGR.[Y]	1xTMT6plex [N-Term]	FALSE	1.55593e-06	2.85761e-05	1	1	3	A0A3Q7G087	A0A3Q7G087 [53-65]		0	1488.82	1.19	0.40707	0.708671	19.43	91.3	108.7	12.05	6.39		High	High	High	High	High	High	High	High	High	High	High	High	High	High	High	High	High	High	1.65	0.00123	2.22e-05	2.827e-07	70	R.VEGATLVVSGDGR.Y	[53-65]
	FALSE	High	[R].YDYENVNADGAK.[D]	1xTMT6plex [K12]; 1xTMT6plex [N-Term]	FALSE	3.59272e-06	2.85761e-05	1	1	12	A0A3Q7G087	A0A3Q7G087 [448-459]		0	1816.91	1.172	0.332267	0.677515	13.5	92.1	107.9	5.89	6.96		High	High	High	High	High	High	High	High	High	High	High	High	High	High	High	High	High	High	2.3	0.00209	2.22e-05	6.933e-07	59	R.YDYENVNADGAK.D	[448-459]
	FALSE	High	[R].VWIGQNGLLSTPAVSAVVR.[E]	1xDeamidated [N6]; 1xTMT6plex [N-Term]	FALSE	1.84034e-05	2.85761e-05	1	1	2	A0A3Q7G087	A0A3Q7G087 [87-105]		0	2197.25									No Quan Values	Not Found	High	High	Not Found	Not Found	High	High	High	High	Not Found	Not Found	High	High	High	High	High	High	High	3.18	0.00233	2.22e-05	3.987e-06	21	R.VWIGQNGLLSTPAVSAVVR.E	[87-105]
	FALSE	High	[K].YNMENGGPAPEGITNK.[I]	1xDeamidated [N5]; 1xOxidation [M3]; 1xTMT6plex [K16]; 1xTMT6plex [N-Term]	FALSE	6.83431e-05	2.85761e-05	1	1	5	A0A3Q7G087	A0A3Q7G087 [138-153]		0	2167.07	0.976	0.505803	0.753774	3.65	101.2	98.8	7.2	3.72		High	High	High	High	High	High	High	High	High	High	High	High	High	High	High	High	High	High	3.68	0.00266	2.22e-05	1.624e-05	34	K.YNMENGGPAPEGITNK.I	[138-153]
	FALSE	High	[K].YNMENGGPAPEGITNK.[I]	1xTMT6plex [K16]; 1xTMT6plex [N-Term]	FALSE	3.27173e-07	2.85761e-05	1	1	5	A0A3Q7G087	A0A3Q7G087 [138-153]		0	2150.1	0.915	0.304828	0.667881	6.54	104.5	95.5	7.71	1.49		High	High	High	High	High	High	High	High	High	High	High	High	High	High	High	High	High	High	-0.41	-0.0003	2.22e-05	5.321e-08	68	K.YNMENGGPAPEGITNK.I	[138-153]
	FALSE	High	[K].YNMENGGPAPEGITNK.[I]	1xDeamidated [N5]; 1xTMT6plex [K16]; 1xTMT6plex [N-Term]	FALSE	8.44093e-07	2.85761e-05	1	1	8	A0A3Q7G087	A0A3Q7G087 [138-153]		0	2151.08	0.964	0.483698	0.743517	5.16	101.8	98.2	2.22	2.71		High	High	High	High	High	High	High	High	High	High	High	High	High	High	High	High	High	High	1.97	0.00141	2.22e-05	1.472e-07	67	K.YNMENGGPAPEGITNK.I	[138-153]
	FALSE	High	[R].SDVSNVVHADEFEYKDPVDGSVSK.[H]	2xTMT6plex [K15; K24]; 1xTMT6plex [N-Term]	FALSE	8.93181e-08	2.85761e-05	1	1	14	A0A3Q7G087	A0A3Q7G087 [484-507]		1	3310.7	1.025	0.810642	0.912364	10.64	98.8	101.2	10.67	0.55		High	High	High	High	High	High	High	High	High	High	High	High	High	High	High	High	High	High	1.65	0.00137	2.22e-05	1.326e-08	32	R.SDVSNVVHADEFEYKDPVDGSVSK.H	[484-507]
	FALSE	High	[K].THSEPNPPEFGAAADGDGDR.[N]	1xTMT6plex [N-Term]	FALSE	1.96745e-08	2.85761e-05	1	1	20	A0A3Q7G087	A0A3Q7G087 [286-305]		0	2269.03	1.024	0.457268	0.729401	3.18	98.8	101.2	10.19	7.17		High	High	High	High	High	High	High	High	High	High	High	High	High	High	High	High	High	High	1.24	0.00094	2.22e-05	2.625e-09	59	K.THSEPNPPEFGAAADGDGDR.N	[286-305]
	FALSE	High	[K].THSEPNPPEFGAAADGDGDRNMVLGK.[R]	1xTMT6plex [K26]; 1xTMT6plex [N-Term]	FALSE	1.89968e-07	2.85761e-05	1	1	10	A0A3Q7G087	A0A3Q7G087 [286-311]		1	3140.55	0.883	0.359401	0.689099	11.64	106.2	93.8	6.19	4.9		High	High	High	High	High	High	High	High	High	High	High	High	High	High	High	High	High	High	-1.59	-0.00125	2.22e-05	2.972e-08	36	K.THSEPNPPEFGAAADGDGDRNMVLGK.R	[286-311]
	FALSE	High	[R].SMPTSAALDIVAK.[H]	1xTMT6plex [K13]; 1xTMT6plex [N-Term]	FALSE	5.59457e-07	2.85761e-05	1	1	11	A0A3Q7G087	A0A3Q7G087 [345-357]		0	1762.02	1.089	0.0535996	0.581638	1.24	95.8	104.2	2.59	1.41		High	High	High	High	High	High	High	High	High	High	High	High	High	High	High	High	High	High	3.74	0.0033	2.22e-05	9.461e-08	67	R.SMPTSAALDIVAK.H	[345-357]
	FALSE	High	[K].SIFDFPAIQK.[L]	1xTMT6plex [K10]; 1xTMT6plex [N-Term]	FALSE	0.00014936	2.85761e-05	1	1	8	A0A3Q7G087	A0A3Q7G087 [207-216]		0	1623.95	1.043	0.366186	0.691801	4.03	97.9	102.1	0.25	4.09		High	High	High	High	High	High	High	High	High	High	High	High	High	High	High	High	High	High	2.06	0.00167	2.22e-05	3.717e-05	57	K.SIFDFPAIQK.L	[207-216]
	FALSE	High	[K].EYLIAEGLPDVIISTTGVSSFEGPK.[G]	1xTMT6plex [K25]; 1xTMT6plex [N-Term]	FALSE	2.08481e-07	2.85761e-05	1	1	4	A0A3Q7G087	A0A3Q7G087 [163-187]		0	3080.68	1.132	0.499355	0.751039	18.4	93.8	106.2	9.65	7.84		High	High	High	High	High	High	High	High	High	High	High	High	High	High	High	High	High	High	4.85	0.00374	2.22e-05	3.286e-08	70	K.EYLIAEGLPDVIISTTGVSSFEGPK.G	[163-187]
	FALSE	High	[K].EDFGGGHPDPNLTYAK.[E]	1xTMT6plex [K16]; 1xTMT6plex [N-Term]	FALSE	3.26205e-06	2.85761e-05	1	1	7	A0A3Q7G087	A0A3Q7G087 [260-275]		0	2176.11	1.034	0.530314	0.767484	5.49	98.3	101.7	2.11	3.12		High	High	High	High	High	High	High	High	High	High	High	High	High	High	High	High	High	High	0.71	0.00051	2.22e-05	6.261e-07	62	K.EDFGGGHPDPNLTYAK.E	[260-275]
	FALSE	High	[K].ATGAFILTASHNPGGPHEDFGIK.[Y]	1xTMT6plex [K23]; 1xTMT6plex [N-Term]	FALSE	3.48681e-08	2.85761e-05	1	1	10	A0A3Q7G087	A0A3Q7G087 [115-137]		0	2795.49	1.044	0.594629	0.798356	8.43	97.9	102.1	7.4	0.62		High	High	High	High	High	High	High	High	High	High	High	High	High	High	High	High	High	High	3	0.0021	2.22e-05	4.844e-09	64	K.ATGAFILTASHNPGGPHEDFGIK.Y	[115-137]
	FALSE	High	[R].DSQEALAPLVEVALK.[L]	1xTMT6plex [K15]; 1xTMT6plex [N-Term]	FALSE	1.19759e-07	2.85761e-05	1	1	10	A0A3Q7G087	A0A3Q7G087 [552-566]		0	2041.19	1.053	0.297939	0.667194	3.82	97.4	102.6	1.42	2.22		High	High	High	High	High	High	High	High	High	High	High	High	High	High	High	High	High	High	2.38	0.00243	2.22e-05	1.815e-08	66	R.DSQEALAPLVEVALK.L	[552-566]
	FALSE	High	[R].FFVTPSDSVAIIAANAVQAIPYFSGGLK.[G]	1xDeamidated [Q/N]; 1xTMT6plex [K28]; 1xTMT6plex [N-Term]	FALSE	0.000211961	2.85761e-05	1	1	2	A0A3Q7G087	A0A3Q7G087 [313-340]		0	3342.84	1.064	0.0224106	0.581045	0.83	96.9	103.1	8.08	7.3		Not Found	High	High	Not Found	Not Found	High	High	High	High	Not Found	Not Found	High	High	High	High	High	High	High	8.7	0.00727	2.22e-05	5.346e-05	32	R.FFVTPSDSVAIIAANAVQAIPYFSGGLK.G	[313-340]
	FALSE	High	[K].FSFCYDALHGVAGVHAK.[R]	1xCarbamidomethyl [C4]; 1xTMT6plex [K17]; 1xTMT6plex [N-Term]	FALSE	0.000126576	2.85761e-05	1	1	1	A0A3Q7G087	A0A3Q7G087 [223-239]		0	2337.22									No Quan Values	High	Not Found	Not Found	High	High	Not Found	Not Found	Not Found	Not Found	High	High	Not Found	Not Found	Not Found	Not Found	High	High	High	2.26	0.00132	2.22e-05	3.115e-05	25	K.FSFCYDALHGVAGVHAK.R	[223-239]
	FALSE	High	[K].DNLGEGNLVSVEDIVR.[Q]	1xTMT6plex [N-Term]	FALSE	5.81496e-08	2.85761e-05	1	1	5	A0A3Q7G087	A0A3Q7G087 [419-434]		0	1958.04	1.1	0.103207	0.599681	1.75	95.3	104.7	4.81	6.47		High	High	High	High	High	High	High	High	High	High	High	High	High	High	High	High	High	High	0.76	0.00075	2.22e-05	8.386e-09	87	K.DNLGEGNLVSVEDIVR.Q	[419-434]
	FALSE	High	[K].FDVDVFDSTSDYLK.[L]	1xTMT6plex [K14]; 1xTMT6plex [N-Term]	FALSE	0.00080298	0.000243455	1	1	1	A0A3Q7G087	A0A3Q7G087 [190-203]		0	2109.08	1.131	0.332974	0.677801	10.62	93.9	106.1	6.1	4.02		Not Found	High	Not Found	Not Found	Not Found	High	High	Not Found	Not Found	Not Found	Not Found	High	High	Not Found	Not Found	High	High	High	0.36	0.00026	8.762e-05	0.0002025	31	K.FDVDVFDSTSDYLK.L	[190-203]
	FALSE	High	[R].FFVTPSDSVAIIAANAVQAIPYFSGGLK.[G]	1xTMT6plex [K28]; 1xTMT6plex [N-Term]	FALSE	0.000685273	0.000243455	1	1	1	A0A3Q7G087	A0A3Q7G087 [313-340]		0	3341.85	0.844	0.178794	0.619083	6.87	108.5	91.5	5.6	0.95		High	Not Found	Not Found	High	High	Not Found	Not Found	Not Found	Not Found	High	High	Not Found	Not Found	Not Found	Not Found	High	High	High	-1.05	-0.00088	8.762e-05	0.0001736	28	R.FFVTPSDSVAIIAANAVQAIPYFSGGLK.G	[313-340]
	FALSE	High	[R].LYIEQYEK.[D]	1xTMT6plex [K8]; 1xTMT6plex [N-Term]	FALSE	0.000888801	0.000243455	1	1	11	A0A3Q7G087	A0A3Q7G087 [537-544]		0	1543.88	1.121	0.24017	0.643524	6.49	94.3	105.7	0.71	5.47		High	High	High	High	High	High	High	High	High	High	High	High	High	High	High	High	High	High	0.57	0.00044	8.762e-05	0.0002246	43	R.LYIEQYEK.D	[537-544]
	FALSE	High	[K].DAIQIITK.[M]	1xTMT6plex [K8]; 1xTMT6plex [N-Term]	FALSE	0.00134089	0.000276322	1	1	8	A0A3Q7G087	A0A3Q7G087 [70-77]		0	1359.86	1.155	0.225954	0.639128	7.41	92.8	107.2	0.24	7.3		High	High	High	High	High	High	High	High	High	High	High	High	High	High	High	High	High	High	0.42	0.00028	9.787e-05	0.0003455	48	K.DAIQIITK.M	[70-77]
	FALSE	High	[K].YNMENGGPAPEGITNK.[I]	1xOxidation [M3]; 1xTMT6plex [K16]; 1xTMT6plex [N-Term]	FALSE	0.00148836	0.000276322	1	1	1	A0A3Q7G087	A0A3Q7G087 [138-153]		0	2166.09	1.119	0.0206607	0.581045	1.28	94.4	105.6	6.9	5.68		Not Found	High	Not Found	Not Found	Not Found	High	High	Not Found	Not Found	Not Found	Not Found	High	High	Not Found	Not Found	High	High	High	2.25	0.00162	0.0009946	0.006795	20	K.YNMENGGPAPEGITNK.I	[138-153]
	FALSE	High	[K].DLMAHLVK.[L]	1xTMT6plex [K8]; 1xTMT6plex [N-Term]	FALSE	0.00205061	0.000345632	1	1	7	A0A3Q7G087	A0A3Q7G087 [460-467]		0	1384.84	1.066	0.586213	0.793524	12.38	96.8	103.2	7.57	4.21		High	High	High	High	High	High	High	High	High	High	High	High	High	High	High	High	High	High	2.47	0.00171	0.000127	0.0005653	43	K.DLMAHLVK.L	[460-467]
	FALSE	High	[K].IYENTTIIK.[E]	1xDeamidated [N4]; 1xTMT6plex [K9]; 1xTMT6plex [N-Term]	FALSE	0.00387813	0.00061584	1	1	1	A0A3Q7G087	A0A3Q7G087 [154-162]		0	1553.92	1.174	0.321661	0.673764	13.57	92	108	9.95	2.97		Not Found	Not Found	High	Not Found	Not Found	Not Found	Not Found	High	High	Not Found	Not Found	Not Found	Not Found	High	High	High	High	High	2.77	0.00215	0.0001931	0.001313	30	K.IYENTTIIK.E	[154-162]
	FALSE	High	[R].YDYENVNADGAK.[D]	1xDeamidated [N7]; 1xTMT6plex [K12]; 1xTMT6plex [N-Term]	FALSE	0.0048876	0.000697784	1	1	3	A0A3Q7G087	A0A3Q7G087 [448-459]		0	1817.9	1.104	0.421681	0.714829	11.35	95.1	104.9	4.22	6.59		High	High	Not Found	High	High	High	High	Not Found	Not Found	High	High	High	High	Not Found	Not Found	High	High	High	6.46	0.00587	0.0002238	0.001831	34	R.YDYENVNADGAK.D	[448-459]
	FALSE	High	[R].YLFEDGSR.[L]	1xTMT6plex [N-Term]	FALSE	0.00673916	0.0010616	1	1	1	A0A3Q7G087	A0A3Q7G087 [513-520]		0	1215.62	0.946	0.717374	0.863431	15.45	102.8	97.2	4.12	18.72		Not Found	High	Not Found	Not Found	Not Found	High	High	Not Found	Not Found	Not Found	Not Found	High	High	Not Found	Not Found	High	High	High	0.95	0.00058	0.0003898	0.002948	36	R.YLFEDGSR.L	[513-520]
	FALSE	High	[R].SMPTSAALDIVAK.[H]	1xOxidation [M2]; 1xTMT6plex [K13]; 1xTMT6plex [N-Term]	FALSE	0.00842975	0.00128197	1	1	3	A0A3Q7G087	A0A3Q7G087 [345-357]		0	1778.01	0.879	0.235148	0.642267	7.18	106.4	93.6	5.18	1.67		High	Not Found	High	High	High	Not Found	Not Found	High	High	High	High	Not Found	Not Found	High	High	High	High	High	3.89	0.00346	0.0004781	0.004066	32	R.SMPTSAALDIVAK.H	[345-357]
	FALSE	High	[K].MAAANGVR.[R]	1xDeamidated [N5]; 1xTMT6plex [N-Term]	FALSE	0.0160236	0.00284271	1	1	6	A0A3Q7G087	A0A3Q7G087 [78-85]		0	1019.55	1.271	0.0756383	0.590441	3.49	88	112	1.33	4.66		High	High	High	High	High	High	High	High	High	High	High	High	High	High	High	High	High	High	1.19	0.00061	0.001361	0.009289	23	K.MAAANGVR.R	[78-85]
	FALSE	High	[K].DLMAHLVK.[L]	1xOxidation [M3]; 1xTMT6plex [K8]; 1xTMT6plex [N-Term]	FALSE	0.0174279	0.0029213	1	1	2	A0A3Q7G087	A0A3Q7G087 [460-467]		0	1400.83	0.961	0.15986	0.613971	1.47	102	98	2.05	0.65		High	Not Found	High	High	High	Not Found	Not Found	High	High	High	High	Not Found	Not Found	High	High	High	High	High	1.01	0.00047	0.001361	0.009369	22	K.DLMAHLVK.L	[460-467]
	FALSE	High	[K].MQEYTGR.[S]	1xTMT6plex [N-Term]	FALSE	0.0381099	0.0050115	1	1	2	A0A3Q7G087	A0A3Q7G087 [570-576]		0	1113.56	0.917	0.124973	0.602093	2.42	104.3	95.7	2.64	0.33		High	Not Found	High	High	High	Not Found	Not Found	High	High	High	High	Not Found	Not Found	High	High	High	High	High	1.16	0.00064	0.00314	0.01974	22	K.MQEYTGR.S	[570-576]
	FALSE	High	[R].VGADGSK.[A]	1xTMT6plex [K7]; 1xTMT6plex [N-Term]	FALSE	0.0536113	0.00649926	1	1	2	A0A3Q7G087	A0A3Q7G087 [108-114]		0	1091.65	1.051	0.75334	0.883496	20.38	97.5	102.5	2.45	16.84		High	High	Not Found	High	High	High	High	Not Found	Not Found	High	High	High	High	Not Found	Not Found	High	High	High	1.3	0.00071	0.00523	0.04451	27	R.VGADGSK.A	[108-114]
	FALSE	High	[K].FFEVPTGWK.[F]	1xTMT6plex [K9]; 1xTMT6plex [N-Term]	FALSE	0.0624111	0.0070565	1	1	2	A0A3Q7G087	A0A3Q7G087 [363-371]		0	1568.89	1.133	0.0766491	0.590441	3.09	93.8	106.2	8.07	5.13		Not Found	High	High	Not Found	Not Found	High	High	High	High	Not Found	Not Found	High	High	High	High	High	High	High	2.11	0.0011	0.003627	0.02558	21	K.FFEVPTGWK.F	[363-371]
FALSE	High	Master Protein	A0A3Q7ILY0	Fructose-bisphosphate aldolase OS=Solanum lycopersicum OX=4081 PE=3 SV=1	0	FALSE	324.976	69	24	469	10	356	38.1	6.9	12798	24	0	1.018	0.03	0.702675	0.82196	5.27	99.1	100.9	1.42	3.61	High	High	High	High	High	High	High	High	High	High	High	High	High	High	High	High	High	1
	Checked	Confidence	Annotated Sequence	Modifications	Contaminant	Qvality PEP	Qvality q-value	# Protein Groups	# Proteins	# PSMs	Master Protein Accessions	Positions in Master Proteins	Modifications in Master Proteins	# Missed Cleavages	Theo. MH+ [Da]	Abundance Ratio: (Sample) / (Control)	Abundance Ratio P-Value: (Sample) / (Control)	Abundance Ratio Adj. P-Value: (Sample) / (Control)	Abundance Ratio Variability [%]: (Sample) / (Control)	Abundances (Grouped): Control	Abundances (Grouped): Sample	Abundances (Grouped) CV [%]: Control	Abundances (Grouped) CV [%]: Sample	Quan Info	Found in File: [F1]	Found in File: [F2]	Found in File: [F3]	Found in Sample: [S1] F1: 126, Control, Controllo, 1	Found in Sample: [S4] F1: 127, Control, Controllo, 2	Found in Sample: [S2] F2: 126, Control, Controllo, 1	Found in Sample: [S7] F2: 127, Control, Controllo, 2	Found in Sample: [S3] F3: 126, Control, Controllo, 1	Found in Sample: [S10] F3: 127, Control, Controllo, 2	Found in Sample: [S5] F1: 128, Sample, Triacontanolo Spray, 1	Found in Sample: [S6] F1: 129, Sample, Triacontanolo Spray, 2	Found in Sample: [S8] F2: 128, Sample, Triacontanolo Spray, 1	Found in Sample: [S9] F2: 129, Sample, Triacontanolo Spray, 2	Found in Sample: [S11] F3: 128, Sample, Triacontanolo Spray, 1	Found in Sample: [S12] F3: 129, Sample, Triacontanolo Spray, 2	Found in Sample Group: Control	Found in Sample Group: Sample	Confidence (by Search Engine): Mascot	DeltaM [ppm] (by Search Engine): Mascot	Deltam/z [Da] (by Search Engine): Mascot	Percolator q-Value (by Search Engine): Mascot	Percolator PEP (by Search Engine): Mascot	Ions Score (by Search Engine): Mascot	Sequence in Protein	Positions in Proteins
	FALSE	High	[R].LSSINVENVESNR.[R]	1xTMT6plex [N-Term]	FALSE	9.02816e-08	2.85761e-05	2	2	22	A0A3Q7HX95; A0A3Q7ILY0	A0A3Q7HX95 [40-52]; A0A3Q7ILY0 [38-50]		0	1689.9	0.967	0.784993	0.899593	13.62	101.7	98.3	3.64	9.32	Shared	High	High	High	High	High	High	High	High	High	High	High	High	High	High	High	High	High	High	1.16	0.00098	2.22e-05	1.343e-08	67	R.LSSINVENVESNR.R	[38-50]
	FALSE	High	[R].LSSINVENVESNRR.[A]	1xTMT6plex [N-Term]	FALSE	3.98297e-07	2.85761e-05	2	2	27	A0A3Q7HX95; A0A3Q7ILY0	A0A3Q7HX95 [40-53]; A0A3Q7ILY0 [38-51]		1	1846	0.929	0.331769	0.677515	6.16	103.7	96.3	5.65	0.22	Shared	High	High	High	High	High	High	High	High	High	High	High	High	High	High	High	High	High	High	1.24	0.00114	2.22e-05	6.566e-08	80	R.LSSINVENVESNRR.A	[38-51]
	FALSE	High	[R].LSSINVENVESNRR.[A]	1xDeamidated [N]; 1xTMT6plex [N-Term]	FALSE	9.29969e-06	2.85761e-05	2	2	7	A0A3Q7HX95; A0A3Q7ILY0	A0A3Q7HX95 [40-53]; A0A3Q7ILY0 [38-51]		1	1846.98	0.983	0.237585	0.64301	0.93	100.9	99.1	4.23	3.34	Shared	High	High	High	High	High	High	High	High	High	High	High	High	High	High	High	High	High	High	1.62	0.001	2.22e-05	1.92e-06	72	R.LSSINVENVESNRR.A	[38-51]
	FALSE	High	[K].GTVELPGTNGETTTQGLDGLAER.[C]	1xTMT6plex [N-Term]	FALSE	4.05196e-08	2.85761e-05	1	1	6	A0A3Q7ILY0	A0A3Q7ILY0 [105-127]		0	2545.29	0.917	0.332806	0.677699	7.71	104.3	95.7	1.38	8.72		High	High	High	High	High	High	High	High	High	High	High	High	High	High	High	High	High	High	-0.06	-5e-05	2.22e-05	5.68e-09	86	K.GTVELPGTNGETTTQGLDGLAER.C	[105-127]
	FALSE	High	[K].GILAADESTGTIGK.[R]	1xTMT6plex [K14]; 1xTMT6plex [N-Term]	FALSE	1.5438e-07	2.85761e-05	2	3	29	A0A3Q7HX95; A0A3Q7ILY0	A0A3Q7HX95 [25-38]; A0A3Q7ILY0 [23-36]		0	1791.03	1.042	0.455539	0.72863	5.32	98	102	8.97	3.91	Shared	High	High	High	High	High	High	High	High	High	High	High	High	High	High	High	High	High	High	1.85	0.00166	2.22e-05	2.386e-08	82	K.GILAADESTGTIGK.R	[23-36]
	FALSE	High	[K].GILAADESTGTIGKR.[L]	1xTMT6plex [K14]; 1xTMT6plex [N-Term]	FALSE	6.97852e-08	2.85761e-05	2	3	31	A0A3Q7HX95; A0A3Q7ILY0	A0A3Q7HX95 [25-39]; A0A3Q7ILY0 [23-37]		1	1947.13	0.873	0.542736	0.773466	23.21	106.8	93.2	13.23	8.76	Shared	High	High	High	High	High	High	High	High	High	High	High	High	High	High	High	High	High	High	-0.26	-0.00025	2.22e-05	1.018e-08	61	K.GILAADESTGTIGKR.L	[23-37]
	FALSE	High	[K].IGANEPSQLAINDNANGLAR.[Y]	1xTMT6plex [N-Term]	FALSE	1.20102e-08	2.85761e-05	2	2	15	A0A3Q7HX95; A0A3Q7ILY0	A0A3Q7HX95 [149-168]; A0A3Q7ILY0 [147-166]		0	2267.19	0.838	0.137333	0.607532	3.93	108.8	91.2	11.99	8.27	Shared	High	High	High	High	High	High	High	High	High	High	High	High	High	High	High	High	High	High	0.48	0.00036	2.22e-05	1.546e-09	86	K.IGANEPSQLAINDNANGLAR.Y	[147-166]
	FALSE	High	[K].IGANEPSQLAINDNANGLAR.[Y]	1xDeamidated [N/Q]; 1xTMT6plex [N-Term]	FALSE	9.24383e-10	2.85761e-05	2	2	40	A0A3Q7HX95; A0A3Q7ILY0	A0A3Q7HX95 [149-168]; A0A3Q7ILY0 [147-166]		0	2268.18	0.969	0.498683	0.750599	4.68	101.6	98.4	6.52	2.06	Shared	High	High	High	High	High	High	High	High	High	High	High	High	High	High	High	High	High	High	0.91	0.00103	2.22e-05	9.913e-11	90	K.IGANEPSQLAINDNANGLAR.Y	[147-166]
	FALSE	High	[K].IGANEPSQLAINDNANGLAR.[Y]	2xDeamidated [N/Q]; 1xTMT6plex [N-Term]	FALSE	6.80598e-08	2.85761e-05	2	2	29	A0A3Q7HX95; A0A3Q7ILY0	A0A3Q7HX95 [149-168]; A0A3Q7ILY0 [147-166]		0	2269.16	0.929	0.31717	0.67236	5.99	103.7	96.3	1.98	3.73	Shared	High	High	High	High	High	High	High	High	High	High	High	High	High	High	High	High	High	High	2.17	0.00164	2.22e-05	9.907e-09	79	K.IGANEPSQLAINDNANGLAR.Y	[147-166]
	FALSE	High	[K].VDKGTVELPGTNGETTTQGLDGLAER.[C]	1xTMT6plex [K3]; 1xTMT6plex [N-Term]	FALSE	1.01519e-08	2.85761e-05	1	1	8	A0A3Q7ILY0	A0A3Q7ILY0 [102-127]		1	3116.65	0.929	0.0906486	0.59512	2.09	103.7	96.3	5.98	7.97		High	High	High	High	High	High	High	High	High	High	High	High	High	High	High	High	High	High	2.52	0.00196	2.22e-05	1.292e-09	55	K.VDKGTVELPGTNGETTTQGLDGLAER.C	[102-127]
	FALSE	High	[K].VAPEVIAEYTVR.[A]	1xTMT6plex [N-Term]	FALSE	1.09226e-05	2.85761e-05	2	3	72	A0A3Q7HX95; A0A3Q7ILY0	A0A3Q7HX95 [238-249]; A0A3Q7ILY0 [236-247]		0	1575.89	0.959	0.521933	0.762741	6.68	102.1	97.9	3.31	3.05	Shared	High	High	High	High	High	High	High	High	High	High	High	High	High	High	High	High	High	High	0.28	0.00022	2.22e-05	2.281e-06	39	K.VAPEVIAEYTVR.A	[236-247]
	FALSE	High	[R].TMPAAVPAVVFLSGGQSEEEATR.[N]	1xTMT6plex [N-Term]	FALSE	1.52514e-09	2.85761e-05	1	1	8	A0A3Q7ILY0	A0A3Q7ILY0 [252-274]		0	2576.32	0.93	0.321342	0.673536	6.02	103.6	96.4	1.61	4.13		High	High	High	High	High	High	High	High	High	High	High	High	High	High	High	High	High	High	2.59	0.00222	2.22e-05	1.693e-10	75	R.TMPAAVPAVVFLSGGQSEEEATR.N	[252-274]
	FALSE	High	[R].TMPAAVPAVVFLSGGQSEEEATR.[N]	1xOxidation [M2]; 1xTMT6plex [N-Term]	FALSE	3.06965e-06	2.85761e-05	1	1	3	A0A3Q7ILY0	A0A3Q7ILY0 [252-274]		0	2592.32	0.913	0.0771654	0.590441	1.29	104.6	95.4	4.33	3.1		Not Found	High	High	Not Found	Not Found	High	High	High	High	Not Found	Not Found	High	High	High	High	High	High	High	5.71	0.00494	2.22e-05	5.866e-07	51	R.TMPAAVPAVVFLSGGQSEEEATR.N	[252-274]
	FALSE	High	[K].YAGSSNLGDGASESLHVK.[D]	1xTMT6plex [K18]; 1xTMT6plex [N-Term]	FALSE	2.63956e-05	2.85761e-05	1	1	3	A0A3Q7ILY0	A0A3Q7ILY0 [335-352]		0	2250.18	0.926	0.784065	0.899524	37.18	103.8	96.2	24.06	10.79		Not Found	Not Found	High	Not Found	Not Found	Not Found	Not Found	High	High	Not Found	Not Found	Not Found	Not Found	High	High	High	High	High	1.39	0.00105	2.22e-05	5.88e-06	36	K.YAGSSNLGDGASESLHVK.D	[335-352]
	FALSE	High	[R].YAIICQQNGLVPIVEPEILVDGSHDINK.[C]	1xCarbamidomethyl [C5]; 1xTMT6plex [K28]; 1xTMT6plex [N-Term]	FALSE	1.25115e-05	2.85761e-05	1	1	1	A0A3Q7ILY0	A0A3Q7ILY0 [167-194]		0	3592.94	1.151	0.00971087	0.575275	1.11	93	107	5.89	4.84		Not Found	High	Not Found	Not Found	Not Found	High	High	Not Found	Not Found	Not Found	Not Found	High	High	Not Found	Not Found	High	High	High	9.66	0.00868	2.22e-05	2.644e-06	22	R.YAIICQQNGLVPIVEPEILVDGSHDINK.C	[167-194]
	FALSE	High	[R].YAIICQQNGLVPIVEPEILVDGSHDINK.[C]	1xCarbamidomethyl [C5]; 1xDeamidated [N8]; 1xTMT6plex [K28]; 1xTMT6plex [N-Term]	FALSE	7.12481e-09	2.85761e-05	1	1	7	A0A3Q7ILY0	A0A3Q7ILY0 [167-194]		0	3593.93	1.036	0.679867	0.84382	9.69	98.2	101.8	3.43	5.81		High	High	High	High	High	High	High	High	High	High	High	High	High	High	High	High	High	High	0.04	4e-05	2.22e-05	8.833e-10	68	R.YAIICQQNGLVPIVEPEILVDGSHDINK.C	[167-194]
	FALSE	High	[K].RLSSINVENVESNR.[R]	1xTMT6plex [N-Term]	FALSE	1.32477e-05	2.85761e-05	2	2	1	A0A3Q7HX95; A0A3Q7ILY0	A0A3Q7HX95 [39-52]; A0A3Q7ILY0 [37-50]		1	1846	0.961	0.694287	0.851409	11.41	102	98	5.58	5.29	Shared	High	Not Found	Not Found	High	High	Not Found	Not Found	Not Found	Not Found	High	High	Not Found	Not Found	Not Found	Not Found	High	High	High	2.42	0.00149	2.22e-05	2.803e-06	44	K.RLSSINVENVESNR.R	[37-50]
	FALSE	High	[K].TAAGKPFVDVMK.[E]	2xTMT6plex [K5; K12]; 1xTMT6plex [N-Term]	FALSE	4.41152e-05	2.85761e-05	1	1	12	A0A3Q7ILY0	A0A3Q7ILY0 [81-92]		0	1951.17	0.995	0.952431	0.980222	10.39	100.3	99.7	5.29	4.61		High	High	High	High	High	High	High	High	High	High	High	High	High	High	High	High	High	High	-0.34	-0.00022	2.22e-05	1.018e-05	34	K.TAAGKPFVDVMK.E	[81-92]
	FALSE	High	[R].AVLKIGANEPSQLAINDNANGLAR.[Y]	2xDeamidated [Q12; N20]; 1xTMT6plex [K4]; 1xTMT6plex [N-Term]	FALSE	0.000246956	2.85761e-05	2	2	1	A0A3Q7HX95; A0A3Q7ILY0	A0A3Q7HX95 [145-168]; A0A3Q7ILY0 [143-166]		1	2909.61	0.68	0.0404717	0.581045	2.38	119	81	4.19	1.92	Shared	Not Found	High	Not Found	Not Found	Not Found	High	High	Not Found	Not Found	Not Found	Not Found	High	High	Not Found	Not Found	High	High	High	8.54	0.00828	2.22e-05	6.253e-05	29	R.AVLKIGANEPSQLAINDNANGLAR.Y	[143-166]
	FALSE	High	[R].AVLKIGANEPSQLAINDNANGLAR.[Y]	1xDeamidated [N20]; 1xTMT6plex [K4]; 1xTMT6plex [N-Term]	FALSE	1.05015e-05	2.85761e-05	2	2	1	A0A3Q7HX95; A0A3Q7ILY0	A0A3Q7HX95 [145-168]; A0A3Q7ILY0 [143-166]		1	2908.63	0.677	0.0396069	0.581045	4.7	119.3	80.7	0.59	5.07	Shared	High	Not Found	Not Found	High	High	Not Found	Not Found	Not Found	Not Found	High	High	Not Found	Not Found	Not Found	Not Found	High	High	High	1.81	0.00175	5.28e-05	0.0001076	32	R.AVLKIGANEPSQLAINDNANGLAR.Y	[143-166]
	FALSE	High	[R].CKANSEATLGK.[Y]	1xCarbamidomethyl [C1]; 2xTMT6plex [K2; K11]; 1xTMT6plex [N-Term]	FALSE	1.49591e-06	2.85761e-05	2	3	12	A0A3Q7HX95; A0A3Q7ILY0	A0A3Q7HX95 [326-336]; A0A3Q7ILY0 [324-334]		1	1866.07	1.157	0.460113	0.73058	18.67	92.7	107.3	2.33	19.96	Shared	High	High	High	High	High	High	High	High	High	High	High	High	High	High	High	High	High	High	2.02	0.00126	2.22e-05	2.719e-07	44	R.CKANSEATLGK.Y	[324-334]
	FALSE	High	[R].CKANSEATLGK.[Y]	1xCarbamidomethyl [C1]; 1xDeamidated [N4]; 2xTMT6plex [K2; K11]; 1xTMT6plex [N-Term]	FALSE	6.25315e-05	2.85761e-05	2	3	2	A0A3Q7HX95; A0A3Q7ILY0	A0A3Q7HX95 [326-336]; A0A3Q7ILY0 [324-334]		1	1867.06	1.146	0.495037	0.748761	19.92	93.2	106.8	1.66	17.19	Shared	High	High	Not Found	High	High	High	High	Not Found	Not Found	High	High	High	High	Not Found	Not Found	High	High	High	1.43	0.00089	2.22e-05	1.473e-05	21	R.CKANSEATLGK.Y	[324-334]
	FALSE	High	[R].ALQQSTLK.[TA]	1xTMT6plex [K8]; 1xTMT6plex [N-Term]	FALSE	0.000258316	2.85761e-05	2	4	21	A0A3Q7HX95; A0A3Q7ILY0	A0A3Q7HX95 [299-306]; A0A3Q7ILY0 [297-304]		0	1346.84	0.981	0.750256	0.881605	7.13	101	99	5.6	1.2	Shared	High	High	High	High	High	High	High	High	High	High	High	High	High	High	High	High	High	High	1.7	0.00115	2.22e-05	6.566e-05	46	R.ALQQSTLK.A	[297-304]
	FALSE	High	[K].ANSEATLGK.[Y]	1xTMT6plex [K9]; 1xTMT6plex [N-Term]	FALSE	0.000164794	2.85761e-05	2	3	18	A0A3Q7HX95; A0A3Q7ILY0	A0A3Q7HX95 [328-336]; A0A3Q7ILY0 [326-334]		0	1348.78	0.936	0.500549	0.751193	9.82	103.3	96.7	5.6	3.77	Shared	High	High	High	High	High	High	High	High	High	High	High	High	High	High	High	High	High	High	1.79	0.0012	2.22e-05	4.112e-05	49	K.ANSEATLGK.Y	[326-334]
[truncated: 34,888 more rows]
[truncated: 1 more columns]

## Sheet: Protein order to description 
Checked	Protein FDR Confidence: Combined	Master	Accession	Description	Exp. q-value: Combined	Contaminant	Sum PEP Score	Coverage [%]	# Peptides	# PSMs	# Unique Peptides	# AAs	MW [kDa]	calc. pI	Score Mascot: Mascot	# Peptides (by Search Engine): Mascot	# Razor Peptides	Abundance Ratio: (Treated) / (Control)	Abundance Ratio (log2): (Treated) / (Control)	Abundance Ratio P-Value: (Treated) / (Control)	Abundance Ratio Adj. P-Value: (Treated) / (Control)	Abundance Ratio Variability [%]: (Treated) / (Control)	Abundances (Grouped): Control	Abundances (Grouped): Treated	Abundances (Grouped) CV [%]: Control	Abundances (Grouped) CV [%]: Treated	Found in File: [F1]	Found in File: [F2]	Found in File: [F3]	Found in Sample: [S1] F1: 126, Control, 1	Found in Sample: [S4] F1: 127, Control, 2	Found in Sample: [S2] F2: 126, Control, 1	Found in Sample: [S7] F2: 127, Control, 2	Found in Sample: [S3] F3: 126, Control, 1	Found in Sample: [S10] F3: 127, Control, 2	Found in Sample: [S5] F1: 128, Sample, Triacontanol Spray, 1	Found in Sample: [S6] F1: 129, Triacontanol Spray, 2	Found in Sample: [S8] F2: 128, Triacontanol Spray, 1	Found in Sample: [S9] F2: 129, Triacontanol Spray, 2	Found in Sample: [S11] F3: 128, Triacontanol Spray, 1	Found in Sample: [S12] F3: 129, Triacontanol Spray, 2	Found in Sample Group: Control	Found in Sample Group: Treated	# Protein Groups	Modifications
[truncated: 35,807 more rows]
[truncated: 1 more columns]

[truncated: 4 more sheets: Protein wo peptide , Protein Ab Ratio 1.3, Protein only Ab Ratio 1.3 , Ab Ratio 1.3 only PValue <0.05]
