# Supplementary material for: Phenotypical and biochemical characterization of tomato plants treated with triacontanol
Source: Sci Rep. 2024 May 27;14:12096. doi: 10.1038/s41598-024-62398-0 (PMC11130248; doi:10.1038/s41598-024-62398-0)
Supplement: Supplementary file 3 — Supplementary Information 3. [file 41598_2024_62398_MOESM3_ESM.xlsx]

## Sheet: Job5224leaves.results_final
Protein uploaded in Mercator	BINCODE	NAME	IDENTIFIER	DESCRIPTION	TYPE	Bevan classification	value	%
Histone H2B.2	'12.1.1.2'	'Chromatin organisation.chromatin structure.DNA wrapping.histone *(H2B)'	'sp|o65818|h2b2_sollc'	'mercator4v5.0: histone *(H2B) & swissprot: Histone H2B.2 & original description: Histone H2B.2 OS=Solanum lycopersicum OX=4081 GN=H2B-2 PE=2 SV=2'	T	Cell growth/division
Putative cytochrome P450	'50.1.13'	Enzyme classification.EC_1 oxidoreductases.EC_1.14 oxidoreductase acting on paired donor with incorporation or reduction of molecular oxygen'	tr|q9m4x2|q9m4x2_sollc'	'mercator4v5.0: EC_1.14 oxidoreductase acting on paired donor with incorporation or reduction of molecular oxygen & swissprot: Cytochrome P450 72A15 & original description: Putative cytochrome P450 OS=Solanum lycopersicum OX=4081 PE=2 SV=1'	T	Cell growth/division
Terpene synthase 20	'11.6.1.2'	'Phytohormone action.gibberellin.biosynthesis.ent-kaurene synthase'	tr|r9r6f4|r9r6f4_sollc'	'mercator4v5.0: ent-kaurene synthase & swissprot: Beta-phellandrene synthase (neryl-diphosphate-cyclizing), chloroplastic & original description: Terpene synthase 20 OS=Solanum lycopersicum OX=4081 PE=4 SV=1'	T	Cell growth/division
UDP-glycosyltransferase 75C1	'50.2.4'	Enzyme classification.EC_2 transferases.EC_2.4 glycosyltransferase'	sp|k4cws6|u75c1_sollc'	'mercator4v5.0: EC_2.4 glycosyltransferase & swissprot: UDP-glycosyltransferase 75C1 & original description: UDP-glycosyltransferase 75C1 OS=Solanum lycopersicum OX=4081 GN=UGT75C1 PE=1 SV=1'	T	Cell growth/division	2.5	about 5.9
Uncharacterized protein - Cytochrome P450	'50.1.13'	Enzyme classification.EC_1 oxidoreductases.EC_1.14 oxidoreductase acting on paired donor with incorporation or reduction of molecular oxygen'	tr|a0a3q7hd77|a0a3q7hd77_sollc'	'mercator4v5.0: EC_1.14 oxidoreductase acting on paired donor with incorporation or reduction of molecular oxygen & swissprot: Cytochrome P450 CYP72A219 & original description: Cytochrome P450 OS=Solanum lycopersicum OX=4081 PE=4 SV=1'	T	Cell growth/division
Mannan endo-1,4-beta-mannosidase	'21.2.3.2.2'	'Cell wall organisation.hemicellulose.heteromannan.modification and degradation.endo-beta-1,4-mannanase'	'tr|a0a3q7iih1|a0a3q7iih1_sollc'	'mercator4v5.0: endo-beta-1,4-mannanase & swissprot: Mannan endo-1,4-beta-mannosidase 6 & original description: mannan endo-1,4-beta-mannosidase OS=Solanum lycopersicum OX=4081 GN=101261972 PE=3 SV=1'	T	Cell structure
Probable xyloglucan endotransglucosylase/hydrolase 1	'50.2.4'	Enzyme classification.EC_2 transferases.EC_2.4 glycosyltransferase'	sp|q40144|xth1_sollc'	'mercator4v5.0: EC_2.4 glycosyltransferase & swissprot: Probable xyloglucan endotransglucosylase/hydrolase 1 & original description: Probable xyloglucan endotransglucosylase/hydrolase 1 OS=Solanum lycopersicum OX=4081 GN=XTH1 PE=2 SV=1'	T	Cell structure	1.5	about 3.5
AAI domain-containing protein - Bifunctional inhibitor/plant lipid transfer protein/seed storage helical domain-containing protein	'35.1'	not assigned.annotated'	tr|a0a3q7idu2|a0a3q7idu2_sollc'	'mercator4v5.0: not classified & swissprot: Lipid transfer protein EARLI 1 & original description: Bifunctional inhibitor/plant lipid transfer protein/seed storage helical domain-containing protein OS=Solanum lycopersicum OX=4081 GN=101254713 PE=4 SV=1'	T	Disease/Defense
Acidic 26 kDa endochitinase	'26.10.3.3.2.2'	'External stimuli response.pathogen.defense mechanisms.defense enzyme activities.chitinase activities.basic chitinase *(CHIB)'	sp|q05539|chic_sollc'	'mercator4v5.0: basic chitinase *(CHIB) & swissprot: Basic 30 kDa endochitinase & original description: Basic 30 kDa endochitinase OS=Solanum lycopersicum OX=4081 GN=CHI9 PE=1 SV=1'	T	Disease/Defense
Alpha-tomatine 23-hydroxylase	'50.1.13'	'Enzyme classification.EC_1 oxidoreductases.EC_1.14 oxidoreductase acting on paired donor with incorporation or reduction of molecular oxygen'	tr|a0a6f8pjg0|a0a6f8pjg0_sollc'	'mercator4v5.0: EC_1.14 oxidoreductase acting on paired donor with incorporation or reduction of molecular oxygen & swissprot: Probable 2-oxoglutarate-dependent dioxygenase AOP1.2 & original description: Alpha-tomatine 23-hydroxylase OS=Solanum lycopersicum OX=4081 GN=23DOX PE=2 SV=1'	T	Disease/Defense
Basic 30 kDa endochitinase	'26.10.3.3.2.2'	'External stimuli response.pathogen.defense mechanisms.defense enzyme activities.chitinase activities.basic chitinase *(CHIB)'	sp|q05538|chic_sollc'	'mercator4v5.0: basic chitinase *(CHIB) & swissprot: Basic 30 kDa endochitinase & original description: Basic 30 kDa endochitinase OS=Solanum lycopersicum OX=4081 GN=CHI9 PE=1 SV=1'	T	Disease/Defense
Ethylene-responsive late embryogenesis-like protein	'35.1'	'not assigned.annotated'	tr|p93220|p93220_sollc'	'mercator4v5.0: not classified & swissprot: Desiccation protectant protein Lea14 homolog & original description: Ethylene-responsive late embryogenesis-like protein OS=Solanum lycopersicum OX=4081 GN=ER5 PE=2 SV=1'	T	Disease/Defense
Non-specific lipid-transfer protein	'35.1'	'not assigned.annotated'	'tr|a0a3q7gnx4|a0a3q7gnx4_sollc'	'mercator4v5.0: not classified & swissprot: Non-specific lipid-transfer protein 1 & original description: Non-specific lipid-transfer protein OS=Solanum lycopersicum OX=4081 GN=101256678 PE=3 SV=1'	T	Disease/Defense
Pathogenesis-related protein P2	'35.1'	'not assigned.annotated'	'sp|p32045|prp2_sollc'	'mercator4v5.0: not classified & swissprot: Pathogenesis-related protein P2 & original description: Pathogenesis-related protein P2 OS=Solanum lycopersicum OX=4081 PE=2 SV=1'	T	Disease/Defense
UDP-glycosyltransferase 75C1	'50.2.4'	Enzyme classification.EC_2 transferases.EC_2.4 glycosyltransferase'	sp|k4cws6|u75c1_sollc'	'mercator4v5.0: EC_2.4 glycosyltransferase & swissprot: UDP-glycosyltransferase 75C1 & original description: UDP-glycosyltransferase 75C1 OS=Solanum lycopersicum OX=4081 GN=UGT75C1 PE=1 SV=1'	T	Disease/Defense
Uncharacterized protein - Bifunctional inhibitor/plant lipid transfer protein/seed storage helical domain-containing protein	'35.1'	'not assigned.annotated'	tr|a0a3q7ijl2|a0a3q7ijl2_sollc'	'mercator4v5.0: not classified & swissprot: Non-specific lipid-transfer protein 2 & original description: Bifunctional inhibitor/plant lipid transfer protein/seed storage helical domain-containing protein OS=Solanum lycopersicum OX=4081 PE=3 SV=1'	T	Disease/Defense
Uncharacterized protein - DUF4057 domain-containing protein	'35.2'	'not assigned.not annotated'	'tr|a0a3q7g4n5|a0a3q7g4n5_sollc'	'mercator4v5.0: not classified & original description: DUF4057 domain-containing protein OS=Solanum lycopersicum OX=4081 PE=4 SV=1'	T	Disease/Defense
Uncharacterized protein - Glucan endo-1,3-beta-D-glucosidase	'50.3.2'	'Enzyme classification.EC_3 hydrolases.EC_3.2 glycosylase'	tr|a0a3q7e938|a0a3q7e938_sollc'	'mercator4v5.0: EC_3.2 glycosylase & swissprot: Glucan endo-1,3-beta-glucosidase A & original description: Glucan endo-1,3-beta-D-glucosidase OS=Solanum lycopersicum OX=4081 GN=543986 PE=3 SV=1'	T	Disease/Defense	9.5	about 22.2
Uncharacterized protein - Gnk2-homologous domain-containing protein	'35.1'	'not assigned.annotated'	tr|a0a3q7jr76|a0a3q7jr76_sollc'	'mercator4v5.0: not classified & swissprot: Cysteine-rich repeat secretory protein 38 & original description: Gnk2-homologous domain-containing protein OS=Solanum lycopersicum OX=4081 GN=101245329 PE=4 SV=1'	T	Disease/Defense
Uncharacterized protein - Wound-induced proteinase inhibitor 1	'19.4.6.4'	'Protein homeostasis.proteolysis.protease inhibitor activities.PR6 protease inhibitor'	'tr|a0a3q7i868|a0a3q7i868_sollc'	'mercator4v5.0: PR6 protease inhibitor & swissprot: Wound-induced proteinase inhibitor 1 & original description: Wound-induced proteinase inhibitor 1 OS=Solanum lycopersicum OX=4081 GN=101247557 PE=3 SV=1'	T	Disease/Defense
Alcohol dehydrogenase 2	'3.11.1.2'	'Carbohydrate metabolism.fermentation.acetic acid biosynthesis.alcohol dehydrogenase *(ADH)'	'sp|p28032|adh2_sollc'	'mercator4v5.0: alcohol dehydrogenase *(ADH) & swissprot: Alcohol dehydrogenase 2 & original description: Alcohol dehydrogenase 2 OS=Solanum lycopersicum OX=4081 GN=ADH2 PE=2 SV=2'	T	Energy
Phytocyanin domain-containing protein	'35.1'	not assigned.annotated'	tr|a0a3q7j606|a0a3q7j606_sollc'	'mercator4v5.0: not classified & swissprot: Early nodulin-like protein 1 & original description: Phytocyanin domain-containing protein OS=Solanum lycopersicum OX=4081 PE=3 SV=1'	T	Energy	1.5	about 3.5
SRP54 domain-containing protein	'23.3.1.2.1'	'Protein translocation.endoplasmic reticulum.co-translational insertion system.SRP (signal recognition particle) receptor complex.component *(SR-alpha)'	'tr|a0a3q7j4d7|a0a3q7j4d7_sollc'	'mercator4v5.0: component *(SR-alpha) of SRP (signal recognition particle) receptor complex & swissprot: Signal recognition particle 54 kDa protein 1 & original description: SRP54-type proteins GTP-binding domain-containing protein OS=Solanum lycopersicum OX=4081 GN=101266797 PE=3 SV=1'	T	Intracellular traffic
Uncharacterized protein	'27.2.13.1'	'Multi-process regulation.Programmed Cell Death (PCD) system.vacuole-mediated cell death.cysteine proteinase *(VPE)'	'tr|a0a3q7hn20|a0a3q7hn20_sollc'	'mercator4v5.0: programmed cell death cysteine proteinase *(VPE) & swissprot: Vacuolar-processing enzyme & original description: Uncharacterized protein OS=Solanum lycopersicum OX=4081 PE=3 SV=1'	T	Intracellular traffic	1.5	about 3.5
Methylenetetrahydrofolate reductase	'7.5.7.4'	'Coenzyme metabolism.tetrahydrofolate metabolism.tetrahydrofolate (THF) interconversions.5,10-methylene-THF reductase'	'tr|a0a3q7glc6|a0a3q7glc6_sollc'	'mercator4v5.0: 5,10-methylene-THF reductase & swissprot: Probable methylenetetrahydrofolate reductase & original description: Methylenetetrahydrofolate reductase OS=Solanum lycopersicum OX=4081 PE=3 SV=1'	T	Metabolism (cofactors)	1	about 2.3
Putative cytochrome P450	'50.1.13'	Enzyme classification.EC_1 oxidoreductases.EC_1.14 oxidoreductase acting on paired donor with incorporation or reduction of molecular oxygen'	tr|q9m4x2|q9m4x2_sollc'	'mercator4v5.0: EC_1.14 oxidoreductase acting on paired donor with incorporation or reduction of molecular oxygen & swissprot: Cytochrome P450 72A15 & original description: Putative cytochrome P450 OS=Solanum lycopersicum OX=4081 PE=2 SV=1'	T	Metabolism (lipid and sterol)
Sterol side chain reductase	'5.5.1.7'	'Lipid metabolism.phytosterol metabolism.plant sterol pathway.sterol delta24 reductase'	'tr|a0a0c6g3q8|a0a0c6g3q8_sollc'	'mercator4v5.0: sterol delta24 reductase & swissprot: Delta(24)-sterol reductase & original description: Sterol side chain reductase OS=Solanum lycopersicum OX=4081 GN=SSR2 PE=2 SV=1'	T	Metabolism (lipid and sterol)
Uncharacterized protein - Cytochrome P450	'50.1.13'	Enzyme classification.EC_1 oxidoreductases.EC_1.14 oxidoreductase acting on paired donor with incorporation or reduction of molecular oxygen'	tr|a0a3q7hd77|a0a3q7hd77_sollc'	'mercator4v5.0: EC_1.14 oxidoreductase acting on paired donor with incorporation or reduction of molecular oxygen & swissprot: Cytochrome P450 CYP72A219 & original description: Cytochrome P450 OS=Solanum lycopersicum OX=4081 PE=4 SV=1'	T	Metabolism (lipid and sterol)	3	about 7.0
Uncharacterized protein - Methyltransferase type 11 domain-containing protein	'5.2.5.1'	'Lipid metabolism.glycerolipid metabolism.phosphatidylcholine biosynthesis.phospho-base N-methyltransferase'	'tr|a0a3q7j9t5|a0a3q7j9t5_sollc'	'mercator4v5.0: phospho-base N-methyltransferase & swissprot: Phosphoethanolamine N-methyltransferase & original description: Methyltransferase type 11 domain-containing protein OS=Solanum lycopersicum OX=4081 GN=101247110 PE=4 SV=1'	T	Metabolism (lipid and sterol)
Alcohol dehydrogenase 2	'3.11.1.2'	'Carbohydrate metabolism.fermentation.acetic acid biosynthesis.alcohol dehydrogenase *(ADH)'	'sp|p28032|adh2_sollc'	'mercator4v5.0: alcohol dehydrogenase *(ADH) & swissprot: Alcohol dehydrogenase 2 & original description: Alcohol dehydrogenase 2 OS=Solanum lycopersicum OX=4081 GN=ADH2 PE=2 SV=2'	T	Metabolism (sugars and polysaccharides)
Mannan endo-1,4-beta-mannosidase	'21.2.3.2.2'	'Cell wall organisation.hemicellulose.heteromannan.modification and degradation.endo-beta-1,4-mannanase'	'tr|a0a3q7iih1|a0a3q7iih1_sollc'	'mercator4v5.0: endo-beta-1,4-mannanase & swissprot: Mannan endo-1,4-beta-mannosidase 6 & original description: mannan endo-1,4-beta-mannosidase OS=Solanum lycopersicum OX=4081 GN=101261972 PE=3 SV=1'	T	Metabolism (sugars and polysaccharides)
Mannan endo-1,4-beta-mannosidase	'35.1'	'not assigned.annotated'	tr|a0a3q7hnv7|a0a3q7hnv7_sollc'	'mercator4v5.0: not classified & swissprot: Glycosyl hydrolase 5 family protein & original description: Glycoside hydrolase family 5 domain-containing protein OS=Solanum lycopersicum OX=4081 PE=3 SV=1'	T	Metabolism (sugars and polysaccharides)
Uncharacterized protein - Glucan endo-1,3-beta-D-glucosidase	'50.3.2'	'Enzyme classification.EC_3 hydrolases.EC_3.2 glycosylase'	tr|a0a3q7e938|a0a3q7e938_sollc'	'mercator4v5.0: EC_3.2 glycosylase & swissprot: Glucan endo-1,3-beta-glucosidase A & original description: Glucan endo-1,3-beta-D-glucosidase OS=Solanum lycopersicum OX=4081 GN=543986 PE=3 SV=1'	T	Metabolism (sugars and polysaccharides)	3.5	about 8.1
Uncharacterized protein - glycosyltransferase 2 family protein	'35.1'	'not assigned.annotated'	tr|a0a3q7hce6|a0a3q7hce6_sollc'	'mercator4v5.0: not classified & swissprot: Cellulose synthase-like protein G1 & original description: Uncharacterized protein-glycosyltransferase 2 family protein OS=Solanum lycopersicum OX=4081 PE=4 SV=1'	T	Metabolism (sugars and polysaccharides)
Cathepsin D inhibitor	'19.4.6.2'	'Protein homeostasis.proteolysis.protease inhibitor activities.Kunitz protease inhibitor'	'tr|q9leg1|q9leg1_sollc'	'mercator4v5.0: Kunitz protease inhibitor & swissprot: Aspartic protease inhibitor 8 & original description: Cathepsin D Inhibitor OS=Solanum lycopersicum OX=4081 GN=cathDInh PE=3 SV=1'	T	Protein destination and storage
Proteinase inhibitor II	'35.1'	'not assigned.annotated'	'tr|i3qhf0|i3qhf0_sollc'	'mercator4v5.0: not classified & swissprot: Wound-induced proteinase inhibitor 2 & original description: Proteinase inhibitor II OS=Solanum lycopersicum OX=4081 PE=3 SV=1'	T	Protein destination and storage	5	about 11.6
Uncharacterized protein	'19.4.1.3'	'Protein homeostasis.proteolysis.cysteine-type peptidase activities.C13-class (Legumain) asparaginyl endopeptidase'	'tr|a0a3q7hn20|a0a3q7hn20_sollc'	'mercator4v5.0: C13-class (Legumain) asparaginyl endopeptidase & swissprot: Vacuolar-processing enzyme & original description: Uncharacterized protein OS=Solanum lycopersicum OX=4081 PE=3 SV=1'	T	Protein destination and storage
Uncharacterized protein - Cathepsin D inhibitor	'19.4.6.2'	Protein homeostasis.proteolysis.protease inhibitor activities.Kunitz protease inhibitor'	'tr|a0a3q7fp33|a0a3q7fp33_sollc'	'mercator4v5.0: Kunitz protease inhibitor & swissprot: Aspartic protease inhibitor 8 & original description: Uncharacterized protein OS=Solanum lycopersicum OX=4081 PE=3 SV=1'	T	Protein destination and storage
Uncharacterized protein - Cysteine proteinase 3	'19.4.1.1.6'	'Protein homeostasis.proteolysis.cysteine-type peptidase activities.C1-class (Papain) protease activities.subclass ALP thiol protease'	'tr|a0a3q7h8g2|a0a3q7h8g2_sollc'	'mercator4v5.0: C1-class subclass ALP thiol protease & swissprot: Cysteine proteinase 3 & original description: Cysteine proteinase 3 OS=Solanum lycopersicum OX=4081 PE=3 SV=1'	T	Protein destination and storage
Uncharacterized protein - Wound-induced proteinase inhibitor 1	'19.4.6.4'	'Protein homeostasis.proteolysis.protease inhibitor activities.PR6 protease inhibitor'	'tr|a0a3q7i868|a0a3q7i868_sollc'	'mercator4v5.0: PR6 protease inhibitor & swissprot: Wound-induced proteinase inhibitor 1 & original description: Wound-induced proteinase inhibitor 1 OS=Solanum lycopersicum OX=4081 GN=101247557 PE=3 SV=1'	T	Protein destination and storage
40S ribosomal protein S24	'17.1.3.1.26'	'Protein biosynthesis.ribosome biogenesis.small ribosomal subunit (SSU).SSU proteome.component *(eS24)'	'tr|a0a3q7i5d6|a0a3q7i5d6_sollc'	'mercator4v5.0: component *(eS24) of small ribosomal-subunit (SSU) proteome & swissprot: 40S ribosomal protein S24-2 & original description: 40S ribosomal protein S24 OS=Solanum lycopersicum OX=4081 GN=101258992 PE=1 SV=1'	T	Protein synthesis
60S ribosomal protein L27	'17.1.2.1.28'	'Protein biosynthesis.ribosome biogenesis.large ribosomal subunit (LSU).LSU proteome.component *(eL27)'	'tr|a0a3q7gz83|a0a3q7gz83_sollc'	'mercator4v5.0: component *(eL27) of large ribosomal-subunit (LSU) proteome & swissprot: 60S ribosomal protein L27 & original description: 60S ribosomal protein L27 OS=Solanum lycopersicum OX=4081 GN=101251893 PE=1 SV=1'	T	Protein synthesis
60S ribosomal protein L36	'17.1.2.1.38'	'Protein biosynthesis.ribosome biogenesis.large ribosomal subunit (LSU).LSU proteome.component *(eL36)'	'tr|a0a3q7gug2|a0a3q7gug2_sollc'	'mercator4v5.0: component *(eL36) of large ribosomal-subunit (LSU) proteome & swissprot: 60S ribosomal protein L36 & original description: 60S ribosomal protein L36 OS=Solanum lycopersicum OX=4081 PE=1 SV=1'	T	Protein synthesis
60S ribosomal protein L36	'17.1.2.1.38'	'Protein biosynthesis.ribosome biogenesis.large ribosomal subunit (LSU).LSU proteome.component *(eL36)'	'tr|a0a3q7g3l7|a0a3q7g3l7_sollc'	'mercator4v5.0: component *(eL36) of large ribosomal-subunit (LSU) proteome & swissprot: 60S ribosomal protein L36-1 & original description: 60S ribosomal protein L36 OS=Solanum lycopersicum OX=4081 PE=3 SV=1'	T	Protein synthesis
Eukaryotic translation initiation factor 3 subunit C	'17.3.1.3.3'	'Protein biosynthesis.translation initiation.Pre-Initiation Complex (PIC) module.eIF3 mRNA-to-PIC binding complex.component *(eIF3c)'	'tr|a0a3q7h1d7|a0a3q7h1d7_sollc'	'mercator4v5.0: component *(eIF3c) of eIF3 mRNA-to-PIC binding complex & swissprot: Eukaryotic translation initiation factor 3 subunit C & original description: Eukaryotic translation initiation factor 3 subunit C OS=Solanum lycopersicum OX=4081 GN=101248584 PE=3 SV=1'	T	Protein synthesis	7	about 16.3
TRASH domain-containing protein	'17.1.2.1.26'	'Protein biosynthesis.ribosome biogenesis.large ribosomal subunit (LSU).LSU proteome.component *(eL24)'	'tr|a0a3q7ilr1|a0a3q7ilr1_sollc'	'mercator4v5.0: component *(eL24) of large ribosomal-subunit (LSU) proteome & swissprot: 60S ribosomal protein L24 & original description: TRASH domain-containing protein OS=Solanum lycopersicum OX=4081 PE=3 SV=1'	T	Protein synthesis
TRASH domain-containing protein	'17.1.2.1.26'	'Protein biosynthesis.ribosome biogenesis.large ribosomal subunit (LSU).LSU proteome.component *(eL24)'	'tr|a0a3q7hyx4|a0a3q7hyx4_sollc'	'mercator4v5.0: component *(eL24) of large ribosomal-subunit (LSU) proteome & swissprot: 60S ribosomal protein L24 & original description: TRASH domain-containing protein OS=Solanum lycopersicum OX=4081 GN=101249118 PE=3 SV=1'	T	Protein synthesis
Alpha-tomatine 23-hydroxylase	'50.1.13'	'Enzyme classification.EC_1 oxidoreductases.EC_1.14 oxidoreductase acting on paired donor with incorporation or reduction of molecular oxygen'	tr|a0a6f8pjg0|a0a6f8pjg0_sollc'	'mercator4v5.0: EC_1.14 oxidoreductase acting on paired donor with incorporation or reduction of molecular oxygen & swissprot: Probable 2-oxoglutarate-dependent dioxygenase AOP1.2 & original description: Alpha-tomatine 23-hydroxylase OS=Solanum lycopersicum OX=4081 GN=23DOX PE=2 SV=1'	T	Secondary metabolism
Phenylalanine ammonia-lyase	'9.2.1.1.1'	'Secondary metabolism.phenolics.p-coumaroyl-CoA biosynthesis.phenylalanine ammonia lyase activity.phenylalanine ammonia lyase *(PAL)'	'tr|a0a3q7ipa2|a0a3q7ipa2_sollc'	'mercator4v5.0: phenylalanine ammonia lyase *(PAL) & swissprot: Phenylalanine ammonia-lyase & original description: Phenylalanine ammonia-lyase OS=Solanum lycopersicum OX=4081 GN=101243656 PE=3 SV=1'	T	Secondary metabolism	2	about 4.6
Terpene synthase 20	'11.6.1.2'	'Phytohormone action.gibberellin.biosynthesis.ent-kaurene synthase'	tr|r9r6f4|r9r6f4_sollc'	'mercator4v5.0: ent-kaurene synthase & swissprot: Beta-phellandrene synthase (neryl-diphosphate-cyclizing), chloroplastic & original description: Terpene synthase 20 OS=Solanum lycopersicum OX=4081 PE=4 SV=1'	T	Secondary metabolism
LRRNT_2 domain-containing protein	'35.1'	'not assigned.annotated'	tr|a0a3q7et47|a0a3q7et47_sollc'	'mercator4v5.0: not classified & swissprot: Leucine-rich repeat protein 1 & original description: Leucine-rich repeat-containing N-terminal plant-type domain-containing protein OS=Solanum lycopersicum OX=4081 GN=101265851 PE=4 SV=1'	T	Signal transduction	1	about 2.3
Histone H2B.2	'12.1.1.2'	'Chromatin organisation.chromatin structure.DNA wrapping.histone *(H2B)'	'sp|o65818|h2b2_sollc'	'mercator4v5.0: histone *(H2B) & swissprot: Histone H2B.2 & original description: Histone H2B.2 OS=Solanum lycopersicum OX=4081 GN=H2B-2 PE=2 SV=2'	T	Transcription
Uncharacterized protein - CCHC-type domain-containing protein	'35.2'	'not assigned.not annotated'	'tr|a0a3q7jce2|a0a3q7jce2_sollc'	'mercator4v5.0: not classified & original description: CCHC-type domain-containing protein OS=Solanum lycopersicum OX=4081 PE=4 SV=1'	T	Transcription	2	about 4.6
Uncharacterized protein - Exoribonuclease phosphorolytic domain-containing protein	'16.4.2.1.3'	'RNA processing.RNA homeostasis.Exosome complex.EXO9 core complex.component *(RRP42)'	'tr|a0a3q7hhv8|a0a3q7hhv8_sollc'	'mercator4v5.0: component *(RRP42) of exosome EXO9 core complex & swissprot: Exosome complex component RRP45A & original description: Exoribonuclease phosphorolytic domain-containing protein OS=Solanum lycopersicum OX=4081 PE=4 SV=1'	T	Transcription
Uncharacterized protein - CCHC-type domain-containing protein	'35.2'	'not assigned.not annotated'	'tr|a0a3q7jce2|a0a3q7jce2_sollc'	'mercator4v5.0: not classified & original description: CCHC-type domain-containing protein OS=Solanum lycopersicum OX=4081 PE=4 SV=1'	T	Translation	0.5	about 1.1
AAI domain-containing protein - Bifunctional inhibitor/plant lipid transfer protein/seed storage helical domain-containing protein	'35.1'	not assigned.annotated'	tr|a0a3q7idu2|a0a3q7idu2_sollc'	'mercator4v5.0: not classified & swissprot: Lipid transfer protein EARLI 1 & original description: Bifunctional inhibitor/plant lipid transfer protein/seed storage helical domain-containing protein OS=Solanum lycopersicum OX=4081 GN=101254713 PE=4 SV=1'	T	Transporters
Non-specific lipid-transfer protein	'35.1'	'not assigned.annotated'	'tr|a0a3q7gnx4|a0a3q7gnx4_sollc'	'mercator4v5.0: not classified & swissprot: Non-specific lipid-transfer protein 1 & original description: Non-specific lipid-transfer protein OS=Solanum lycopersicum OX=4081 GN=101256678 PE=3 SV=1'	T	Transporters	1.5	about 3.5
Uncharacterized protein - Bifunctional inhibitor/plant lipid transfer protein/seed storage helical domain-containing protein	'35.1'	'not assigned.annotated'	tr|a0a3q7ijl2|a0a3q7ijl2_sollc'	'mercator4v5.0: not classified & swissprot: Non-specific lipid-transfer protein 2 & original description: Bifunctional inhibitor/plant lipid transfer protein/seed storage helical domain-containing protein OS=Solanum lycopersicum OX=4081 PE=3 SV=1'	T	Transporters
						Total	43	100
