# Supplementary material for: Phenotypical and biochemical characterization of tomato plants treated with triacontanol
Source: Sci Rep. 2024 May 27;14:12096. doi: 10.1038/s41598-024-62398-0 (PMC11130248; doi:10.1038/s41598-024-62398-0)
Supplement: Supplementary file 4 — Supplementary Information 4. [file 41598_2024_62398_MOESM4_ESM.xlsx]

## Sheet: Job12358berries.results_final
Protein uploaded in Mercator	BINCODE	NAME	IDENTIFIER	DESCRIPTION	TYPE	Bevan classification	value	%
Uncharacterized protein - DUF547 domain-containing protein - Putative cytochrome P450	'50.1.13'	'Enzyme classification.EC_1 oxidoreductases.EC_1.14 oxidoreductase acting on paired donor with incorporation or reduction of molecular oxygen'	'tr|a0a3q7igg9|a0a3q7igg9_sollc'	mercator4v5.0: EC_1.14 oxidoreductase acting on paired donor with incorporation or reduction of molecular oxygen & original description: DUF547 domain-containing protein OS=Solanum lycopersicum OX=4081 PE=4 SV=1'	T	Cell growth/division
Fe2OG dioxygenase domain-containing protein	'11.5.1.2'	'Phytohormone action.ethylene.biosynthesis.1-aminocyclopropane-1-carboxylate (ACC) oxidase'	'tr|a0a3q7f7i3|a0a3q7f7i3_sollc'	mercator4v5.0: 1-aminocyclopropane-1-carboxylate (ACC) oxidase & original description: Fe2OG dioxygenase domain-containing protein OS=Solanum lycopersicum OX=4081 GN=543506 PE=3 SV=1'	T	Cell growth/division	1	4
Tubulin alpha chain	'20.1.1.1'	'Cytoskeleton organisation.microtubular network.alpha-beta-Tubulin heterodimer.alpha-Tubulin component *(TUA)'	'tr|a0a3q7hhl0|a0a3q7hhl0_sollc'	'mercator4v5.0: alpha-Tubulin component *(TUA) of alpha-beta-Tubulin heterodimer & original description: Tubulin alpha chain OS=Solanum lycopersicum OX=4081 GN=101254013 PE=3 SV=1'	T	Cell structure
Tubulin beta chain	'20.1.1.2'	'Cytoskeleton organisation.microtubular network.alpha-beta-Tubulin heterodimer.beta-Tubulin component *(TUB)'	'tr|a0a3q7jgp1|a0a3q7jgp1_sollc'	'mercator4v5.0: beta-Tubulin component *(TUB) of alpha-beta-Tubulin heterodimer & original description: Tubulin beta chain OS=Solanum lycopersicum OX=4081 PE=3 SV=1'	T	Cell structure
PHB domain-containing protein	'35.2'	'not assigned.not annotated'	'tr|a0a3q7h1a3|a0a3q7h1a3_sollc'	'mercator4v5.0: not classified & original description: Band 7 domain-containing protein OS=Solanum lycopersicum OX=4081 PE=4 SV=1'	T	Cell structure	2.5	10
Glutathione peroxidase	'10.1.3'	'Redox homeostasis.reactive oxygen scavenging.glutathione peroxidase'	'tr|o24032|o24032_sollc'	'mercator4v5.0: glutathione peroxidase & original description: Glutathione peroxidase (Fragment) OS=Solanum lycopersicum OX=4081 GN=GPXle-2 PE=2 SV=1'	T	Disease/Defense
Usp domain-containing protein	'35.2'	'not assigned.not annotated'	'tr|a0a3q7gnf0|a0a3q7gnf0_sollc'	'mercator4v5.0: not classified & original description: UspA domain-containing protein OS=Solanum lycopersicum OX=4081 GN=101256975 PE=4 SV=1'	T	Disease/Defense
Bet_v_1 domain-containing protein	'35.2'	'not assigned.not annotated'	'tr|a0a3q7fz65|a0a3q7fz65_sollc'	'mercator4v5.0: not classified & original description: Bet v I/Major latex protein domain-containing protein OS=Solanum lycopersicum OX=4081 GN=101264312 PE=4 SV=1'	T	Disease/Defense
Pathogenesis-related protein P2	'35.2'	'not assigned.not annotated'	'sp|p32045|prp2_sollc'	'mercator4v5.0: not classified & original description: Pathogenesis-related protein P2 OS=Solanum lycopersicum OX=4081 PE=2 SV=1'	T	Disease/Defense
Uncharacterized protein - Agmatine coumaroyltransferase-2-like	'50.2.3'	'Enzyme classification.EC_2 transferases.EC_2.3 acyltransferase'	'tr|a0a3q7h2z1|a0a3q7h2z1_sollc'	'mercator4v5.0: EC_2.3 acyltransferase & original description: Agmatine coumaroyltransferase-2-like OS=Solanum lycopersicum OX=4081 GN=101244961 PE=4 SV=1'	T	Disease/Defense	4.5	18
FYVE-type domain-containing protein	'22.3.1.3.7'	'Vesicle trafficking.endocytic trafficking.ESCRT-mediated sorting.ESCRT-III complex.associated component *(FREE1)'	'tr|a0a3q7eyy4|a0a3q7eyy4_sollc'	'mercator4v5.0: associated protein of ESCRT-III complex *(FREE1) & original description: FYVE-type domain-containing protein OS=Solanum lycopersicum OX=4081 PE=4 SV=1'	T	Intracellular traffic
Uncharacterized protein	'22.5.2.1.3'	'Vesicle trafficking.multi-pathway trafficking regulation.vesicle tethering.RAB-GTPase activities.C-class RAB GTPase'	'tr|a0a3q7g391|a0a3q7g391_sollc'	'mercator4v5.0: C-class RAB GTPase & original description: Uncharacterized protein OS=Solanum lycopersicum OX=4081 GN=101257258 PE=4 SV=1'	T	Intracellular traffic	2	8
Fe2OG dioxygenase domain-containing protein	'11.5.1.2'	Phytohormone action.ethylene.biosynthesis.1-aminocyclopropane-1-carboxylate (ACC) oxidase'	'tr|a0a3q7f7i3|a0a3q7f7i3_sollc'	mercator4v5.0: 1-aminocyclopropane-1-carboxylate (ACC) oxidase & original description: Fe2OG dioxygenase domain-containing protein OS=Solanum lycopersicum OX=4081 GN=543506 PE=3 SV=1'	T	Metabolism (amino acid)
Adenosylhomocysteinase	'7.3.2'	'Coenzyme metabolism.S-adenosyl methionine (SAM) cycle.S-adenosyl homocysteine hydrolase *(SAHH)'	'tr|a0a3q7i9u4|a0a3q7i9u4_sollc'	'mercator4v5.0: S-adenosyl homocysteine hydrolase & original description: Adenosylhomocysteinase OS=Solanum lycopersicum OX=4081 GN=544304 PE=3 SV=1'	T	Metabolism (amino acid)
Uncharacterized protein - Histidine decarboxylase	'35.2'	'not assigned.not annotated'	tr|a0a3q7ijx7|a0a3q7ijx7_sollc'	'mercator4v5.0: not classified & original description: Histidine decarboxylase OS=Solanum lycopersicum OX=4081 GN=101248029 PE=3 SV=1'	T	Metabolism (amino acid)	2.5	10
Uncharacterized protein	'35.2'	'not assigned.not annotated'	'tr|a0a3q7f9i5|a0a3q7f9i5_sollc'	'mercator4v5.0: not classified & original description: Uncharacterized protein OS=Solanum lycopersicum OX=4081 GN=101252242 PE=4 SV=1'	T	Metabolism (lipid and sterol)
Uncharacterized protein - DUF547 domain-containing protein - Putative cytochrome P450	'50.1.13'	'Enzyme classification.EC_1 oxidoreductases.EC_1.14 oxidoreductase acting on paired donor with incorporation or reduction of molecular oxygen'	tr|a0a3q7igg9|a0a3q7igg9_sollc'	mercator4v5.0: EC_1.14 oxidoreductase acting on paired donor with incorporation or reduction of molecular oxygen & original description: DUF547 domain-containing protein OS=Solanum lycopersicum OX=4081 PE=4 SV=1'	T	Metabolism (lipid and sterol)	1.5	6
Uncharacterized protein - ZZ-type domain-containing protein	'19.3.3.1.2'	Protein homeostasis.autophagy.phagophore expansion.ATG8-binding cargo receptor activities.cargo receptor protein *(NBR1)'	'tr|a0a3q7fq22|a0a3q7fq22_sollc'	'mercator4v5.0: autophagosome cargo receptor protein *(NBR1) & original description: ZZ-type domain-containing protein OS=Solanum lycopersicum OX=4081 PE=4 SV=1'	T	Protein destination and storage	1	4
Uncharacterized protein - 60S ribosomal protein L21	'17.1.2.1.22'	'Protein biosynthesis.ribosome biogenesis.large ribosomal subunit (LSU).LSU proteome.component *(eL21)'	'tr|a0a3q7jfh7|a0a3q7jfh7_sollc'	'mercator4v5.0: component *(eL21) of large ribosomal-subunit (LSU) proteome & original description: 60S ribosomal protein L21 OS=Solanum lycopersicum OX=4081 GN=101265689 PE=3 SV=1'	T	Protein synthesis
60S ribosomal protein L27	'17.1.2.1.28'	'Protein biosynthesis.ribosome biogenesis.large ribosomal subunit (LSU).LSU proteome.component *(eL27)'	'tr|a0a3q7hcr0|a0a3q7hcr0_sollc'	'mercator4v5.0: component *(eL27) of large ribosomal-subunit (LSU) proteome & original description: 60S ribosomal protein L27 OS=Solanum lycopersicum OX=4081 GN=101255809 PE=3 SV=1'	T	Protein synthesis
60S ribosomal protein L27	'17.1.2.1.28'	'Protein biosynthesis.ribosome biogenesis.large ribosomal subunit (LSU).LSU proteome.component *(eL27)'	'tr|a0a3q7gz83|a0a3q7gz83_sollc'	'mercator4v5.0: component *(eL27) of large ribosomal-subunit (LSU) proteome & original description: 60S ribosomal protein L27 OS=Solanum lycopersicum OX=4081 GN=101251893 PE=1 SV=1'	T	Protein synthesis
40S ribosomal protein S12 1	'17.1.3.1.16'	'Protein biosynthesis.ribosome biogenesis.small ribosomal subunit (SSU).SSU proteome.component *(eS12)'	'tr|a0a3q7jab8|a0a3q7jab8_sollc'	'mercator4v5.0: component *(eS12) of small ribosomal-subunit (SSU) proteome & original description: 40S ribosomal protein S12 OS=Solanum lycopersicum OX=4081 GN=101257841 PE=3 SV=1'	T	Protein synthesis
Uncharacterized protein - 40S ribosomal protein S18	'17.1.3.1.18'	'Protein biosynthesis.ribosome biogenesis.small ribosomal subunit (SSU).SSU proteome.component *(uS13)'	'tr|a0a3q7jhj2|a0a3q7jhj2_sollc'	'mercator4v5.0: component *(uS13) of small ribosomal-subunit (SSU) proteome & original description: 40S ribosomal protein S18 OS=Solanum lycopersicum OX=4081 GN=101268633 PE=3 SV=1'	T	Protein synthesis
Tr-type G domain-containing protein	'17.6.3.3'	'Protein biosynthesis.organelle machinery.translation initiation.initiation factor *(IF-2)'	'tr|a0a3q7hu74|a0a3q7hu74_sollc'	'mercator4v5.0: translation initiation factor *(IF-2) & original description: Tr-type G domain-containing protein OS=Solanum lycopersicum OX=4081 PE=3 SV=1'	T	Protein synthesis	5.5	22
Uncharacterized protein - Agmatine coumaroyltransferase-2-like	'50.2.3'	'Enzyme classification.EC_2 transferases.EC_2.3 acyltransferase'	'tr|a0a3q7h2z1|a0a3q7h2z1_sollc'	'mercator4v5.0: EC_2.3 acyltransferase & original description: Agmatine coumaroyltransferase-2-like OS=Solanum lycopersicum OX=4081 GN=101244961 PE=4 SV=1'	T	Secondary metabolism
Uncharacterized protein - UDP-glycosyltransferases domain-containing protein	'50.2.4'	'Enzyme classification.EC_2 transferases.EC_2.4 glycosyltransferase'	'tr|a0a3q7hh84|a0a3q7hh84_sollc'	mercator4v5.0: EC_2.4 glycosyltransferase & original description: UDP-glycosyltransferases domain-containing protein OS=Solanum lycopersicum OX=4081 PE=3 SV=1'	T	Secondary metabolism
Glycosyltransferase	'50.2.4'	'Enzyme classification.EC_2 transferases.EC_2.4 glycosyltransferase'	'tr|a0a3q7f289|a0a3q7f289_sollc'	'mercator4v5.0: EC_2.4 glycosyltransferase & original description: Glycosyltransferase OS=Solanum lycopersicum OX=4081 PE=3 SV=1'	T	Secondary metabolism	2.5	10
CG-1 domain-containing protein	'15.5.28'	'RNA biosynthesis.transcriptional regulation.CAMTA-type transcription factor'	'tr|a0a3q7ggc9|a0a3q7ggc9_sollc'	'mercator4v5.0: CAMTA-type transcription factor & original description: CG-1 domain-containing protein OS=Solanum lycopersicum OX=4081 PE=3 SV=1'	T	Transcription	1	4
Tr-type G domain-containing protein	'24.1.1.2.5'	'Solute transport.primary active transport.V-type ATPase complex.peripheral V1 subcomplex.subunit E'	'tr|a0a3q7hu74|a0a3q7hu74_sollc'	'mercator4v5.0: subunit E of V-type ATPase peripheral V1 subcomplex & original description: Tr-type G domain-containing protein OS=Solanum lycopersicum OX=4081 PE=3 SV=1'	T	Transporters
PHB domain-containing protein	'35.2'	'not assigned.not annotated'	'tr|a0a3q7h1a3|a0a3q7h1a3_sollc'	'mercator4v5.0: not classified & original description: Band 7 domain-containing protein OS=Solanum lycopersicum OX=4081 PE=4 SV=1'	T	Transporters	1	4
						Total	25	100
